# Supplementary material for: LncRNAs Expression in Preeclampsia Placenta Reveals the Potential Role of LncRNAs Contributing to Preeclampsia Pathogenesis
Source: PLoS One. 2013 Nov 28;8(11):e81437. doi: 10.1371/journal.pone.0081437 (PMC3842959; doi:10.1371/journal.pone.0081437)
Supplement: Table S1 — Differentially Expressed LncRNAs. (XLS) [file pone.0081437.s001.xls]

## Sheet: T vs N_up
# Fold-Change cut-off: 1.5 # P-value cut-off: 0.05 # Condition pairs: T vs N # Column A: ProbeName, it represents probe name. # Column B: P-value, P-value calculated from t-test. # Column C: FCAbsolute, the absolute ratio (no log scale) of normalized intensities between two conditions. # Column D: Regulation, it depicts which group has greater or lower intensity values wrt other group. # Column E…
T vs N 1.5 fold up regulated LncRNAs
	P-value	Fold change and Regulation		Group--Raw Intensity		Group--Normalized Intensity		Raw Intensity											Normalized Intensity											Annotations
ProbeName	p-value	FCAbsolute	regulation	T(raw)	N(raw)	T(normalized)	N(normalized)	[32, N](raw)	[34, T](raw)	[42, T](raw)	[50, N](raw)	[63, N](raw)	[71, N](raw)	[81, N](raw)	[86, T](raw)	[90, T](raw)	[95, T](raw)	[114, T](raw)	[32, N](normalized)	[34, T](normalized)	[42, T](normalized)	[50, N](normalized)	[63, N](normalized)	[71, N](normalized)	[81, N](normalized)	[86, T](normalized)	[90, T](normalized)	[95, T](normalized)	[114, T](normalized)	type	seqname	GeneSymbol	source	RNAlength	chrom	strand	txStart	txEnd	Xhyb	probeSeq	relationship	Associated_gene_acc	Associated_gene_name	Associated_protein_name	Associated_gene_strand	Associated_gene_start	Associated_gene_end
ASHG19A3A048207	0.0415256	3.15572	up	31.4149	8.6132	4.46071	2.80274	5	22.7843	11.5184	5	14.0284	5	14.0376	22.2846	82.7375	43.9341	5.23029	2.53526	4.38858	3.4563	2.3662	2.8468	2.36492	3.90053	4.67955	6.57044	5.24857	2.42082	noncoding	BC030099		RNAdb	778	chr12	+	312810	314248		GAGAAAGGCCTTGGAAGGGAAATTAGTGAAAACTTAGGTGGAAATTCTAATATATGCACT	natural antisense	NM_001122847	SLC6A12	sodium- and chloride-dependent betaine	-	299249	322834
ASHG19A3A048207	0.0415256	3.15572	up	31.4149	8.6132	4.46071	2.80274	5	22.7843	11.5184	5	14.0284	5	14.0376	22.2846	82.7375	43.9341	5.23029	2.53526	4.38858	3.4563	2.3662	2.8468	2.36492	3.90053	4.67955	6.57044	5.24857	2.42082	noncoding	BC030099		RNAdb	778	chr12	+	312810	314248		GAGAAAGGCCTTGGAAGGGAAATTAGTGAAAACTTAGGTGGAAATTCTAATATATGCACT	natural antisense	NM_003044	SLC6A12	sodium- and chloride-dependent betaine	-	299251	322492
ASHG19A3A048207	0.0415256	3.15572	up	31.4149	8.6132	4.46071	2.80274	5	22.7843	11.5184	5	14.0284	5	14.0376	22.2846	82.7375	43.9341	5.23029	2.53526	4.38858	3.4563	2.3662	2.8468	2.36492	3.90053	4.67955	6.57044	5.24857	2.42082	noncoding	BC030099		RNAdb	778	chr12	+	312810	314248		GAGAAAGGCCTTGGAAGGGAAATTAGTGAAAACTTAGGTGGAAATTCTAATATATGCACT	natural antisense	NM_001122848	SLC6A12	sodium- and chloride-dependent betaine	-	299249	323371
ASHG19A3A034440	0.025907	2.89735	up	391.17	107.525	8.09239	6.55766	56.2723	738.372	287.684	119.719	55.1421	192.629	113.863	100.93	69.5164	675.307	475.21	6.63207	9.37775	8.1898	6.83727	5.84626	6.92121	6.55148	6.94149	6.3202	9.10313	8.62199	noncoding	ENST00000453697	RP11-321E8.1	Ensembl	763	chr7	+	63894207	63894970	NR_029404,	AGGTCTTGCTCTCAAATTTTTCTGTATTCTACTACGAAATTCTTAATTCCCCTGACCATG	intergenic
ASHG19A3A034667	0.0465163	2.0482	up	17.5919	7.62469	3.98724	2.95288	8.63353	14.4925	6.16679	7.98893	10.4244	5	6.07658	19.5802	27.3477	17.9723	19.9919	3.94327	3.73992	2.57616	3.05713	2.43013	2.36492	2.96897	4.48592	4.98875	3.99695	4.13573	noncoding	ENST00000415637	RP5-1018K9.1	Ensembl	568	chr1	+	169073361	169074145		TCAAAGACTAGAGACCAAGCATCAGTCTACTGGGTGTTTGCTACACCTCTGAAGAGCTAA	intergenic
ASHG19A3A007161	0.0263316	1.8806	up	468.691	220.916	8.7017	7.7905	156.1	432.794	255.165	331.117	217.742	225.643	173.981	309.504	434.712	423.078	956.893	8.07333	8.58436	8.02163	8.27404	8.33043	7.14362	7.13111	8.63866	8.92216	8.429	9.61435	noncoding	uc011kfs.1	SPDYE8P	UCSC_knowngene	5766	chr7	+	74936532	74974605	uc010lcg.2,NR_003664,NM_175064,NM_001146210,NM_001099435,NM_001031618,NM_001004351,ENST00000445314,ENST00000420373,ENST00000412399,ENST00000398408,ENST00000380425,ENST00000380407,ENST00000359797,	GGGACAAAGATCTGAGGGTGTCGGACAAGTATCTCCTGGCTATGGTCATAGCGTATTTCA	intergenic
ASHG19A3A007342	0.00895384	2.04658	up	240.952	127.024	7.79748	6.76427	38.2348	381.48	181.579	172.608	73.8484	165.774	184.656	241.58	115.613	245.201	280.258	6.07535	8.40463	7.53788	7.35794	6.44932	6.72542	7.2133	8.26068	7.03837	7.66899	7.87433	noncoding	NR_024555	RHOBTB1	RefSeq_NR	4353	chr10	-	62629199	62761198		CCGCGGGAGCTTCCAGCGTCCCCAGGTTTTATAATAATCAAGAAGCACATGAAAGAGGCC	exon sense-overlapping	NM_014836	RHOBTB1	rho-related BTB domain-containing protein 1	-	62629197	62704033
ASHG19A3L0002262	0.00456132	2.0647	up	11.6405	5.07559	3.4438	2.39787	5	13.0357	5	5	5.37798	5	5	15.2278	11.7567	10.2747	14.5483	2.53526	3.57838	2.35229	2.3662	2.33149	2.36492	2.3915	4.11071	3.77588	3.17825	3.66734	noncoding	chrX:13075179-13089079+	lincRNA-ATXN3L-7	lincRNA	13901	chrX	+	13075179	13089079		TTGCCAATATGTGGCCTTGAACGTTCTGCACATGGCTAAGGATCTGTTGGATTACCATTC	intergenic
ASHG19A3A034502	0.0344457	2.2505	up	22.8875	10.4363	4.40412	3.23387	10.1622	13.4194	27.1441	17.3139	12.0461	7.65931	5	28.3358	19.1212	12.4807	36.8238	4.16303	3.62214	4.79875	4.15503	2.58019	2.87962	2.3915	5.04158	4.47444	3.4631	5.02469	noncoding	ENST00000457236	RP3-455J7.1	Ensembl	936	chr1	+	167488772	167489823		TTCATAGAAATGCTCATGTGGTGTGATCATCCCAAATACCCATTTCTTGATGAATACTGA	bidirectional	NM_198053	CD247	T-cell surface glycoprotein CD3 zeta chain	-	167399876	167487847
ASHG19A3A034502	0.0344457	2.2505	up	22.8875	10.4363	4.40412	3.23387	10.1622	13.4194	27.1441	17.3139	12.0461	7.65931	5	28.3358	19.1212	12.4807	36.8238	4.16303	3.62214	4.79875	4.15503	2.58019	2.87962	2.3915	5.04158	4.47444	3.4631	5.02469	noncoding	ENST00000457236	RP3-455J7.1	Ensembl	936	chr1	+	167488772	167489823		TTCATAGAAATGCTCATGTGGTGTGATCATCCCAAATACCCATTTCTTGATGAATACTGA	bidirectional	NM_000734	CD247	T-cell surface glycoprotein CD3 zeta chain	-	167399876	167487847
ASHG19A3A048771	0.00599957	1.84493	up	3185.44	1801.94	11.5869	10.7033	966.282	3403.23	4271.05	3109	1050.42	1764.19	2119.82	2810.66	2224.18	2789.52	3613.98	10.6088	11.621	12.0136	11.4003	10.7639	10.1133	10.6303	11.9772	11.2253	11.1643	11.5199	noncoding	AK130110		misc_RNA	1600	chr12	+	58230875	58237544		ATAATAAGTACCTCACACTCCTTCTTCCCCTTTTTCCAAAGGCAGGCAAGGCATGGAGAT	intronic antisense	NM_005730	CTDSP2	carboxy-terminal domain RNA polymerase II	-	58213709	58240747
ASHG19A3A035798	0.0109943	1.77466	up	19.5323	10.7512	4.19539	3.36784	7.13266	12.7831	15.8539	12.2694	13.1778	12.5063	8.66968	17.2265	18.7717	33.983	18.5757	3.68292	3.5504	3.96623	3.65006	2.71893	3.45145	3.33584	4.29704	4.44512	4.88412	4.02942	noncoding	BC035790		misc_RNA	1000	chr1	+	179559506	179560439		TTTCTGGTTTTCAAGGACTTTATAAATCTGGCTCATTCTACCAAACCAACTATACATCCA	intergenic
ASHG19A3A054556	0.0212554	2.77037	up	261.183	119.279	7.93619	6.46611	49.8514	213.651	329.884	163.037	34.4753	108.535	240.497	258.952	318.319	131.716	314.574	6.46393	7.5512	8.38487	7.27272	4.83267	6.17137	7.58989	8.36826	8.48727	6.78553	8.04003	noncoding	ENST00000504200	AC023818.2	Ensembl	1974	chr16	+	48390710	48392738		AGGTAATACATAAAAGGGCTCCCAATATCTTTGAAAATAAACATGTGGCTGGAGCCAGCT	intergenic
CUST_586_PI426073487	0.0115712	1.57439	up	36.4856	23.5134	5.1303	4.47551	12.8018	29.8143	35.8659	32.5984	24.3919	27.1324	20.6427	22.6536	37.4397	41.1467	51.9936	4.49532	4.76131	5.21742	5.03647	4.07989	4.40746	4.35839	4.70154	5.43555	5.15719	5.50879	noncoding	uc.107-	uc.107	UCR	237	chr2	-	175207607	175207844		TGTACTGGGAAATGGACAAGGACTTTGCGCCCTGCTATCCAAGTAGTAATTAGCACATCT	intergenic
ASHG19A3A026032	0.023059	1.74803	up	13.3544	6.96202	3.62847	2.82274	5.83314	17.7572	10.5294	6.00153	10.6201	5	7.35533	12.4533	9.84507	8.16987	21.3714	3.42964	4.0365	3.31053	2.71389	2.44226	2.36492	3.163	3.8134	3.52243	2.85346	4.23449	noncoding	BC040573		misc_RNA	3081	chr4	+	131819952	131823017		CTGCCACTAATTTGACTACAGCTTCTGGTGCATTACTAGTGAATAAACTCCAAAATAGAA	intergenic
ASHG19A3A000266	0.0491071	2.53985	up	29.1798	15.2394	4.70981	3.36507	5	17.4782	16.6863	6.12513	43.3045	16.7675	5	20.3359	45.7875	48.2473	26.5433	2.53526	4.01281	4.04942	2.73599	5.34044	3.82218	2.3915	4.54199	5.72196	5.3789	4.55382	noncoding	ENST00000441562	RP11-78J21.5	Ensembl	1189	chr13	+	53096766	53161041	uc001vgm.1,NR_002793,ENST00000445572,ENST00000403471,	AAACATCGTAGTGATTCACTGTAAAGGAGGCAGGAAGAACCGGAACTATGGTTTGTGCCT	intergenic
CUST_816_PI426073487	0.0415251	1.81693	up	18.7093	12.0554	4.1849	3.3234	5	14.8267	23.6748	14.1495	8.80685	15.3061	17.0144	13.2058	21.5171	21.2656	17.7654	2.53526	3.77346	4.59014	3.85526	2.39617	3.70519	4.1251	3.90011	4.64461	4.2339	3.9672	noncoding	uc.337-	uc.337	UCR	218	chr12	-	41749178	41749396		GCCTAATTTGCTGTTGTCAGAACAAGACTAAATACCAATCTGGTCTGCCTAATTATATTA	intronic antisense	NM_001164595	PDZRN4	PDZ domain-containing RING finger protein 4	+	41582249	41968392
ASHG19A3A026786	0.0493795	1.86987	up	20.7176	12.1697	4.2323	3.32936	5	14.7414	17.8503	16.8695	12.881	13.875	12.2231	8.27784	24.6134	27.9879	30.8349	2.53526	3.76419	4.15031	4.11476	2.67483	3.58656	3.73537	3.25747	4.83709	4.61414	4.77058	noncoding	ENST00000505701	CTD-2175A23.1	Ensembl	595	chr5	-	52228248	52286108		TGGCGGCCTCTAAGAAAATATCGTGTTTTGCGAAGGACTTCTGGGTCTTCAACTTGCATT	intronic antisense	NM_002203	ITGA2	integrin alpha-2 precursor	+	52285155	52390609
ASHG19A3A026786	0.0493795	1.86987	up	20.7176	12.1697	4.2323	3.32936	5	14.7414	17.8503	16.8695	12.881	13.875	12.2231	8.27784	24.6134	27.9879	30.8349	2.53526	3.76419	4.15031	4.11476	2.67483	3.58656	3.73537	3.25747	4.83709	4.61414	4.77058	noncoding	ENST00000505701	CTD-2175A23.1	Ensembl	595	chr5	-	52228248	52286108		TGGCGGCCTCTAAGAAAATATCGTGTTTTGCGAAGGACTTCTGGGTCTTCAACTTGCATT	intronic antisense	NM_181501	ITGA1	integrin alpha-1 precursor	+	52084135	52249485
ASHG19A3A037723	0.0049581	2.46386	up	18.6367	6.9251	4.09182	2.7909	5	15.8025	23.8529	9.24113	6.39105	8.72726	5.26605	29.9426	8.57839	11.5532	22.0904	2.53526	3.869	4.60138	3.24648	2.35412	3.02071	2.79791	5.11712	3.32947	3.35164	4.28231	noncoding	G36782		misc_RNA	341	chr9	-	96259542	96259883		GACTTTCCTAAGCCGTTCACGTTCTGAAGCTCAAGAACTGGATTTTCCTTTCAGTGGATG	natural antisense	NM_014612	FAM120A	constitutive coactivator of PPAR-gamma-like	+	96214172	96328397
ASHG19A3A030724	0.0222582	1.70089	up	591.463	358.798	9.07415	8.30786	213.98	507.381	852.517	447.387	136.396	623.816	372.414	267.664	539.19	597.12	784.906	8.53791	8.81035	9.73316	8.69382	7.55625	8.56973	8.18161	8.41738	9.22164	8.92774	9.33465	noncoding	ENST00000403971	RP3-527B10.1	Ensembl	594	chr6	-	154259567	154260161		TGCTGCTGACTATAAGTTTCAAGGAAAGTTTGCTGGTGCAAAGGATCCTGCTAAAGTTGC	intergenic
ASHG19A3A044264	0.0105482	1.81571	up	31.9493	17.454	4.9424	4.08186	13.595	20.2734	31.996	23.565	18.7945	17.8729	13.4423	24.8987	34.4258	34.0169	46.0849	4.58448	4.23019	5.04588	4.58244	3.49801	3.89666	3.84772	4.84343	5.31568	4.88527	5.33394	noncoding	ENST00000354541	RP11-149I23.3	Ensembl	495	chr10	+	91043521	91051882		TTCCTTTCCTCTGAATCTGCCATCAGCTCAGGCAGATTTCTAAGCAGCAAATCAGCCTTT	intergenic
ASHG19A3A022310	0.0362612	1.74094	up	15.2523	8.5748	3.87101	3.07114	5.1556	16.7183	9.66067	13.7503	8.81652	5	10.1516	18.4731	14.0683	14.4262	18.1675	3.26662	3.94948	3.17051	3.81485	2.39632	2.36492	3.51301	4.3999	4.03214	3.6741	3.99994	noncoding	ENST00000431986	RP5-1024N4.2	Ensembl	270	chr1	+	48671636	48672515		TTTCTGTGTCAGACCAAGGGGTCTGTGCTTTACACACTCACTTCATACCTCAAGATGACT	intergenic
ASHG19A3A047834	0.0152231	2.30925	up	25.1274	11.4766	4.59262	3.38519	9.90499	26.392	36.4749	20.9925	13.0861	5	8.39957	23.5813	14.1183	22.0393	28.1588	4.13083	4.59423	5.24262	4.42372	2.70333	2.36492	3.30318	4.76281	4.0365	4.28386	4.6357	noncoding	G65714		misc_RNA	207	chr12	-	78837112	78837319		CTGATGAGTTCTTTATCTTGTACCCATTATAGAAAACTTTTCCTAGTCACCCAATTCTAG	intergenic
ASHG19A3A031870	0.0434608	1.7851	up	18.0139	10.897	4.07945	3.24344	5	11.8929	19.4672	13.1897	7.483	15.6598	13.1523	11.3834	16.0939	19.6187	29.6272	2.53526	3.44457	4.28386	3.75151	2.37481	3.73404	3.82158	3.69005	4.22396	4.11908	4.71516	noncoding	AK130095		misc_RNA	2288	chr6	+	100035486	100037774		CACCAGATATTTCAACTGACAATTTCAACATTTTCACCTACAGAATTTCCTGGAAGGAAA	intergenic
ASHG19A3A007130	0.0460207	2.27927	up	35.5197	19.1679	4.96964	3.78107	5	59.8266	25.626	36.5271	17.1885	27.4149	9.70879	12.4706	31.1805	36.827	47.1876	2.53526	5.74491	4.7128	5.19057	3.29557	4.41948	3.4645	3.81583	5.17595	5.00109	5.36729	noncoding	NR_003149	GPR98	RefSeq_NR	19250	chr5	+	89854616	90460032		CTTGCTACTGGCGACCTGCGAGTTGTCTCAGGTTATCCAAGTGCAACTAACTGATGCCTC	exon sense-overlapping	NM_032119	GPR98	G-protein coupled receptor 98 precursor	+	89854616	90460033
ASHG19A3A035511	0.00924882	2.07884	up	114328	52593	16.6885	15.6327	70962.6	118387	123875	35438.4	55081.4	58225.1	43257.8	55595	120995	101360	165755	16.4213	16.8058	16.8518	14.9206	16.3432	15.4943	14.9842	16.242	16.8058	16.4078	17.0178	noncoding	uc001gla.1	CR621436	UCSC_knowngene	2352	chr1	+	176812379	176814731		GAAAGGAGCTGATCTACTGTATTGTAATGTAAAACAGCTACAGCCAGTTATTTTGTAAGA	intergenic
ASHG19A3A008221	0.047122	1.90939	up	20.2048	11.1091	4.18729	3.25418	5	37.3944	19.964	11.6396	6.50182	13.5601	18.8439	9.84598	13.2699	16.1867	24.5677	2.53526	5.0794	4.32675	3.57587	2.35637	3.55589	4.24751	3.4937	3.94817	3.83534	4.4404	noncoding	uc002hml.1	AX747639	UCSC_knowngene	881	chr17	-	34794165	34795046		TCTAGATTCTGCTGAGATTTGAGCTTCATGGTGAACACATTCTTGTTGTGCTTGCTGCTG	intergenic
ASHG19A3A013880	0.0444505	1.7214	up	18.9002	13.3507	4.16008	3.37649	5	26.7387	18.7985	9.51544	13.7691	18.236	20.233	12.9827	11.2329	22.4806	21.1677	2.53526	4.61181	4.23198	3.28512	2.80878	3.9182	4.33511	3.87588	3.71258	4.30764	4.22059	noncoding	ENST00000418001	AC104135.2	Ensembl	763	chr2	-	75146681	75151973		AGATCTGCATTTAGGAGGCGACGGGTCCTTTCATCGTTTTATTCATTAAACATTTATCGA	intergenic
ASHG19A3A034101	0.00482518	1.63808	up	5251.69	3486.56	12.2738	11.5618	1625.27	5006.34	4955.34	2560	1653.9	7087.97	4505.63	2851.42	5020.78	6029.99	7646.29	11.3262	12.1697	12.2303	11.1425	11.4396	12.232	11.6689	12.0049	12.3547	12.2869	12.5965	noncoding	ENST00000392141	RP11-541J2.2	Ensembl	600	chr1	+	164326003	164326607	NM_005342,ENST00000417997,	AAACCCAGAGGTCCCTGTCAATTTTGTGGAATTTTCCAAGAAGTGCTCTGAGAGGTGGAA	intergenic
ASHG19A3A011514	0.0172702	2.62477	up	6205.9	3040.81	12.4918	11.0996	1919.22	6147.45	6697.62	3876.62	403.048	6600.71	2404.46	3102.85	6302.12	5036.19	9949.17	11.5311	12.4628	12.6606	11.7336	9.30062	12.1309	10.8021	12.1425	12.6917	12.0252	12.9681	noncoding	NR_026824	PSG10	RefSeq_NR	1742	chr19	-	43341149	43359870		CCAAAATATCTGAGTGCAGTAGAGAATTGACAGAGGACTGATCACCAACCTAGAAGTATG	intergenic
ASHG19A3A041191	0.0216707	1.60933	up	17.1721	12.1399	4.04694	3.36048	5	14.7471	20.7527	12.8736	16.8561	12.8548	13.1149	15.2341	10.7888	23.2651	18.2447	2.53526	3.7652	4.38825	3.71899	3.24425	3.48514	3.81875	4.11121	3.65183	4.36066	4.00447	noncoding	NR_024582	NCRNA00183	RefSeq_NR	1696	chrX	+	73164158	73290211		AACACTACTGATGCCTCAGAGATGACCATGATGGTGTTCTGGTGTCAGGAGAATAGCAAT	intergenic
ASHG19A3L0001421	0.0366344	1.76832	up	31.5009	18.4193	4.93963	4.11725	16.9616	28.1852	30.018	30.2825	18.334	16.7474	9.77096	36.0069	20.6403	31.956	42.1992	4.91605	4.68223	4.95351	4.93201	3.44475	3.81994	3.47352	5.40111	4.58204	4.8009	5.218	noncoding	CA394812	lincRNA-SRGAP3	lincRNA	513	chr3	-	9348151	9348664		ATCTCGCTTATGAACGTATTTGAAAAACAAACATCTCTCTTAAGTCTCTAAGTTAAAAAA	intergenic
ASHG19A3L0002715	0.0154131	1.82628	up	11.2511	5.71276	3.31557	2.44666	5	10.136	11.0935	5.0877	8.47611	5	5	13.327	5	8.26083	19.6895	2.53526	3.21052	3.39334	2.55049	2.39115	2.36492	2.3915	3.91232	2.39419	2.87135	4.11174	noncoding	BI768749	lincRNA-ZNF469-1	lincRNA	809	chr16	+	88455087	88455901		GCCCTTCGCTGTAGGAACCTTTTCTACAGAGACAGCGATAAAGCTCTCGAGTCACATAAC	intergenic
ASHG19A3A046026	0.0221044	1.81024	up	16.8648	10.9253	4.04034	3.18416	5	19.5844	18.3964	15.9191	19.3359	5	9.37131	14.4034	15.392	20.2508	13.1615	2.53526	4.17932	4.19941	4.03472	3.55982	2.36492	3.42608	4.02286	4.1585	4.16344	3.51851	noncoding	ENST00000314715	OR52B3P	Ensembl	928	chr11	+	4399511	4400439		AACCCCATCATTTATGGGATCAACACCAGGCAGATTCAAGAGTGTGTGCTCAGTCTTTTG	intergenic
ASHG19A3A024620	0.0379976	3.6479	up	37.8244	9.0949	4.70934	2.84227	5	6.79737	33.4292	5	14.2393	5	16.2352	50.529	38.1487	7.85908	90.1827	2.53526	2.6804	5.11323	2.3662	2.87641	2.36492	4.06859	5.90921	5.46152	2.79931	6.29236	noncoding	ENST00000508010	RP11-269F21.2	Ensembl	300	chr4	-	112725573	112730850		TTTGTTTTCTGTCTCAAGGCGTTCACTGCCAAGGTAGAAGGGATTCAGCATGTTCTAGGT	intergenic
ASHG19A3L0002604	0.0100483	1.61796	up	50.5775	33.0767	5.64416	4.94998	15.0957	44.71	53.8498	45.4779	32.3306	37.1265	35.3527	59.9272	52.3991	43.3488	49.23	4.7373	5.32954	5.80682	5.50032	4.69459	4.79792	5.01977	6.15687	5.91402	5.22715	5.43053	noncoding	CN357896	lincRNA-NTF3-3	lincRNA	681	chr12	+	5488419	5489100		AAGTTTTTGAATGAATTAGTGGAGAAGGAATGATGGGCAGTCATGGGTTCCTGCCCTCGA	intergenic
ASHG19A3A013762	0.0134332	1.72299	up	28.1443	17.0785	4.7937	4.00879	15.0959	23.0985	26.7519	13.4588	17.7836	26.3793	12.6747	33.39	23.1324	28.0074	34.4853	4.73742	4.40945	4.77812	3.77911	3.37574	4.37169	3.77998	5.28345	4.7474	4.61532	4.92845	noncoding	ENST00000420724	AC007389.3	Ensembl	1656	chr2	-	65816699	65867311		TCTGATGCCACCAGACTTAAAGCAGTTCACGATCCTCTCTACAAAGAAGTATATTTAGGT	intergenic
ASHG19A3A018249	0.048851	1.67117	up	1825.93	1343.76	10.7931	10.0522	783.27	2091.58	1950.02	1094.34	364.351	1292.94	3183.9	1559.71	1474.94	2010.95	1868.36	10.3303	10.8873	10.8868	9.94173	9.14586	9.64192	11.2013	11.0994	10.6576	10.6686	10.5588	noncoding	AF085854		misc_RNA	626	chr1	+	26374742	26375358		TTCAGTTTTCTATGGGAGGATACTTTAGGAGACCAAACCATAAAGAAAAACAAGTATGTG	intergenic
ASHG19A3A021599	0.0140341	1.81546	up	127.643	73.0787	6.90172	6.04138	52.2837	173.974	168.922	74.7836	39.2614	119.647	79.418	68.3722	108.489	115.478	130.626	6.52908	7.25153	7.43463	6.18309	5.12653	6.29344	6.07479	6.35074	6.94947	6.60462	6.81931	noncoding	ENST00000506476	RP11-265F19.1	Ensembl	591	chr3	-	130772160	130791183		TTTAATCCACCTCTGCATGTGATCATCTGCATTTGACTCCTTGAACTATGGCAGCCAGCT	intronic antisense	NM_001146003	NEK11	serine/threonine-protein kinase Nek11 isoform 3	+	130745693	131069309
ASHG19A3A021599	0.0140341	1.81546	up	127.643	73.0787	6.90172	6.04138	52.2837	173.974	168.922	74.7836	39.2614	119.647	79.418	68.3722	108.489	115.478	130.626	6.52908	7.25153	7.43463	6.18309	5.12653	6.29344	6.07479	6.35074	6.94947	6.60462	6.81931	noncoding	ENST00000506476	RP11-265F19.1	Ensembl	591	chr3	-	130772160	130791183		TTTAATCCACCTCTGCATGTGATCATCTGCATTTGACTCCTTGAACTATGGCAGCCAGCT	intronic antisense	NM_024800	NEK11	serine/threonine-protein kinase Nek11 isoform 1	+	130745693	131069309
ASHG19A3A021599	0.0140341	1.81546	up	127.643	73.0787	6.90172	6.04138	52.2837	173.974	168.922	74.7836	39.2614	119.647	79.418	68.3722	108.489	115.478	130.626	6.52908	7.25153	7.43463	6.18309	5.12653	6.29344	6.07479	6.35074	6.94947	6.60462	6.81931	noncoding	ENST00000506476	RP11-265F19.1	Ensembl	591	chr3	-	130772160	130791183		TTTAATCCACCTCTGCATGTGATCATCTGCATTTGACTCCTTGAACTATGGCAGCCAGCT	intronic antisense	NM_145910	NEK11	serine/threonine-protein kinase Nek11 isoform 2	+	130745693	130893981
ASHG19A3A033015	0.0456706	1.54515	up	48.4073	36.9247	5.57489	4.94715	12.9153	50.5956	45.6088	43.401	24.4218	42.9799	60.9056	41.4898	42.8731	54.96	54.9163	4.50793	5.50102	5.56627	5.43676	4.08195	4.98178	5.72733	5.60613	5.62802	5.55832	5.58961	noncoding	ENST00000424157	AC004166.6	Ensembl	969	chr7	-	74322777	74329363		ATCTGAGGGTGTCGGACAAGGTAAGGTTGTTCTCTATGTAACTGTGTTCCTGTTCTAACG	intergenic
ASHG19A3A031751	0.030784	1.90809	up	166.275	93.5847	7.20728	6.27515	41.942	251.56	74.9218	102.646	41.0224	164.492	117.82	85.815	163.707	209.422	212.223	6.21471	7.80291	6.27704	6.62265	5.22258	6.71504	6.60077	6.69368	7.53277	7.44902	7.48827	noncoding	ENST00000435151	RP11-46B11.4	Ensembl	260	chr6	+	79980094	79980669		GGATTTATAGGCTATAGCTTGGAGCAGATAGTATGAATGGTGATATATGATAAGAGTATC	intergenic
ASHG19A3L0001018	0.00981213	1.94467	up	98.8372	57.3938	6.59724	5.63771	31.0225	99.8723	113.37	79.0252	29.7885	76.7245	70.4081	84.5637	99.2453	82.6491	113.322	5.78	6.45875	6.88404	6.26028	4.51291	5.72155	5.91383	6.67284	6.81891	6.13741	6.6115	noncoding	BI024558	lincRNA-INSR	lincRNA	328	chr19	-	7430216	7430546		TGGGACCTTCCATGACATCTGGACTAATTCCTTCACTGCTTGCATCTCAGTGTCTTTTTT	intergenic
ASHG19A3L0002100	0.0142253	1.80941	up	30.6293	17.732	4.89683	4.04132	11.6105	25.1581	24.5582	27.4937	16.0127	15.8582	17.6847	26.0574	29.8174	35.9088	42.2757	4.35572	4.52862	4.6451	4.79903	3.132	3.75036	4.16946	4.91154	5.11173	4.96328	5.22073	noncoding	chr8:58737821-58751846+	lincRNA-FAM110B-3	lincRNA	14026	chr8	+	58737821	58751846		AACTTTTTAGACTTGACTCTGGACTGCAGTTTCCAGTTTCCACCATCAATCTTTACATAC	intergenic
ASHG19A3A025951	0.0225012	2.87495	up	27.8878	6.96156	4.37268	2.84915	5.11974	16.6373	16.613	11.5089	7.04591	6.13321	5	10.9474	85.6254	23.2178	14.2862	3.25901	3.94282	4.04258	3.55746	2.36692	2.67086	2.3915	3.63973	6.6145	4.35656	3.63991	noncoding	G43016		misc_RNA	250	chr4	+	118950056	118950306		ACACACATTCATTTTTATAAACACACATAAAGACACCGGGTTCTCAGTAATGCTCTAGTC	intergenic
ASHG19A3A025206	0.022637	2.34341	up	37.767	20.5943	5.21593	3.98731	5.45877	39.0222	38.6566	26.7662	8.3036	31.2781	31.1647	28.5394	39.9621	35.8241	44.5978	3.33869	5.13927	5.32631	4.76219	2.38846	4.58465	4.86258	5.05131	5.5293	4.95976	5.28961	noncoding	ENST00000504408	RP11-718M20.5	Ensembl	322	chr4	+	3912009	3912331		ACATAGCTCTGACTCTGGAGCGTGTTGTTGTGTTTCTCTTTCAGTATGAGCTTGTCTGTG	intergenic
ASHG19A3A017645	0.0230991	1.61665	up	12989.1	7834.65	13.4843	12.7913	4527.61	11677.8	13425.9	7929.87	3323.16	12624.9	10767.7	4411.38	9487.5	16828.5	22103.7	12.6889	13.4013	13.7077	12.7653	12.4755	13.1371	12.8898	12.6376	13.2444	13.7865	14.1286	noncoding	ENST00000423261	GLRXP	Ensembl	334	chr20	-	36231253	36231587		AAGATTGTATAGGCGGATGCAGTGATCTAGTCACTATGTAACAGAGCAGGGAACTGCTGA	intergenic
ASHG19A3A009601	0.00807195	2.21576	up	80.2235	36.6502	6.25862	5.11082	28.0119	80.9586	120.628	57.9531	28.9844	39.5091	28.7924	65.8089	91.5929	51.6649	70.6873	5.62853	6.16451	6.97015	5.82862	4.45623	4.87524	4.76547	6.29621	6.70637	5.47078	5.94371	noncoding	ENST00000433601	AC091132.1	Ensembl	769	chr17	+	43530209	43541431		AAATGCCACCTTGCGTTACTAAAGGGCTCATGACACCATATACAACAGCTGAATCCCCAA	intronic antisense	NM_014798	PLEKHM1	pleckstrin homology domain-containing family M	-	43513265	43568146
ASHG19A3A035473	0.0410208	2.05699	up	29.257	16.7714	4.79387	3.75333	5	21.0193	22.6182	24.7188	19.5003	18.0612	16.5769	40.301	41.3047	17.6715	32.6274	2.53526	4.27923	4.52254	4.64974	3.58166	3.90802	4.09198	5.56489	5.57533	3.97077	4.85046	noncoding	ENST00000433042	DEFA9P	Ensembl	285	chr8	-	6816810	6817683		TCTTCAAGAACGCAACTATGGAACCTGCACCTCCGGTGAGATTCACTACAAATTCTGCTT	intergenic
ASHG19A3A037718	0.014552	2.71254	up	135.561	44.0964	6.83133	5.39168	24.6969	57.4447	224.195	58.7494	48.4235	63.4995	25.1125	172.96	46.7234	201.628	110.417	5.45227	5.68496	7.83642	5.84945	5.58172	5.47319	4.6018	7.75026	5.75387	7.39035	6.57214	noncoding	AK055151		RNAdb	2664	chr9	-	96082775	96085442		AGTCAAGCATAACAAATAATATGCACCCATGAGAACTCTCCATGAGGGGCTGAGGTCTCT	natural antisense	NM_006648	WNK2	serine/threonine-protein kinase WNK2	+	95947211	96082854
ASHG19A3A037718	0.014552	2.71254	up	135.561	44.0964	6.83133	5.39168	24.6969	57.4447	224.195	58.7494	48.4235	63.4995	25.1125	172.96	46.7234	201.628	110.417	5.45227	5.68496	7.83642	5.84945	5.58172	5.47319	4.6018	7.75026	5.75387	7.39035	6.57214	noncoding	AK055151		RNAdb	2664	chr9	-	96082775	96085442		AGTCAAGCATAACAAATAATATGCACCCATGAGAACTCTCCATGAGGGGCTGAGGTCTCT	intron sense-overlapping	NM_001098808	C9orf129	putative uncharacterized protein C9orf129	-	96080480	96108696
ASHG19A3A049213	0.00844298	2.02186	up	27.3432	15.5055	4.7042	3.68852	5	28.6304	24.242	13.8903	26.1591	17.1121	15.3659	16.4153	25.0813	41.4869	28.2034	2.53526	4.70345	4.62639	3.82873	4.22877	3.84622	4.00361	4.22425	4.86326	5.16954	4.63832	noncoding	uc001ujx.1	EP400NL	UCSC_knowngene	4335	chr12	+	132602690	132613429		TGCTGTCAGATACTGGGAGAGCTGGGCTTGACTTTCTTTGCGTTTGCGGGAGGAATGCCC	intergenic
ASHG19A3A027725	0.0221328	1.88241	up	15.152	7.42397	3.79822	2.88564	5.68886	8.57484	11.3966	8.98032	11.533	5	5.91764	9.81811	22.5016	17.5352	21.0857	3.39334	2.98165	3.43945	3.21076	2.52075	2.36492	2.93844	3.48907	4.70639	3.95968	4.21308	noncoding	AK128878		misc_RNA	697	chr5	-	176020205	176020902		TTGATCTCATCCAACCAACTCACCTGTTTAACAGATGGCGGTACTGTTGTTTATTTGAAC	intronic antisense	NM_001171976	CDHR2	cadherin-related family member 2	+	175969511	176022769
ASHG19A3A027725	0.0221328	1.88241	up	15.152	7.42397	3.79822	2.88564	5.68886	8.57484	11.3966	8.98032	11.533	5	5.91764	9.81811	22.5016	17.5352	21.0857	3.39334	2.98165	3.43945	3.21076	2.52075	2.36492	2.93844	3.48907	4.70639	3.95968	4.21308	noncoding	AK128878		misc_RNA	697	chr5	-	176020205	176020902		TTGATCTCATCCAACCAACTCACCTGTTTAACAGATGGCGGTACTGTTGTTTATTTGAAC	intronic antisense	NM_017675	CDHR2	cadherin-related family member 2	+	175976342	176022769
ASHG19A3A041007	0.0274492	1.67982	up	338.287	199.485	8.29983	7.55153	149.913	267.662	240.722	348.147	115.2	237.277	146.888	246.207	302.616	464.034	508.477	8.02252	7.89348	7.93748	8.33852	7.2764	7.21536	6.90483	8.29069	8.41464	8.55218	8.71054	noncoding	ENST00000451170	RP11-234P3.4	Ensembl	189	chrX	+	51666647	51666836		TACCAGCACATCAGCGAGGGGAAGCTATGGAAACACATCAAGCAAAAGTATGAGAAAAAG	intergenic
ASHG19A3A035346	0.0251108	1.90048	up	162.795	81.2955	7.14731	6.22094	35.7773	220.332	133.367	70.4082	72.1698	153.242	74.88	44.9152	179.08	199.326	199.747	5.97874	7.59654	7.1103	6.10266	6.4049	6.62324	5.99517	5.72795	7.66946	7.37693	7.40265	noncoding	ENST00000489632	RP4-555L14.5	Ensembl	751	chr7	+	151106246	151110440		AGTTCCTCTTAGGAACCGGTGAACCTCAGGGGGCCCATTGCACATCCAGGTGTGAAACTG	intronic antisense	NM_198285	WDR86	WD repeat-containing protein 86	-	151078206	151107124
ASHG19A3A043491	0.0497251	1.77521	up	16.4335	10.5414	3.93836	3.11036	5	21.4188	8.96125	10.3682	7.59996	23.4723	6.26633	12.5745	14.3561	19.6469	21.6436	2.53526	4.30207	3.06433	3.4095	2.37684	4.22958	3.00065	3.82873	4.06118	4.12083	4.253	noncoding	AX803820		misc_RNA	555	chr10	+	323263	329272		TTTTATGGGCTCTGATGACCGAGGTCTCAATGTCGATTGGGTGGTACCGCATGCCCCGCA	natural antisense	NM_014974	DIP2C	disco-interacting protein 2 homolog C	-	320129	735608
ASHG19A3L0000921	0.028127	1.89349	up	71.1625	38.7744	6.0512	5.13015	23.7505	75.8994	56.0143	70.3882	29.2246	26.4554	44.0536	35.0806	82.4757	71.6967	105.808	5.397	6.07348	5.8598	6.10203	4.47398	4.37644	5.30129	5.35942	6.56476	5.93676	6.51296	noncoding	chr17:55283426-55307276+	lincRNA-MSI2	lincRNA	23851	chr17	+	55283426	55307276		ACTCCGCTAAATCCCTGGACTAAGAATTGTTAATTTTTCTGCTTATTCACTGATGCTCTT	intergenic
ASHG19A3L0001969	0.0143719	2.0789	up	21.0023	10.0215	4.32218	3.26636	5.33726	23.1177	28.1872	15.7963	5.45613	18.4044	5.11341	17.5798	10.5664	21.0001	25.5624	3.31198	4.4108	4.8577	4.02286	2.33338	3.92849	2.73511	4.32821	3.62323	4.21525	4.49789	noncoding	chr8:113014349-113028824-	lincRNA-KCNV1-2	lincRNA	14476	chr8	-	113014349	113028824		TGTGAAAAGCATTACTACCTTCAAAGTGATCCACAAATCCATTTTTTCATCTCTGATCTC	intergenic
ASHG19A3L0003274	0.00336306	1.82994	up	35.3361	19.3644	5.11185	4.24005	14.7771	42.774	29.9396	20.7916	20.1086	21.2171	19.9275	31.8922	42.367	37.7643	27.2793	4.7073	5.26479	4.95061	4.40964	3.65503	4.11159	4.31669	5.21575	5.61114	5.03635	4.59245	noncoding	chr3:184390528-184396981-	lincRNA-EPHB3-2	lincRNA	6454	chr3	-	184390528	184396981		ATTTCAGAAAATCAGCATGGCACTGTGGGTCTTTGGAGAACCTCTATAGGACGTATCTCC	intergenic
ASHG19A3A025728	0.0240709	1.8178	up	29.8966	17.8287	4.87289	4.0107	10.1845	25.8754	37.0752	24.2069	14.2835	20.4396	20.0293	36.7709	20.203	29.0527	30.4027	4.166	4.56789	5.26617	4.61986	2.88313	4.06193	4.32257	5.43287	4.55131	4.66829	4.75084	noncoding	AK130377		misc_RNA	1838	chr4	+	80870406	80872246		AAGCCAAGTTCCGCCCTGAACAAGTTGATCAAATTTTACCTAAAATTACTTTCTGCTAGT	intronic antisense	NM_058172	ANTXR2	anthrax toxin receptor 2 isoform 1	-	80822770	80994477
ASHG19A3A053357	0.0124486	2.63542	up	29.566	10.8888	4.69773	3.29969	5.66013	63.2161	21.9324	6.42484	8.29197	14.5329	19.534	19.3948	36.093	17.6399	19.1197	3.38654	5.81719	4.47406	2.78851	2.38827	3.64302	4.29213	4.47306	5.38231	3.96839	4.07137	noncoding	uc002ckp.1	BC084558	UCSC_knowngene	1010	chr16	-	1127721	1128731		GGGCACGTGTGTACCTCGTATATTGTTTTTGTATTTTTCTGCATGTTTGAAATCATTCAT	intronic antisense	NM_001172560	SSTR5	somatostatin receptor type 5	+	1122755	1131454
ASHG19A3A053357	0.0124486	2.63542	up	29.566	10.8888	4.69773	3.29969	5.66013	63.2161	21.9324	6.42484	8.29197	14.5329	19.534	19.3948	36.093	17.6399	19.1197	3.38654	5.81719	4.47406	2.78851	2.38827	3.64302	4.29213	4.47306	5.38231	3.96839	4.07137	noncoding	uc002ckp.1	BC084558	UCSC_knowngene	1010	chr16	-	1127721	1128731		GGGCACGTGTGTACCTCGTATATTGTTTTTGTATTTTTCTGCATGTTTGAAATCATTCAT	bidirectional	NM_001053	SSTR5	somatostatin receptor type 5	+	1128780	1131454
ASHG19A3A040561	0.00525085	1.53903	up	44.8418	29.1273	5.42406	4.80204	12.4771	49.6244	40.0888	28.7085	39.749	31.4758	33.2262	25.8195	43.7632	51.2792	58.4758	4.45985	5.47143	5.38108	4.8603	5.15358	4.59336	4.94312	4.89674	5.65996	5.45997	5.6752	noncoding	NR_024450	BCAP31	RefSeq_NR	1647	chrX	-	152965946	152990201		CGCGAGGGCTGGTGGGCGGTGCCCGGCGGGCGCTTCCGGTTTCCGGCCGCGGTATGAGGG	exon sense-overlapping	NM_005745	BCAP31	B-cell receptor-associated protein 31 isoform b	-	152965946	152989838
ASHG19A3A040561	0.00525085	1.53903	up	44.8418	29.1273	5.42406	4.80204	12.4771	49.6244	40.0888	28.7085	39.749	31.4758	33.2262	25.8195	43.7632	51.2792	58.4758	4.45985	5.47143	5.38108	4.8603	5.15358	4.59336	4.94312	4.89674	5.65996	5.45997	5.6752	noncoding	NR_024450	BCAP31	RefSeq_NR	1647	chrX	-	152965946	152990201		CGCGAGGGCTGGTGGGCGGTGCCCGGCGGGCGCTTCCGGTTTCCGGCCGCGGTATGAGGG	exon sense-overlapping	NM_001139457	BCAP31	B-cell receptor-associated protein 31 isoform a	-	152965946	152989549
ASHG19A3A040561	0.00525085	1.53903	up	44.8418	29.1273	5.42406	4.80204	12.4771	49.6244	40.0888	28.7085	39.749	31.4758	33.2262	25.8195	43.7632	51.2792	58.4758	4.45985	5.47143	5.38108	4.8603	5.15358	4.59336	4.94312	4.89674	5.65996	5.45997	5.6752	noncoding	NR_024450	BCAP31	RefSeq_NR	1647	chrX	-	152965946	152990201		CGCGAGGGCTGGTGGGCGGTGCCCGGCGGGCGCTTCCGGTTTCCGGCCGCGGTATGAGGG	bidirectional	NM_000033	ABCD1	ATP-binding cassette sub-family D member 1	+	152990322	153010216
ASHG19A3A040561	0.00525085	1.53903	up	44.8418	29.1273	5.42406	4.80204	12.4771	49.6244	40.0888	28.7085	39.749	31.4758	33.2262	25.8195	43.7632	51.2792	58.4758	4.45985	5.47143	5.38108	4.8603	5.15358	4.59336	4.94312	4.89674	5.65996	5.45997	5.6752	noncoding	NR_024450	BCAP31	RefSeq_NR	1647	chrX	-	152965946	152990201		CGCGAGGGCTGGTGGGCGGTGCCCGGCGGGCGCTTCCGGTTTCCGGCCGCGGTATGAGGG	exon sense-overlapping	NM_001139441	BCAP31	B-cell receptor-associated protein 31 isoform b	-	152965946	152989582
ASHG19A3A008076	0.0388362	2.41642	up	179.409	66.2262	7.0443	5.77143	26.9337	291.605	90.63	75.7785	32.7422	111.696	83.9803	52.2491	54.4777	370.075	217.417	5.57461	8.00859	6.56036	6.20177	4.72151	6.20547	6.15377	5.96065	5.97306	8.24339	7.51974	noncoding	ENST00000441958	AC087499.8	Ensembl	107	chr17	-	20613739	20613846	ENST00000432936,ENST00000428754,	GGACAAACACCTTATTCCAGCAGCTAACACTGCCAAGTCCAAGGTTTTCTATTATGAAAT	intergenic
ASHG19A3A035668	0.0201205	1.54092	up	13.0802	8.97786	3.65707	3.03328	5.41637	12.4677	12.7452	11.3797	13.7509	9.34234	5	13.273	10.2883	10.9618	18.7452	3.32889	3.51448	3.62484	3.54402	2.8056	3.09641	2.3915	3.90725	3.58511	3.26948	4.04128	noncoding	uc003xia.1	AK057935	UCSC_knowngene	902	chr8	-	30239641	30242917		ATTATACTTACAAAAGTCTCCGAAAAGTCCTTGGAGTTACGCAATTTGGGGCCCGCAGAC	natural antisense	NM_001008710	RBPMS	RNA-binding protein with multiple splicing	+	30241943	30429734
ASHG19A3A035668	0.0201205	1.54092	up	13.0802	8.97786	3.65707	3.03328	5.41637	12.4677	12.7452	11.3797	13.7509	9.34234	5	13.273	10.2883	10.9618	18.7452	3.32889	3.51448	3.62484	3.54402	2.8056	3.09641	2.3915	3.90725	3.58511	3.26948	4.04128	noncoding	uc003xia.1	AK057935	UCSC_knowngene	902	chr8	-	30239641	30242917		ATTATACTTACAAAAGTCTCCGAAAAGTCCTTGGAGTTACGCAATTTGGGGCCCGCAGAC	natural antisense	NM_006867	RBPMS	RNA-binding protein with multiple splicing	+	30241943	30429734
ASHG19A3A035668	0.0201205	1.54092	up	13.0802	8.97786	3.65707	3.03328	5.41637	12.4677	12.7452	11.3797	13.7509	9.34234	5	13.273	10.2883	10.9618	18.7452	3.32889	3.51448	3.62484	3.54402	2.8056	3.09641	2.3915	3.90725	3.58511	3.26948	4.04128	noncoding	uc003xia.1	AK057935	UCSC_knowngene	902	chr8	-	30239641	30242917		ATTATACTTACAAAAGTCTCCGAAAAGTCCTTGGAGTTACGCAATTTGGGGCCCGCAGAC	natural antisense	NM_001008712	RBPMS	RNA-binding protein with multiple splicing	+	30241943	30405029
ASHG19A3A035668	0.0201205	1.54092	up	13.0802	8.97786	3.65707	3.03328	5.41637	12.4677	12.7452	11.3797	13.7509	9.34234	5	13.273	10.2883	10.9618	18.7452	3.32889	3.51448	3.62484	3.54402	2.8056	3.09641	2.3915	3.90725	3.58511	3.26948	4.04128	noncoding	uc003xia.1	AK057935	UCSC_knowngene	902	chr8	-	30239641	30242917		ATTATACTTACAAAAGTCTCCGAAAAGTCCTTGGAGTTACGCAATTTGGGGCCCGCAGAC	natural antisense	NM_001008711	RBPMS	RNA-binding protein with multiple splicing	+	30241943	30429734
ASHG19A3A051879	0.0353056	4.84073	up	1100.12	276.893	9.82635	7.55113	771.176	839.281	933.329	235.733	258.182	69.2498	50.126	473.735	1706.28	486.609	2161.5	10.3077	9.5685	9.85308	7.78474	8.60971	5.58746	5.46607	9.28253	10.8597	8.62262	10.7716	noncoding	NR_027457	LOC100133469	RefSeq_NR	1743	chr14	+	106938454	106951529		AAGTGGATAGCCTGTTACCGAAAACTGCTGGACTAAGACACTTGTAAGCCTGTCAATCTC	intergenic
ASHG19A3L0001853	0.0359331	1.66711	up	11.3144	7.56615	3.39587	2.65852	5	17.4001	10.224	7.17753	15.6532	5	5	12.8625	8.14429	5	14.2555	2.53526	4.0068	3.25946	2.91791	3.08301	2.36492	2.3915	3.86154	3.25786	2.35107	3.6385	noncoding	chr7:12343025-12358100+	lincRNA-VWDE-1	lincRNA	15076	chr7	+	12343025	12358100		TTCTGCGTAATTAATTTTAATCTTACAATAACACTGGTGGGACTGTAGACCATTTCCCTT	intergenic
ASHG19A3A049487	0.0184277	1.84225	up	15.8503	7.75248	3.91121	3.02975	5.43408	9.22562	13.2778	7.4281	7.48257	8.47075	9.94691	19.0603	19.0654	13.1911	21.2816	3.33269	3.07884	3.69631	2.96427	2.3748	2.98439	3.4926	4.44635	4.46991	3.54676	4.22912	noncoding	ENST00000450245	RP11-74J13.6	Ensembl	976	chr13	-	41773967	41774943		GAACCTTGCTTTATGACTGAACTATCTTCATAATGACTTCCTGGTAAAGAATTCTGCAAT	intergenic
ASHG19A3A052378	0.0428599	1.57252	up	861.328	631.624	9.66262	9.00955	244.947	1089.43	974.142	736.3	192.017	1036.44	948.416	474.852	847.725	709.221	1072.6	8.73326	9.94109	9.91845	9.38597	8.13104	9.30795	9.48951	9.28772	9.87044	9.17722	9.7808	noncoding	BC009178		misc_RNA	947	chr15	-	74610248	74611180		CTCTTTAGTTCAGCGGAGACATGGGTGGATGTTTTTGAAAGAAACTCACTGGGAAGCAAA	intronic antisense	NM_025055	CCDC33	coiled-coil domain-containing protein 33 isoform	+	74528666	74628482
ASHG19A3A052378	0.0428599	1.57252	up	861.328	631.624	9.66262	9.00955	244.947	1089.43	974.142	736.3	192.017	1036.44	948.416	474.852	847.725	709.221	1072.6	8.73326	9.94109	9.91845	9.38597	8.13104	9.30795	9.48951	9.28772	9.87044	9.17722	9.7808	noncoding	BC009178		misc_RNA	947	chr15	-	74610248	74611180		CTCTTTAGTTCAGCGGAGACATGGGTGGATGTTTTTGAAAGAAACTCACTGGGAAGCAAA	natural antisense	NM_182791	CCDC33	coiled-coil domain-containing protein 33 isoform	+	74610899	74628482
ASHG19A3A007260	0.0272353	3.70269	up	92.5811	20.1174	5.88508	3.99651	10.8794	193.318	55.7283	15.6276	14.6461	47.929	11.5051	12.2148	22.2231	174.973	97.0292	4.25933	7.40402	5.85316	4.00554	2.9413	5.11062	3.66577	3.78622	4.68809	7.18636	6.39265	noncoding	NR_024178	LOC284100	RefSeq_NR	2455	chr17	-	36202572	36244363		CTGGCAAGTCCAAGGTTTTCTATTATGAAATGAAAGGGGTCTACCACAGGTATCTGGCAG	intergenic
ASHG19A3A028777	0.0234085	1.73204	up	19.645	13.3305	4.27251	3.48003	5	16.8402	18.2916	18.6763	21.4795	13.4248	8.07169	24.0176	16.9572	19.052	22.7113	2.53526	3.95925	4.19149	4.26367	3.79699	3.54421	3.26005	4.79086	4.29911	4.0736	4.32072	noncoding	ENST00000425667	AC063976.7	Ensembl	3556	chr5	+	131535148	131539180		AACCTTTCAGCAGGGTGCTGCCACATTTCTTCAAAATCACCTCTGAATAAAGGCAGGAAG	intronic antisense	NM_001142598	P4HA2	prolyl 4-hydroxylase subunit alpha-2 isoform 2	-	131528303	131563556
ASHG19A3A028777	0.0234085	1.73204	up	19.645	13.3305	4.27251	3.48003	5	16.8402	18.2916	18.6763	21.4795	13.4248	8.07169	24.0176	16.9572	19.052	22.7113	2.53526	3.95925	4.19149	4.26367	3.79699	3.54421	3.26005	4.79086	4.29911	4.0736	4.32072	noncoding	ENST00000425667	AC063976.7	Ensembl	3556	chr5	+	131535148	131539180		AACCTTTCAGCAGGGTGCTGCCACATTTCTTCAAAATCACCTCTGAATAAAGGCAGGAAG	intronic antisense	NM_001017973	P4HA2	prolyl 4-hydroxylase subunit alpha-2 isoform 2	-	131528303	131562935
ASHG19A3A028777	0.0234085	1.73204	up	19.645	13.3305	4.27251	3.48003	5	16.8402	18.2916	18.6763	21.4795	13.4248	8.07169	24.0176	16.9572	19.052	22.7113	2.53526	3.95925	4.19149	4.26367	3.79699	3.54421	3.26005	4.79086	4.29911	4.0736	4.32072	noncoding	ENST00000425667	AC063976.7	Ensembl	3556	chr5	+	131535148	131539180		AACCTTTCAGCAGGGTGCTGCCACATTTCTTCAAAATCACCTCTGAATAAAGGCAGGAAG	intronic antisense	NM_001142599	P4HA2	prolyl 4-hydroxylase subunit alpha-2 isoform 1	-	131528303	131563556
ASHG19A3A028777	0.0234085	1.73204	up	19.645	13.3305	4.27251	3.48003	5	16.8402	18.2916	18.6763	21.4795	13.4248	8.07169	24.0176	16.9572	19.052	22.7113	2.53526	3.95925	4.19149	4.26367	3.79699	3.54421	3.26005	4.79086	4.29911	4.0736	4.32072	noncoding	ENST00000425667	AC063976.7	Ensembl	3556	chr5	+	131535148	131539180		AACCTTTCAGCAGGGTGCTGCCACATTTCTTCAAAATCACCTCTGAATAAAGGCAGGAAG	intronic antisense	NM_001017974	P4HA2	prolyl 4-hydroxylase subunit alpha-2 isoform 2	-	131528303	131563556
ASHG19A3A028777	0.0234085	1.73204	up	19.645	13.3305	4.27251	3.48003	5	16.8402	18.2916	18.6763	21.4795	13.4248	8.07169	24.0176	16.9572	19.052	22.7113	2.53526	3.95925	4.19149	4.26367	3.79699	3.54421	3.26005	4.79086	4.29911	4.0736	4.32072	noncoding	ENST00000425667	AC063976.7	Ensembl	3556	chr5	+	131535148	131539180		AACCTTTCAGCAGGGTGCTGCCACATTTCTTCAAAATCACCTCTGAATAAAGGCAGGAAG	intronic antisense	NM_004199	P4HA2	prolyl 4-hydroxylase subunit alpha-2 isoform 1	-	131528303	131562935
ASHG19A3A011521	0.0486364	1.77133	up	46.881	32.5869	5.45165	4.62683	9.24568	68.871	41.584	34.8165	28.8863	77.1381	12.8479	24.774	34.3839	53.3963	58.277	4.03677	5.93497	5.43676	5.1242	4.45008	5.72769	3.79537	4.83547	5.31409	5.51719	5.67145	noncoding	ENST00000413902	CEACAMP8	Ensembl	578	chr19	-	43540020	43545398	ENST00000489959,ENST00000455211,ENST00000444105,	ATGTCCATAACCCAGTCACTAATGGCAAAAACTTCGCAACCAAGAAAATCACAGTCCCTG	intergenic
ASHG19A3A019372	0.00925641	1.86043	up	513.733	301.788	8.92303	8.0274	167.423	365.009	746.611	269.59	114.984	511.318	445.626	463.46	377.243	661.619	468.458	8.17376	8.3428	9.54289	7.98064	7.27201	8.27861	8.43195	9.25047	8.72845	9.06935	8.60422	noncoding	AK097995		misc_RNA	2968	chr21	+	47052831	47054703		AGAGGCTGGTTTGAGGGCTGGAGCCAATTAGTTATCACATTAAAATGTGTGCTATCCCTG	intergenic
ASHG19A3A043628	0.0382795	1.53946	up	9.75864	7.49684	3.22146	2.59904	5	10.0617	9.2255	5	17.4842	5	5	6.76478	14.4851	8.53851	9.47616	2.53526	3.20155	3.10582	2.3662	3.33733	2.36492	2.3915	3.02325	4.0727	2.9186	3.00686	noncoding	ENST00000448272	RP11-445K13.2	Ensembl	454	chr10	+	13457201	13465133		ACGCAGACATGTTTTAGAATACAAAAGACACCAAGCTTTCTTTGGGAAACACGTCCTGTT	intergenic
ASHG19A3A015056	0.0171167	1.69513	up	17.605	9.86792	4.07674	3.31534	6.43515	15.9126	13.0138	13.8143	7.69913	11.2041	10.1869	13.3271	16.926	22.6132	23.8373	3.54787	3.87793	3.66269	3.8206	2.37854	3.31234	3.51736	3.91239	4.29661	4.31681	4.39401	noncoding	ENST00000456830	AC013476.2	Ensembl	416	chr2	-	223769357	223769773		GAGTGTTTCAGCAGTGATGGTAAACTAGTTCTACATTACTGCAAATCTCAGGCATGGGAA	intronic antisense	NM_004457	ACSL3	long-chain-fatty-acid--CoA ligase 3	+	223725731	223808119
ASHG19A3A015056	0.0171167	1.69513	up	17.605	9.86792	4.07674	3.31534	6.43515	15.9126	13.0138	13.8143	7.69913	11.2041	10.1869	13.3271	16.926	22.6132	23.8373	3.54787	3.87793	3.66269	3.8206	2.37854	3.31234	3.51736	3.91239	4.29661	4.31681	4.39401	noncoding	ENST00000456830	AC013476.2	Ensembl	416	chr2	-	223769357	223769773		GAGTGTTTCAGCAGTGATGGTAAACTAGTTCTACATTACTGCAAATCTCAGGCATGGGAA	intronic antisense	NM_203372	ACSL3	long-chain-fatty-acid--CoA ligase 3	+	223725731	223808119
ASHG19A3A031932	0.00853988	1.64817	up	17.1317	11.8205	4.04644	3.32558	5	15.5467	18.7451	10.7583	18.5099	14.8402	9.99397	14.2887	11.6714	17.7032	24.8352	2.53526	3.84283	4.22788	3.46434	3.46415	3.66692	3.49724	4.01292	3.76438	3.97427	4.45638	noncoding	ENST00000392575	RP11-346C16.2	Ensembl	860	chr6	+	110966901	110967761		TCCTTCGAGGTGATTCTCATCTCTGATGCTAACACCTTCGGCATGGAGAGCACGCAGCGC	intronic antisense	NM_015076	CDK19	cyclin-dependent kinase 19	-	110931180	111136412
ASHG19A3A054329	0.0386227	1.54398	up	44.207	29.4044	5.39531	4.76866	14.2548	46.4941	36.4738	42.9462	27.1319	34.3334	28.3558	26.0435	64.9602	41.604	49.6667	4.6567	5.38108	5.24245	5.42301	4.31497	4.70063	4.74798	4.91096	6.22258	5.1722	5.44261	noncoding	L27175		misc_RNA	774	chr16	+	18055453	18056227		TACATAATCCTGTGCATGAGCCCTTTCAGCAGTTTTAAGAGATGCAGTCAACACTGAAGC	intergenic
ASHG19A3A027292	0.0265701	1.55748	up	24.5779	15.898	4.57022	3.931	11.0155	25.7773	20.3867	22.6037	17.257	14.4768	14.1373	27.4132	15.4865	25.3002	33.1035	4.27864	4.56367	4.35964	4.52362	3.30377	3.63973	3.90925	4.98676	4.16763	4.47295	4.87067	noncoding	ENST00000504829	CTC-441N14.2	Ensembl	731	chr5	-	121464456	121490551		CCCAGCAGCTGTGAGTGACTCTTCAGCTTTCGAATCATTGTCTTGGAATCTTCTAAACCA	intronic antisense	NM_207317	ZNF474	zinc finger protein 474	+	121465214	121489266
ASHG19A3A049381	0.0361261	2.00055	up	19.2397	10.7898	4.1211	3.1207	5	26.2981	13.7107	5	19.7791	10.1931	13.977	9.06636	32.2605	19.1099	14.9925	2.53526	4.58979	3.74622	2.3662	3.61566	3.19293	3.89347	3.37878	5.22384	4.07779	3.71017	noncoding	ENST00000492894	RP11-629E24.2	Ensembl	1780	chr13	-	30596157	30597937		GTATGGGCTCAGCATGTTCTTGGGAGACTGCTTTAAATCTTATTATTTTATAGTCTTCTG	intergenic
ASHG19A3A038059	0.0166569	1.99444	up	26.9736	14.0096	4.69679	3.7008	9.35771	24.5137	29.6846	23.9627	20.4729	10.3668	5.88813	34.6756	14.6537	23.4257	34.8883	4.05425	4.49414	4.93957	4.60797	3.69532	3.21279	2.93367	5.34155	4.0885	4.37048	4.94649	noncoding	ENST00000429848	RP11-56D16.8	Ensembl	901	chr9	-	130478258	130487111		GCCTGTTTTGAGCATTTTAAGGAGTCTGGAGCCAGTTTGTCTAAGGCAACATTTCCCAAA	natural antisense	NM_144965	TTC16	tetratricopeptide repeat protein 16	+	130478357	130493879
CUST_553_PI426073487	0.0264816	1.71253	up	25.5622	16.6627	4.63755	3.86142	5.93259	20.7208	23.9056	15.7733	16.4428	20.4806	24.6843	21.4794	36.3708	20.9621	29.9342	3.45242	4.26124	4.60535	4.02031	3.18948	4.06454	4.58033	4.62262	5.39386	4.21297	4.72924	noncoding	uc.74-	uc.74	UCR	538	chr2	-	144825962	144826500		CAGACATGAAATAGAGTGTCCTTAACTTAATCACCACCTTGATTTACCACATTTGCATAT	intron sense-overlapping	NM_001164629	GTDC1	glycosyltransferase-like domain-containing	-	144703580	145090083
CUST_553_PI426073487	0.0264816	1.71253	up	25.5622	16.6627	4.63755	3.86142	5.93259	20.7208	23.9056	15.7733	16.4428	20.4806	24.6843	21.4794	36.3708	20.9621	29.9342	3.45242	4.26124	4.60535	4.02031	3.18948	4.06454	4.58033	4.62262	5.39386	4.21297	4.72924	noncoding	uc.74-	uc.74	UCR	538	chr2	-	144825962	144826500		CAGACATGAAATAGAGTGTCCTTAACTTAATCACCACCTTGATTTACCACATTTGCATAT	intron sense-overlapping	NM_024659	GTDC1	glycosyltransferase-like domain-containing	-	144703580	144994906
CUST_553_PI426073487	0.0264816	1.71253	up	25.5622	16.6627	4.63755	3.86142	5.93259	20.7208	23.9056	15.7733	16.4428	20.4806	24.6843	21.4794	36.3708	20.9621	29.9342	3.45242	4.26124	4.60535	4.02031	3.18948	4.06454	4.58033	4.62262	5.39386	4.21297	4.72924	noncoding	uc.74-	uc.74	UCR	538	chr2	-	144825962	144826500		CAGACATGAAATAGAGTGTCCTTAACTTAATCACCACCTTGATTTACCACATTTGCATAT	intron sense-overlapping	NM_001006636	GTDC1	glycosyltransferase-like domain-containing	-	144703580	145052060
ASHG19A3A014667	0.0242579	3.0248	up	39.5434	11.4474	4.89166	3.29482	11.0871	19.6388	15.399	9.04767	10.1834	21.9188	5	19.8356	46.3301	111.401	24.6564	4.28903	4.18442	3.92319	3.2216	2.42141	4.15058	2.3915	4.50623	5.73936	6.55134	4.44543	noncoding	uc002ukl.1	AX747372	UCSC_knowngene	641	chr2	-	176992554	176993195		GTCCTTCAATCTTGCAAATGCCCAATTAAAAGATTATTATTGTCAATAAAGCCTTGGAGC	intergenic
ASHG19A3A016589	0.0245104	1.84499	up	14.1607	6.97858	3.7624	2.87879	6.27423	16.0576	16.8533	13.6187	5	5	5	7.38484	12.709	17.1407	14.8186	3.51916	3.89108	4.06445	3.79647	2.32188	2.36492	2.3915	3.11685	3.88641	3.92319	3.69238	noncoding	ENST00000418090	AC064826.2	Ensembl	471	chr2	+	172443602	172444073		GTGCATATTGAGCATGTTAAACATTCTAAGATCCCTGATAGTTTCCTGAAACACATGAAG	intergenic
ASHG19A3A031944	0.041896	1.71511	up	892.464	618.456	9.68196	8.90366	171.208	960.095	884.397	416.562	252.835	1308.05	943.628	377.852	1158.99	847.865	1125.59	8.20728	9.76259	9.78654	8.59213	8.57736	9.65725	9.48428	8.9435	10.3161	9.43529	9.84777	noncoding	ENST00000444259	RP5-1112D6.4	Ensembl	557	chr6	+	111599134	111599945		TTAGAAAAGGAAAAGTTTACCTGCAAAGAGAGCAAGAGAATGACTGGCTTGCCTAATAAA	intergenic
ASHG19A3A022283	0.00472243	1.78595	up	13.2125	7.05498	3.62797	2.79128	5	18.1559	9.01377	6.4973	6.73838	10.7784	6.26083	9.10475	9.48795	17.0955	16.4172	2.53526	4.07012	3.07225	2.80002	2.36106	3.26084	2.99923	3.38299	3.47253	3.91881	3.85114	noncoding	ENST00000427294	RP4-666O22.2	Ensembl	242	chr1	+	48015867	48016425		CATCCCTAAGAGTCTTAGCAGAGTAGTTATCATCACCATATTGGTGACCTGTTCAGTTTG	intergenic
ASHG19A3A011528	0.0295604	1.78013	up	47.7128	32.0774	5.48457	4.65259	14.9554	73.4605	50.2029	19.7416	23.9441	80.8754	20.8706	25.8866	36.4289	51.5741	48.7241	4.72506	6.02573	5.70189	4.34071	4.03664	5.78911	4.37143	4.90034	5.39648	5.46798	5.415	noncoding	ENST00000455211	CEACAMP11	Ensembl	583	chr19	-	43783084	43788470	ENST00000489959,ENST00000444105,ENST00000413902,	ATGTCCATAACCCAGTCACTAATGGCAAAAACTTCGCAACCAAGAAAATCACAGTCCCTG	intergenic
ASHG19A3A045308	0.00568473	2.20376	up	18.8659	8.9946	4.19458	3.05461	6.73362	13.0299	17.9543	13.1726	11.3555	8.71126	5	21.0418	20.8302	15.7223	24.6168	3.60639	3.57764	4.1611	3.75036	2.50602	3.01878	2.3915	4.59289	4.59567	3.7971	4.44307	noncoding	BC015136		misc_RNA	865	chr11	-	63649231	63651218		TGTGATCCAGGTAAGTCCTCTTATCCGTTGTTTATCTCAAATCCAGACACCGTCTTAGCG	intronic antisense	NM_001163297	MARK2	serine/threonine-protein kinase MARK2 isoform f	+	63606399	63678492
ASHG19A3A045308	0.00568473	2.20376	up	18.8659	8.9946	4.19458	3.05461	6.73362	13.0299	17.9543	13.1726	11.3555	8.71126	5	21.0418	20.8302	15.7223	24.6168	3.60639	3.57764	4.1611	3.75036	2.50602	3.01878	2.3915	4.59289	4.59567	3.7971	4.44307	noncoding	BC015136		misc_RNA	865	chr11	-	63649231	63651218		TGTGATCCAGGTAAGTCCTCTTATCCGTTGTTTATCTCAAATCCAGACACCGTCTTAGCG	intronic antisense	NM_001039469	MARK2	serine/threonine-protein kinase MARK2 isoform d	+	63606399	63678492
ASHG19A3A045308	0.00568473	2.20376	up	18.8659	8.9946	4.19458	3.05461	6.73362	13.0299	17.9543	13.1726	11.3555	8.71126	5	21.0418	20.8302	15.7223	24.6168	3.60639	3.57764	4.1611	3.75036	2.50602	3.01878	2.3915	4.59289	4.59567	3.7971	4.44307	noncoding	BC015136		misc_RNA	865	chr11	-	63649231	63651218		TGTGATCCAGGTAAGTCCTCTTATCCGTTGTTTATCTCAAATCCAGACACCGTCTTAGCG	intronic antisense	NM_004954	MARK2	serine/threonine-protein kinase MARK2 isoform c	+	63606399	63678492
ASHG19A3A045308	0.00568473	2.20376	up	18.8659	8.9946	4.19458	3.05461	6.73362	13.0299	17.9543	13.1726	11.3555	8.71126	5	21.0418	20.8302	15.7223	24.6168	3.60639	3.57764	4.1611	3.75036	2.50602	3.01878	2.3915	4.59289	4.59567	3.7971	4.44307	noncoding	BC015136		misc_RNA	865	chr11	-	63649231	63651218		TGTGATCCAGGTAAGTCCTCTTATCCGTTGTTTATCTCAAATCCAGACACCGTCTTAGCG	intronic antisense	NM_001163296	MARK2	serine/threonine-protein kinase MARK2 isoform e	+	63606399	63678492
ASHG19A3A052942	0.0210375	1.7313	up	15.9013	10.5385	3.94884	3.15698	5	16.0306	13.3899	11.2172	11.1968	12.3022	12.9765	11.8549	20.6212	17.3852	16.126	2.53526	3.88873	3.70803	3.52289	2.49102	3.43037	3.80536	3.74583	4.58057	3.94587	3.82398	noncoding	G36793		misc_RNA	418	chr15	+	60057430	60057848		CATACAGACAGAAAAGTTAAAGTTCTCGTGCTGCCTGAGAATGACTTTCAGAAGCCAAGA	intergenic
ASHG19A3L0002283	0.0495473	1.90902	up	30.3337	17.5893	4.87814	3.94531	11.9976	19.4007	30.5908	28.9057	10.468	24.1954	12.3798	29.598	24.9653	37.2121	40.2356	4.40547	4.16715	4.98134	4.8698	2.4326	4.26707	3.75163	5.09828	4.85701	5.01566	5.14943	noncoding	chrX:16576029-16593079-	lincRNA-GRPR-3	lincRNA	17051	chrX	-	16576029	16593079		GATCTTCGTAGTATTCATGATATTTCACTCTTCCAATATCACTTTTATGGCTGCATGACA	intergenic
ASHG19A3A046149	0.0238651	1.87814	up	688.541	388.591	9.21801	8.3087	199.445	639.712	649.665	287.388	151.034	945.837	359.251	391.381	356.053	589.796	1504.64	8.43849	9.15778	9.34637	8.07315	7.7255	9.17042	8.13594	8.99097	8.64634	8.9101	10.2565	noncoding	BX647519		misc_RNA	2007	chr11	+	11139400	11205156		TTCTCTGCTGCCTGGCTTTTTTGCTCCCCAATCTGAGCTTATGATAAATGCCTCACTGTT	intergenic
ASHG19A3A016637	0.00607869	3.0671	up	19.972	5.06438	4.05424	2.43736	5	36.898	22.221	5	5	5.32188	5	9.20029	18.1026	28.4104	5	2.53526	5.05768	4.49664	2.3662	2.32188	2.57196	2.3915	3.39565	4.39194	4.63623	2.34725	noncoding	ENST00000426615	AC009336.24	Ensembl	658	chr2	+	177042908	177043737		GAAGTAGGCTAAGACTGCTGTTGAACTTGAAGCTAAACTTGAATGCCATTTAAAATAACA	intergenic
ASHG19A3A009210	0.0397025	2.48656	up	278.364	98.5686	7.65409	6.33995	44.635	449.487	136.727	105.338	40.5361	154.151	148.183	66.7543	99.167	594.103	323.948	6.30435	8.63866	7.14442	6.65379	5.19422	6.63141	6.91595	6.31606	6.81734	8.92078	8.0873	noncoding	ENST00000432936	AL353997.11	Ensembl	108	chr17	+	18356268	18356376	NR_024178,ENST00000441958,ENST00000428754,	GACAAACACCTTATTCCAGCAGCTAACACTGGCAAGTCCAAGGTTTTCTATTATGAAATG	intergenic
CUST_584_PI426073487	0.0261075	1.86994	up	34.9268	19.3838	5.06576	4.16277	15.0047	41.9413	46.4734	31.5098	16.7808	21.2107	12.4128	33.4301	18.7148	33.6242	35.377	4.72924	5.2379	5.59223	4.98759	3.23095	4.11096	3.7551	5.28585	4.44069	4.87302	4.96484	noncoding	uc.105-	uc.105	UCR	223	chr2	-	174989786	174990009		CTGCACAGGGCTTTTTTAATCATAATGCATTTGTAATATAGCACTTTGATCTTCTCCTTG	intron sense-overlapping	NM_013341	OLA1	obg-like ATPase 1 isoform 1	-	174937174	175113365
CUST_584_PI426073487	0.0261075	1.86994	up	34.9268	19.3838	5.06576	4.16277	15.0047	41.9413	46.4734	31.5098	16.7808	21.2107	12.4128	33.4301	18.7148	33.6242	35.377	4.72924	5.2379	5.59223	4.98759	3.23095	4.11096	3.7551	5.28585	4.44069	4.87302	4.96484	noncoding	uc.105-	uc.105	UCR	223	chr2	-	174989786	174990009		CTGCACAGGGCTTTTTTAATCATAATGCATTTGTAATATAGCACTTTGATCTTCTCCTTG	intron sense-overlapping	NM_001011708	OLA1	obg-like ATPase 1 isoform 2	-	174937174	175113365
ASHG19A3A018607	0.0428538	1.69483	up	299.4	162.536	8.11833	7.35719	141.365	221.998	306.276	120.714	147.937	172.911	229.753	194.532	505.864	265.471	302.257	7.93889	7.60818	8.28014	6.85061	7.69156	6.78037	7.52451	7.92408	9.13623	7.78022	7.98111	noncoding	ENST00000425473	C20orf69	Ensembl	629	chr20	+	62926293	62944485	ENST00000436756,ENST00000432557,	GCCTCAGTTTCCTCATCAGTTGAAAGGAATGAATGAAAGATATGTGTTTTTCATATTACC	intergenic
ASHG19A3A023946	0.0433807	1.75382	up	14.5677	9.80301	3.78895	2.97845	5	10.5663	14.7736	5	9.55868	17.3749	12.0815	10.572	13.0149	14.7964	23.6831	2.53526	3.26987	3.86154	2.3662	2.40692	3.86141	3.72246	3.58968	3.91831	3.71038	4.38388	noncoding	ENST00000510947	AC006499.5	Ensembl	694	chr4	-	10261068	10261762		CTGGTAGACAAAGGTACTGAAGACAATCTGCTTTTGCTGTGGTATGAAATTTTCTATCAC	intergenic
ASHG19A3A037538	0.000796098	2.20836	up	15.2357	7.92756	3.85914	2.71616	5	12.4208	12.8401	10.6213	14.0165	5	5	14.85	10.2373	20.3652	20.7011	2.53526	3.50968	3.63675	3.44475	2.84439	2.36492	2.3915	4.0707	3.57717	4.17158	4.18894	noncoding	ENST00000424795	RP11-203L2.3	Ensembl	1244	chr9	-	71403226	71404586		ATCCCCACAAGCTACCAAGTTTAAGGAAGACCATGGGTCTTCACATTGGAGATTCCAAAC	intronic antisense	NM_003558	PIP5K1B	phosphatidylinositol-4-phosphate 5-kinase type-1	+	71320615	71624091
ASHG19A3A041486	0.0495309	1.68268	up	38.4526	22.6801	5.21538	4.46462	17.5656	35.3026	41.0983	33.0537	25.7292	22.9431	14.1088	50.6579	38.1324	21.0334	44.491	4.96599	4.99928	5.41676	5.05561	4.19199	4.20273	3.90676	5.91252	5.46075	4.21709	5.28585	noncoding	ENST00000442332	RP5-931E15.2	Ensembl	853	chrX	+	122867023	122868144		TCCGAAGTCTTCGGCCTTACTTCCCATTAGAACAGAGAAATGCCATCCACAGGCCAACAA	bidirectional	NM_001081550	THOC2	THO complex subunit 2	-	122734411	122866904
ASHG19A3A030299	0.0125219	1.79839	up	15.6162	8.89435	3.92265	3.07594	5	11.2411	15.4716	10.822	5.20825	13.1804	10.2611	15.013	14.1987	20.0187	17.7541	2.53526	3.36008	3.92972	3.47293	2.32728	3.51916	3.52508	4.08925	4.04465	4.14596	3.96623	noncoding	ENST00000432438	RP1-104O17.3	Ensembl	499	chr6	-	98158828	98165073		TTGAATCATCTTGATCCTTGAGCTTGGGTTAAGGCGATCCCAGATTGCAAGTTTCTCTGG	intergenic
ASHG19A3A026130	0.0304416	2.29239	up	24.6632	12.9449	4.5838	3.38694	8.14296	28.8227	26.2189	33.6174	7.41058	10.5537	5	21.6343	15.6664	25.8523	29.7847	3.86107	4.7141	4.7451	5.07465	2.37353	3.23397	2.3915	4.63342	4.18452	4.50427	4.72136	noncoding	ENST00000503675	RP11-292D4.3	Ensembl	3654	chr4	+	147926643	147930297		AACACAGGCACTAGTGCCCTTCGAAAGAATTTGTACTCTTACCATCCTTTTATATTTTTT	intergenic
ASHG19A3A019524	0.0485459	1.73594	up	4428.31	2634.05	11.9891	11.1934	2163.47	3258.77	5285.95	5215.91	1144.92	1987.56	2658.38	2516.26	3549.82	4061.68	7897.39	11.6855	11.5542	12.3253	12.1547	10.8904	10.2904	10.946	11.8074	11.8753	11.7233	12.6492	noncoding	uc002zuo.1	BCR	UCSC_knowngene	1842	chr22	-	21642518	21646214		CCCTCTGCCTCTCTCCTGGTGGTGGCGTTGAAACAGCACCCTCTGCTTCGGTCCTCTACA	intergenic
ASHG19A3A027157	0.00641636	2.11174	up	16.1965	9.27953	3.98122	2.90279	5	18.7737	16.326	16.0997	14.0736	6.22435	5	19.3021	12.0504	12.6918	18.0347	2.53526	4.11784	4.01178	4.05033	2.85391	2.68293	2.3915	4.46707	3.81115	3.4888	3.99066	noncoding	ENST00000505796	CTD-2215E18.3	Ensembl	414	chr5	-	96559074	96563661		CTCGCCCATACAGTTTCTGTAATAGAACTGTTACCTTAAAATTAACCTAGCCTGTAATTT	intergenic
ASHG19A3A042916	0.0443866	1.60659	up	119.746	78.5669	6.76647	6.08247	34.981	165.93	111.274	84.6452	42.2985	113.804	117.105	81.263	51.8173	165.691	142.5	5.9519	7.1867	6.85404	6.35027	5.28995	6.22817	6.59207	6.61436	5.89809	7.1113	6.93431	noncoding	ENST00000427625	RP11-104F15.7	Ensembl	668	chr10	-	72245091	72246081		CATGGCACATGGTGGGTCTGTGGGAAATGCTTTTTATTGGACTTCAATTTGTGCACGTGT	intronic antisense	NM_014431	KIAA1274	paladin	+	72238563	72328206
ASHG19A3A016115	0.0383335	1.78164	up	37.0631	21.3228	5.16621	4.333	23.2095	37.6158	45.3972	29.192	18.9727	23.9747	11.265	25.9031	30.3812	33.6226	49.459	5.36414	5.08775	5.55861	4.88259	3.52216	4.25655	3.63958	4.90234	5.13914	4.87279	5.43664	noncoding	ENST00000419904	AC018878.3	Ensembl	433	chr2	+	106795997	106800253		CTCATCAAGTGAAGTTATCAGCTCTTTAGAGAAATCCCTTCAATTCCTCACAGTATTTAA	intronic antisense	NM_025076	UXS1	UDP-glucuronic acid decarboxylase 1	-	106709758	106810795
ASHG19A3A032732	0.00817415	1.77735	up	11.9442	7.38547	3.49357	2.66384	5	10.9843	9.69347	5	16.3167	5	5.61067	6.04448	15.0113	14.275	15.6567	2.53526	3.32947	3.17381	2.3662	3.17118	2.36492	2.88167	2.90095	4.12202	3.65715	3.77806	noncoding	uc003tig.1	BC020168	UCSC_knowngene	2916	chr7	-	43548326	43562141		GACACATCTATAAAGCTTCTTCAGTCCTGCAATGCATAGATGAGCAGAAGGCCACAAAGC	natural antisense	NM_015052	HECW1	E3 ubiquitin-protein ligase HECW1	+	43152197	43602938
ASHG19A3A043717	0.0499287	1.73349	up	95.24	56.1002	6.50393	5.71025	45.1071	57.159	117.621	69.971	34.0224	68.6745	62.7257	99.0048	101.359	67.8059	128.49	6.31919	5.67744	6.93431	6.09218	4.80251	5.57461	5.76276	6.91153	6.84717	5.85638	6.79676	noncoding	ENST00000436140	RP11-80K21.3	Ensembl	789	chr10	+	25401986	25406286	BC042983,	GTTTGAAAGTGGGCATCACTCTTGGGCTCCCACATTGACTGTAGTTTTACGGAATGTTTG	intergenic
ASHG19A3A048751	0.0297154	1.58487	up	166.507	109.163	7.30063	6.63626	53.835	209.676	219.885	199.601	70.3716	124.213	97.7962	108.763	127.639	144.328	188.75	6.57495	7.52414	7.80886	7.55686	6.35309	6.34476	6.35163	7.05485	7.1762	6.91843	7.32127	noncoding	AK022171		misc_RNA	2134	chr12	+	57931698	57933832		AGATTTCATCCAGATACCTCTTAATCACAACCTCTCTGTTCCCTAGACGATGCTAGGGTC	intronic antisense	NM_006400	DCTN2	dynactin subunit 2	-	57924093	57940978
CUST_292_PI426073487	0.00663375	1.74403	up	138.287	83.1189	7.0302	6.22778	42.686	161.035	173.737	114.166	48.2735	118.944	91.5242	98.8794	92.2224	117.839	186.01	6.24039	7.14305	7.47378	6.77543	5.57435	6.28427	6.26446	6.90991	6.71594	6.636	7.30255	noncoding	uc.294+	uc.294	UCR	444	chr10	+	102373616	102374060		TGAAAGCTGAAAGCACCCTCCATTTGCGTTCCTGCTTTTTACCTTTTAATTTTATATCGT	intergenic
ASHG19A3A011860	0.00959046	2.21034	up	198.585	101.597	7.44954	6.30527	23.1499	232.312	188.787	86.0039	65.0078	230.863	102.96	95.2522	106.499	365.603	203.054	5.36106	7.68325	7.58999	6.37315	6.19796	7.1758	6.4184	6.85325	6.91949	8.22723	7.42403	noncoding	NR_027382	RDH13	RefSeq_NR	2425	chr19	-	55555691	55574585		AAACCGTGTCTCAGAGGAAGAGGCCGTGGAGCTGACGCCTGGAGTCAGGCTGTACTCAGG	exon sense-overlapping	NM_001145971	RDH13	retinol dehydrogenase 13 isoform 1	-	55555691	55574585
ASHG19A3A011860	0.00959046	2.21034	up	198.585	101.597	7.44954	6.30527	23.1499	232.312	188.787	86.0039	65.0078	230.863	102.96	95.2522	106.499	365.603	203.054	5.36106	7.68325	7.58999	6.37315	6.19796	7.1758	6.4184	6.85325	6.91949	8.22723	7.42403	noncoding	NR_027382	RDH13	RefSeq_NR	2425	chr19	-	55555691	55574585		AAACCGTGTCTCAGAGGAAGAGGCCGTGGAGCTGACGCCTGGAGTCAGGCTGTACTCAGG	exon sense-overlapping	NM_138412	RDH13	retinol dehydrogenase 13 isoform 2	-	55555691	55580914
ASHG19A3A037510	0.0252378	1.6121	up	47.6139	29.5214	5.50595	4.81701	21.7371	62.1617	50.0892	43.333	25.238	31.8625	25.4366	40.8048	25.52	53.8661	53.2418	5.27235	5.79331	5.69807	5.43486	4.15093	4.60906	4.61784	5.58225	4.88945	5.52955	5.54306	noncoding	NR_002836	PGM5P2	RefSeq_NR	1976	chr9	-	69080244	69147854	uc004afb.1,ENST00000510760,	GCATAATGACCCAATCTCCTTTGGATATAATAAAACTATGCCTGATTTGTGGTCTTCATT	intergenic
ASHG19A3A043592	0.0359764	2.31854	up	27.7214	12.4672	4.74916	3.53594	13.4158	25.3293	38.8707	27.5159	7.024	6.84145	7.53888	31.1824	22.7952	17.4593	30.6913	4.56468	4.53738	5.3355	4.80021	2.36651	2.76127	3.18703	5.17907	4.7264	3.9524	4.76421	noncoding	uc010qbh.1	EF433558	UCSC_knowngene	249	chr10	+	9405819	9407057		GATCCTCGAATCTCACAGTATCTATGTATCTATAATCAGATACATCCCTAGACTTTCCAG	intergenic
ASHG19A3A025998	0.00214235	1.58049	up	44.6196	28.8455	5.43255	4.77218	16.1994	43.9216	37.273	33.112	26.9816	33.2272	34.7075	35.3592	37.4582	47.7097	65.9957	4.84579	5.30148	5.27266	5.05743	4.30242	4.65959	4.99566	5.37239	5.43654	5.3654	5.84683	noncoding	ENST00000505741	RP11-318I4.1	Ensembl	300	chr4	+	126991862	126993159		TTTTTGTAGTTCAAAGACCTGGCAGTAACCCACTTGATGCCTGCCATAAGGACCAGTACA	intergenic
ASHG19A3L0000527	0.0291206	1.68308	up	16.8857	9.17582	4.03546	3.28436	7.33319	13.3158	16.2531	9.83553	5.05029	10.1374	13.5227	21.3796	13.2178	16.0284	21.1193	3.72356	3.61122	4.00381	3.33322	2.32324	3.1854	3.85638	4.61609	3.94262	3.82212	4.21693	noncoding	chr12:71603458-71703583+	lincRNA-LGR5	lincRNA	100126	chr12	+	71603458	71703583		GAAGCTTTCTTCACCACGAAAATGTCAGTTTCCATTATCTTTACTACAAAATTAGCCCTA	intergenic
ASHG19A3A020977	0.0142982	2.46262	up	224.394	100.725	7.55012	6.24993	28.8555	407.13	192.044	56.9639	61.5565	257.664	98.5839	64.5512	136.347	258.498	287.794	5.66944	8.4941	7.61526	5.80618	6.08864	7.32603	6.35934	6.26438	7.26976	7.74422	7.91302	noncoding	ENST00000451650	RP11-793E15.1	Ensembl	1320	chr3	-	46183849	46185169		ACGCCGATTATGTGAGAAAAGGAGGTACTTGACTTCCTCTGAAATGGGTGGCTCTTGAAT	intergenic
ASHG19A3L0000398	0.0207661	1.62597	up	96.0741	58.2164	6.54068	5.83938	52.5363	112.713	101.511	85.5299	47.3595	57.2708	48.3855	89.7019	63.1173	95.9614	113.44	6.53592	6.62741	6.72466	6.36449	5.53536	5.34109	5.42005	6.75872	6.18134	6.33878	6.61318	noncoding	CU444927	lincRNA-MYEOV-2	lincRNA	742	chr11	-	69059868	69182303		ACAGAGGCTTTAAATGCTTTAAACCAGGAATCTCCAAACTTCTTTTGCTGTCTTCCATTA	intronic antisense	NM_138768	MYEOV	hypothetical protein LOC26579	+	69061621	69064754
ASHG19A3A040676	0.0122509	1.60045	up	40.8943	26.8301	5.28374	4.60526	15.1993	53.4173	37.0072	18.4543	24.6211	35.2929	40.5827	25.9971	30.3528	41.7728	56.8182	4.74833	5.57833	5.26298	4.24519	4.10025	4.73511	5.19742	4.90858	5.13805	5.17719	5.6373	noncoding	ENST00000454113	RP6-1O2.1	Ensembl	611	chrX	+	10210378	10333363		ACCTGCTATTTTGCTGCTGAGGTTTCTTCTGGGCCTATATGACATGCCCGTAATTTTGAG	intergenic
ASHG19A3A044505	0.016908	1.53354	up	103.017	66.3248	6.65994	6.04307	62.1601	118.137	89.8459	73.2241	51.9849	83.1373	61.1176	103.461	95.8368	89.9226	120.896	6.77817	6.69555	6.54864	6.15266	5.72471	5.82887	5.73094	6.9781	6.77142	6.25373	6.71219	noncoding	ENST00000428766	RP11-57H14.3	Ensembl	317	chr10	+	114648491	114665870		GGAAAGATCAGCTCTGCCATTTGAAACACCCAACTGCTACCTTCTCTCAGAAATCAAAAG	intergenic
ASHG19A3A022978	0.0313668	1.5945	up	16.6351	10.8919	4.03542	3.36232	6.96415	15.6723	17.0748	18.266	16.6279	5.51133	7.08998	16.3501	15.9493	14.8073	19.9566	3.649	3.85703	4.08278	4.22994	3.21221	2.59517	3.12526	4.21878	4.20969	3.71141	4.13284	noncoding	ENST00000508178	AC124945.1	Ensembl	853	chr3	+	109056664	109101875		GACCAGACTGGCGGCTTGAAGAAAGCTATTTTCTCGTACCAAATACATTCCATTTCCTAA	bidirectional	NM_018189	DPPA4	developmental pluripotency-associated protein 4	-	109044987	109056419
ASHG19A3A030630	0.00488649	2.23828	up	20.4486	9.04902	4.25439	3.092	5	23.7459	21.3388	10.1196	5	13.2797	11.8458	13.5097	12.1768	17.7053	34.2151	2.53526	4.44794	4.43069	3.37215	2.32188	3.53067	3.70006	3.93065	3.82639	3.97444	4.91626	noncoding	AF305821		misc_RNA	2626	chr6	-	142684212	142686824		CAGATTTGGATTCTTACTCTACCTTTGCCACAAGTACTTCTTTATAAAATCCAAATGCCT	intronic antisense	NM_001032394	GPR126	G-protein coupled receptor 126 alpha 2	+	142623055	142767403
ASHG19A3A030630	0.00488649	2.23828	up	20.4486	9.04902	4.25439	3.092	5	23.7459	21.3388	10.1196	5	13.2797	11.8458	13.5097	12.1768	17.7053	34.2151	2.53526	4.44794	4.43069	3.37215	2.32188	3.53067	3.70006	3.93065	3.82639	3.97444	4.91626	noncoding	AF305821		misc_RNA	2626	chr6	-	142684212	142686824		CAGATTTGGATTCTTACTCTACCTTTGCCACAAGTACTTCTTTATAAAATCCAAATGCCT	intronic antisense	NM_198569	GPR126	G-protein coupled receptor 126 beta 1 precursor	+	142623055	142767403
ASHG19A3A030630	0.00488649	2.23828	up	20.4486	9.04902	4.25439	3.092	5	23.7459	21.3388	10.1196	5	13.2797	11.8458	13.5097	12.1768	17.7053	34.2151	2.53526	4.44794	4.43069	3.37215	2.32188	3.53067	3.70006	3.93065	3.82639	3.97444	4.91626	noncoding	AF305821		misc_RNA	2626	chr6	-	142684212	142686824		CAGATTTGGATTCTTACTCTACCTTTGCCACAAGTACTTCTTTATAAAATCCAAATGCCT	intronic antisense	NM_020455	GPR126	G-protein coupled receptor 126 alpha 1	+	142623055	142767403
ASHG19A3A030630	0.00488649	2.23828	up	20.4486	9.04902	4.25439	3.092	5	23.7459	21.3388	10.1196	5	13.2797	11.8458	13.5097	12.1768	17.7053	34.2151	2.53526	4.44794	4.43069	3.37215	2.32188	3.53067	3.70006	3.93065	3.82639	3.97444	4.91626	noncoding	AF305821		misc_RNA	2626	chr6	-	142684212	142686824		CAGATTTGGATTCTTACTCTACCTTTGCCACAAGTACTTCTTTATAAAATCCAAATGCCT	intronic antisense	NM_001032395	GPR126	G-protein coupled receptor 126 beta 2 precursor	+	142623055	142767403
ASHG19A3A032579	0.011827	1.5208	up	8681.45	6039.56	13.0124	12.4076	4200.99	7436.49	11249.4	6453.3	2182.98	10096.4	7264.13	4744.61	9249.7	8429.68	10978.8	12.5859	12.7427	13.4469	12.4614	11.863	12.7857	12.342	12.7357	13.2172	12.8163	13.1156	noncoding	ENST00000417997	AC073472.2	Ensembl	600	chr7	-	27022386	27022986		ATGTTCCTGACTATAAGTCGAAAGGAAAGTTTGATGGCGCAGAGGGTCCTGCTAATGTTG	intergenic
CUST_42_PI426073487	0.0310853	1.76491	up	12.7923	8.25682	3.59914	2.77955	5	10.0601	12.9942	5.75623	7.02387	18.504	5	12.9236	9.61141	10.1957	20.969	2.53526	3.20123	3.65987	2.6691	2.3665	3.93539	2.3915	3.86915	3.49158	3.16661	4.20643	noncoding	uc.44+	uc.44	UCR	230	chr1	+	244217706	244217936	NM_205768,NM_006352,	TGAAAATCTGAACAGCTCTTATTTCTCTTCACAGGACGTGCTGAGAAGCAACCTGGTGCA	exon sense-overlapping	NM_006352	ZNF238	zinc finger protein 238 isoform 2	+	244216581	244220778
CUST_42_PI426073487	0.0310853	1.76491	up	12.7923	8.25682	3.59914	2.77955	5	10.0601	12.9942	5.75623	7.02387	18.504	5	12.9236	9.61141	10.1957	20.969	2.53526	3.20123	3.65987	2.6691	2.3665	3.93539	2.3915	3.86915	3.49158	3.16661	4.20643	noncoding	uc.44+	uc.44	UCR	230	chr1	+	244217706	244217936	NM_205768,NM_006352,	TGAAAATCTGAACAGCTCTTATTTCTCTTCACAGGACGTGCTGAGAAGCAACCTGGTGCA	exon sense-overlapping	NM_205768	ZNF238	zinc finger protein 238 isoform 1	+	244214560	244220778
ASHG19A3A045885	0.0433991	1.57593	up	64.8116	41.2578	5.94556	5.28936	38.5862	76.1674	51.7671	41.6759	28.6694	54.404	42.9537	41.0781	65.1291	58.5423	96.1857	6.08864	6.07874	5.74499	5.38008	4.43642	5.27401	5.26765	5.59233	6.22734	5.64828	6.38169	noncoding	ENST00000416725	AP003039.3	Ensembl	703	chr11	-	131532024	131533477		ATCTGGTTCTGAAAAATGTCTTTGCTCCTTGTCACCTTTCAAAGGCAAAATCACAGCTCT	intronic antisense	NM_001048209	NTM	neurotrimin isoform 2	+	131240370	132206716
ASHG19A3A051920	0.045615	3.07073	up	173.747	64.7972	7.30902	5.69043	48.3119	274.725	181.223	16.0196	167.767	22.8577	69.0299	74.9109	200.093	170.61	140.921	6.42003	7.92846	7.53408	4.04402	7.90337	4.19799	5.88675	6.48739	7.83212	7.152	6.92005	noncoding	AF037219		NRED	4583	chr15	-	25577968	25582533		ATATAATGTTGAAGCTGTTGAGGGAGGAGAGGTTGGAAGCTGCCAGCTTAGAGAATCTCA	exon sense-overlapping	NM_130838	UBE3A	ubiquitin-protein ligase E3A isoform 1	-	25582395	25650653
ASHG19A3A051920	0.045615	3.07073	up	173.747	64.7972	7.30902	5.69043	48.3119	274.725	181.223	16.0196	167.767	22.8577	69.0299	74.9109	200.093	170.61	140.921	6.42003	7.92846	7.53408	4.04402	7.90337	4.19799	5.88675	6.48739	7.83212	7.152	6.92005	noncoding	AF037219		NRED	4583	chr15	-	25577968	25582533		ATATAATGTTGAAGCTGTTGAGGGAGGAGAGGTTGGAAGCTGCCAGCTTAGAGAATCTCA	exon sense-overlapping	NM_130839	UBE3A	ubiquitin-protein ligase E3A isoform 3	-	25582395	25684175
ASHG19A3A051920	0.045615	3.07073	up	173.747	64.7972	7.30902	5.69043	48.3119	274.725	181.223	16.0196	167.767	22.8577	69.0299	74.9109	200.093	170.61	140.921	6.42003	7.92846	7.53408	4.04402	7.90337	4.19799	5.88675	6.48739	7.83212	7.152	6.92005	noncoding	AF037219		NRED	4583	chr15	-	25577968	25582533		ATATAATGTTGAAGCTGTTGAGGGAGGAGAGGTTGGAAGCTGCCAGCTTAGAGAATCTCA	exon sense-overlapping	NM_000462	UBE3A	ubiquitin-protein ligase E3A isoform 2	-	25582395	25684175
ASHG19A3A007713	0.0113366	1.9706	up	14.3058	8.81857	3.78484	2.8062	5	15.3503	16.0258	6.90623	22.1866	5	5	18.8346	9.15993	14.3151	12.1488	2.53526	3.82296	3.9821	2.86888	3.87046	2.36492	2.3915	4.43035	3.41856	3.66288	3.39218	noncoding	NR_033118	ZIC4	RefSeq_NR	3556	chr3	-	147103834	147110184		GCGAGCGTATCTGGAGGGATCCCGGAAGGTTTAGGCGAGAAGCCCTTCAGATGCGAGTTC	exon sense-overlapping	NM_032153	ZIC4	zinc finger protein ZIC 4 isoform 3	-	147103834	147124407
ASHG19A3A007713	0.0113366	1.9706	up	14.3058	8.81857	3.78484	2.8062	5	15.3503	16.0258	6.90623	22.1866	5	5	18.8346	9.15993	14.3151	12.1488	2.53526	3.82296	3.9821	2.86888	3.87046	2.36492	2.3915	4.43035	3.41856	3.66288	3.39218	noncoding	NR_033118	ZIC4	RefSeq_NR	3556	chr3	-	147103834	147110184		GCGAGCGTATCTGGAGGGATCCCGGAAGGTTTAGGCGAGAAGCCCTTCAGATGCGAGTTC	exon sense-overlapping	NM_001168379	ZIC4	zinc finger protein ZIC 4 isoform 2	-	147103834	147123307
ASHG19A3A007713	0.0113366	1.9706	up	14.3058	8.81857	3.78484	2.8062	5	15.3503	16.0258	6.90623	22.1866	5	5	18.8346	9.15993	14.3151	12.1488	2.53526	3.82296	3.9821	2.86888	3.87046	2.36492	2.3915	4.43035	3.41856	3.66288	3.39218	noncoding	NR_033118	ZIC4	RefSeq_NR	3556	chr3	-	147103834	147110184		GCGAGCGTATCTGGAGGGATCCCGGAAGGTTTAGGCGAGAAGCCCTTCAGATGCGAGTTC	exon sense-overlapping	NM_001168378	ZIC4	zinc finger protein ZIC 4 isoform 1	-	147103834	147122071
ASHG19A3A025967	0.0344614	1.56779	up	12.7953	9.52524	3.59258	2.94385	5	15.0313	10.3935	7.28424	19.9664	10.3755	5	8.88448	11.1206	10.9544	20.3874	2.53526	3.79267	3.28421	2.93968	3.63821	3.2146	2.3915	3.34849	3.69611	3.26803	4.166	noncoding	ENST00000401754	AC093752.1	Ensembl	402	chr4	+	120325495	120325901	uc003icx.1,HIT000047146,ENST00000457191,ENST00000447359,ENST00000443330,ENST00000432723,ENST00000422015,ENST00000406017,	CAGGATGTTCTGCACACAAACCTTGGAGAAGAAAATGTGTGCATAGCGGGTCCACTGCTG	intergenic
ASHG19A3A034253	0.030243	1.82839	up	23.6938	14.2035	4.50093	3.63035	9.15434	33.3823	19.7447	10.9803	12.3169	27.7686	10.7976	27.5373	16.8235	16.277	28.3982	4.02394	4.92327	4.30784	3.4926	2.61191	4.43574	3.58758	4.99385	4.28717	3.84432	4.64912	noncoding	ENST00000509705	AC005189.1	Ensembl	1969	chr7	+	43670758	43683421		TACATGACTGTTACCAAGTTCTGTCACTTGGATGCCACGATGGCTTCACATCCGTCTTTT	intronic antisense	NM_018224	C7orf44	hypothetical protein LOC55744	-	43678858	43769083
ASHG19A3L0002667	0.023985	1.83192	up	17.5107	9.55059	4.07668	3.20332	8.85408	24.1225	12.3028	11.4616	12.3318	5	10.1055	20.0387	14.922	16.5501	17.1281	3.97893	4.47094	3.56804	3.55188	2.6132	2.36492	3.50768	4.52106	4.11438	3.86865	3.91703	noncoding	chr6:142435452-142446609+	lincRNA-VTA1	lincRNA	11158	chr6	+	142435452	142446609		CCCCTTGTTTTCCAGATGTAAAATAAGCCAAGACAGTTTGTGACCATACTCTGAAGGATT	intergenic
ASHG19A3A025006	0.0244859	1.86143	up	21.3413	12.2324	4.38265	3.48624	8.57989	17.2571	27.2248	22.6423	11.9431	10.6971	7.29988	18.9582	17.5547	26.9445	20.1087	3.9327	3.99406	4.80362	4.52566	2.56782	3.25031	3.1547	4.43918	4.35095	4.56304	4.14505	noncoding	BC009184		misc_RNA	2437	chr4	-	174457874	174459707		AAAGCATCAGTCACACCAATTTAGTGAAGTCTCCAAACGTATTCTGAATGAAATTCTACT	intergenic
ASHG19A3A037331	0.0310407	1.56316	up	3410.61	2497.46	11.6466	11.0021	833.055	3636.43	3138.87	1707.66	1175.97	5530.55	3240.08	1797.05	2822.29	4276.07	4792.94	10.414	11.706	11.5724	10.5768	10.9312	11.8654	11.2232	11.3085	11.5569	11.8018	11.9339	noncoding	ENST00000433260	RP11-84P7.1	Ensembl	622	chr9	-	36303495	36304921		GTGACCCCAAGAAACCACAGGGCAAGATGTCTGCTTATGCCTTCTCTGTGCAGACATGCT	intergenic
ASHG19A3L0002548	0.022136	1.64805	up	2908.7	1764	11.3454	10.6247	718.629	3009.95	2624.56	2313.51	909.837	3034.28	1843.75	1598.37	1350.3	4634.14	4234.9	10.2076	11.4334	11.3017	11.0035	10.5507	10.9416	10.4199	11.1394	10.529	11.913	11.7561	noncoding	BU149307	lincRNA-C1orf55	lincRNA	973	chr1	+	225983286	226302302		ATTTCTCCGCCCACCAAACAAAAAAGAGGGCCGCCCCGCCGCCGCACCATTTTGTGTGGG	intron sense-overlapping	NM_002107	H3F3A	histone H3.3	+	226250407	226259703
ASHG19A3L0002548	0.022136	1.64805	up	2908.7	1764	11.3454	10.6247	718.629	3009.95	2624.56	2313.51	909.837	3034.28	1843.75	1598.37	1350.3	4634.14	4234.9	10.2076	11.4334	11.3017	11.0035	10.5507	10.9416	10.4199	11.1394	10.529	11.913	11.7561	noncoding	BU149307	lincRNA-C1orf55	lincRNA	973	chr1	+	225983286	226302302		ATTTCTCCGCCCACCAAACAAAAAAGAGGGCCGCCCCGCCGCCGCACCATTTTGTGTGGG	intronic antisense	NM_014698	TMEM63A	transmembrane protein 63A	-	226033232	226070420
ASHG19A3L0002548	0.022136	1.64805	up	2908.7	1764	11.3454	10.6247	718.629	3009.95	2624.56	2313.51	909.837	3034.28	1843.75	1598.37	1350.3	4634.14	4234.9	10.2076	11.4334	11.3017	11.0035	10.5507	10.9416	10.4199	11.1394	10.529	11.913	11.7561	noncoding	BU149307	lincRNA-C1orf55	lincRNA	973	chr1	+	225983286	226302302		ATTTCTCCGCCCACCAAACAAAAAAGAGGGCCGCCCCGCCGCCGCACCATTTTGTGTGGG	intronic antisense	NM_020997	LEFTY1	left-right determination factor 1 preproprotein	-	226073981	226076846
ASHG19A3L0002548	0.022136	1.64805	up	2908.7	1764	11.3454	10.6247	718.629	3009.95	2624.56	2313.51	909.837	3034.28	1843.75	1598.37	1350.3	4634.14	4234.9	10.2076	11.4334	11.3017	11.0035	10.5507	10.9416	10.4199	11.1394	10.529	11.913	11.7561	noncoding	BU149307	lincRNA-C1orf55	lincRNA	973	chr1	+	225983286	226302302		ATTTCTCCGCCCACCAAACAAAAAAGAGGGCCGCCCCGCCGCCGCACCATTTTGTGTGGG	intron sense-overlapping	NM_001136018	EPHX1	epoxide hydrolase 1	+	225997796	226033262
ASHG19A3L0002548	0.022136	1.64805	up	2908.7	1764	11.3454	10.6247	718.629	3009.95	2624.56	2313.51	909.837	3034.28	1843.75	1598.37	1350.3	4634.14	4234.9	10.2076	11.4334	11.3017	11.0035	10.5507	10.9416	10.4199	11.1394	10.529	11.913	11.7561	noncoding	BU149307	lincRNA-C1orf55	lincRNA	973	chr1	+	225983286	226302302		ATTTCTCCGCCCACCAAACAAAAAAGAGGGCCGCCCCGCCGCCGCACCATTTTGTGTGGG	intronic antisense	NM_013328	PYCR2	pyrroline-5-carboxylate reductase 2	-	226107579	226111965
ASHG19A3L0002548	0.022136	1.64805	up	2908.7	1764	11.3454	10.6247	718.629	3009.95	2624.56	2313.51	909.837	3034.28	1843.75	1598.37	1350.3	4634.14	4234.9	10.2076	11.4334	11.3017	11.0035	10.5507	10.9416	10.4199	11.1394	10.529	11.913	11.7561	noncoding	BU149307	lincRNA-C1orf55	lincRNA	973	chr1	+	225983286	226302302		ATTTCTCCGCCCACCAAACAAAAAAGAGGGCCGCCCCGCCGCCGCACCATTTTGTGTGGG	intronic antisense	NM_152608	C1orf55	hypothetical protein LOC163859	-	226170402	226187066
ASHG19A3L0002548	0.022136	1.64805	up	2908.7	1764	11.3454	10.6247	718.629	3009.95	2624.56	2313.51	909.837	3034.28	1843.75	1598.37	1350.3	4634.14	4234.9	10.2076	11.4334	11.3017	11.0035	10.5507	10.9416	10.4199	11.1394	10.529	11.913	11.7561	noncoding	BU149307	lincRNA-C1orf55	lincRNA	973	chr1	+	225983286	226302302		ATTTCTCCGCCCACCAAACAAAAAAGAGGGCCGCCCCGCCGCCGCACCATTTTGTGTGGG	intronic antisense	NM_001172425	LEFTY2	left-right determination factor 2 isoform 2	-	226124297	226129083
ASHG19A3L0002548	0.022136	1.64805	up	2908.7	1764	11.3454	10.6247	718.629	3009.95	2624.56	2313.51	909.837	3034.28	1843.75	1598.37	1350.3	4634.14	4234.9	10.2076	11.4334	11.3017	11.0035	10.5507	10.9416	10.4199	11.1394	10.529	11.913	11.7561	noncoding	BU149307	lincRNA-C1orf55	lincRNA	973	chr1	+	225983286	226302302		ATTTCTCCGCCCACCAAACAAAAAAGAGGGCCGCCCCGCCGCCGCACCATTTTGTGTGGG	intronic antisense	NM_003240	LEFTY2	left-right determination factor 2 isoform 1	-	226124297	226129083
ASHG19A3L0002548	0.022136	1.64805	up	2908.7	1764	11.3454	10.6247	718.629	3009.95	2624.56	2313.51	909.837	3034.28	1843.75	1598.37	1350.3	4634.14	4234.9	10.2076	11.4334	11.3017	11.0035	10.5507	10.9416	10.4199	11.1394	10.529	11.913	11.7561	noncoding	BU149307	lincRNA-C1orf55	lincRNA	973	chr1	+	225983286	226302302		ATTTCTCCGCCCACCAAACAAAAAAGAGGGCCGCCCCGCCGCCGCACCATTTTGTGTGGG	intron sense-overlapping	NM_000120	EPHX1	epoxide hydrolase 1	+	226013001	226033262
ASHG19A3A045535	0.0494148	1.62302	up	16.4071	9.58432	3.98392	3.28523	9.15431	13.2864	19.4432	12.4447	8.94609	10.0585	7.31801	11.3365	20.6973	19.4458	14.233	4.02379	3.60888	4.28199	3.67021	2.39823	3.17704	3.1569	3.68563	4.58672	4.10491	3.63535	noncoding	AK001959		misc_RNA	1941	chr11	-	80545685	80547628		TTCAATTCACTTATAGGCCCTTCTAAGTTGAGAGTATCAGTGCTACTCGGCTATGCTTTT	intergenic
ASHG19A3A045081	0.0103399	1.79433	up	10.6353	6.32589	3.28083	2.43738	5	6.00935	12.9193	5	11.6294	5	5	8.08084	5.42628	11.2082	20.1679	2.53526	2.57399	3.65045	2.3662	2.52904	2.36492	2.3915	3.22355	2.78143	3.30591	4.14964	noncoding	NR_033666	RAG2	RefSeq_NR	640	chr11	-	36616283	36619829		AGGGATTCAAAGATCCATCTTTCGGTTCTGTAAGACAGTCACGGCTTTTGTAACCTCGGT	exon sense-overlapping	NM_000536	RAG2	V(D)J recombination-activating protein 2	-	36613492	36619829
ASHG19A3A045081	0.0103399	1.79433	up	10.6353	6.32589	3.28083	2.43738	5	6.00935	12.9193	5	11.6294	5	5	8.08084	5.42628	11.2082	20.1679	2.53526	2.57399	3.65045	2.3662	2.52904	2.36492	2.3915	3.22355	2.78143	3.30591	4.14964	noncoding	NR_033666	RAG2	RefSeq_NR	640	chr11	-	36616283	36619829		AGGGATTCAAAGATCCATCTTTCGGTTCTGTAAGACAGTCACGGCTTTTGTAACCTCGGT	intronic antisense	NM_138787	C11orf74	hypothetical protein LOC119710	+	36616092	36680817
ASHG19A3A043497	0.0061231	2.31738	up	36.3588	15.8005	5.06461	3.85211	10.6124	31.8413	28.6516	21.8065	14.3712	22.2417	9.97064	25.0203	33.2667	72.3473	27.0255	4.22653	4.8569	4.88279	4.47572	2.8971	4.16632	3.4949	4.85073	5.27053	5.94786	4.57883	noncoding	NR_027151	C10orf108	RefSeq_NR	1943	chr10	+	695887	698588		AAGCTGCGCCAATCACTCAAGCTTCACTTTGATCACTTGCTCTACCAAATAAAACAGAAC	intronic antisense	NM_014974	DIP2C	disco-interacting protein 2 homolog C	-	320129	735608
ASHG19A3A048946	0.0183725	2.01718	up	28.2101	14.8158	4.72431	3.71197	7.05726	44.1664	32.5024	24.6499	14.854	19.2092	8.30835	28.7232	14.2386	19.87	29.7603	3.66749	5.30927	5.07032	4.64599	2.9721	3.98112	3.29316	5.06063	4.04942	4.13573	4.72048	noncoding	BC033976		misc_RNA	656	chr12	+	98980809	98981445		CAAAGTTCCACTTGAATGTCCTAACATCTCAAATTCTAACAACCTTGACTTTATCTCTCA	intergenic
ASHG19A3H0000187	0.0226429	3.63924	up	153.784	53.3342	6.91434	5.0507	38.709	169.571	56.281	23.4656	16.0929	159.605	28.7988	84.8194	108.355	405.583	98.0918	6.09246	7.21706	5.86747	4.57637	3.14149	6.67751	4.76565	6.67759	6.94805	8.37111	6.40473	noncoding	nc-HOXD4-22-	nc-HOXD4-22	HOX cluster	706	chr2	+	176996730	176997436		TTCCTTTATAATGAATAGTTCGGGTGCGTTTTGTTTACTCCTAAAAGGTTTCTTTGCGTA	exon sense-overlapping	NM_019558	HOXD8	homeobox protein Hox-D8 isoform 1	+	176994467	176997423
ASHG19A3H0000187	0.0226429	3.63924	up	153.784	53.3342	6.91434	5.0507	38.709	169.571	56.281	23.4656	16.0929	159.605	28.7988	84.8194	108.355	405.583	98.0918	6.09246	7.21706	5.86747	4.57637	3.14149	6.67751	4.76565	6.67759	6.94805	8.37111	6.40473	noncoding	nc-HOXD4-22-	nc-HOXD4-22	HOX cluster	706	chr2	+	176996730	176997436		TTCCTTTATAATGAATAGTTCGGGTGCGTTTTGTTTACTCCTAAAAGGTTTCTTTGCGTA	exon sense-overlapping	NM_001199746	HOXD8	homeobox protein Hox-D8 isoform 2	+	176994467	176997423
ASHG19A3H0000187	0.0226429	3.63924	up	153.784	53.3342	6.91434	5.0507	38.709	169.571	56.281	23.4656	16.0929	159.605	28.7988	84.8194	108.355	405.583	98.0918	6.09246	7.21706	5.86747	4.57637	3.14149	6.67751	4.76565	6.67759	6.94805	8.37111	6.40473	noncoding	nc-HOXD4-22-	nc-HOXD4-22	HOX cluster	706	chr2	+	176996730	176997436		TTCCTTTATAATGAATAGTTCGGGTGCGTTTTGTTTACTCCTAAAAGGTTTCTTTGCGTA	exon sense-overlapping	NM_001199747	HOXD8	homeobox protein Hox-D8 isoform 3	+	176994421	176997423
ASHG19A3A037960	0.0440247	2.31446	up	1682.02	855.468	10.5966	9.38596	705.578	1430.8	1590.02	1139.57	136.097	1347.48	948.623	1377.88	3147.74	1192.46	1353.23	10.1832	10.332	10.5954	10.0016	7.55247	9.70272	9.48976	10.9143	11.7032	9.92576	10.1091	noncoding	NR_024032	C9orf27	RefSeq_NR	564	chr9	-	118650545	118687377		TAATTTGAGTCATGCAAACCTGAGTTCTGCATGACTGAGCTCTGTCACTCAATGGTTGGG	intergenic
ASHG19A3A033192	0.014679	1.6683	up	138.864	91.064	7.02752	6.28914	43.7598	157.79	156.762	89.1325	46.7056	164.462	111.26	70.0785	132.771	141.285	174.497	6.27712	7.11276	7.33193	6.42539	5.50642	6.71473	6.52205	6.38618	7.23339	6.88596	7.21491	noncoding	NR_015448	DLX6AS	RefSeq_NR	1990	chr7	-	96597827	96643377	ENST00000430027,	TGGCAGCTATACATTAAGGAGGAGTCTACCAGAATATGAAAAAGTCAGCTGACCTAAATA	intronic antisense	NM_005222	DLX6	homeobox protein DLX-6	+	96635289	96640352
ASHG19A3A007097	0.0183758	1.55286	up	2110.24	1454.6	10.9379	10.3029	802.176	2088.13	2599.41	1827.85	491.395	2566.83	1584.75	980.349	1913.35	2340.45	2739.77	10.3564	10.8853	11.2884	10.6615	9.60915	10.6811	10.2066	10.4205	11.0124	10.9005	11.12	noncoding	NR_002165	HMGB3L1	RefSeq_NR	888	chr20	-	33421379	33422265	ENST00000393368,	GATGTTGCTGACTATAAGTCGAAAGGAAAGTTGGACGGCACAAAAGGTCCTGCTAAAGTT	intergenic
ASHG19A3A038149	0.0399515	2.34961	up	20.6495	8.54249	4.05058	2.81816	5	19.6877	8.50503	5	20.921	5	6.79152	10.0772	53.0434	16.4291	16.1547	2.53526	4.1874	2.9784	2.3662	3.74102	2.36492	3.0834	3.52446	5.92998	3.85703	3.82619	noncoding	BC034932		misc_RNA	2891	chr9	-	135429751	135432624		CTCCTTCCAAGTGATTTGAAGGTATCTGGCGGATTGCACGCAAGGTGAAACAAGGTATTT	intronic antisense	NM_207417	C9orf171	hypothetical protein LOC389799	+	135285610	135448675
ASHG19A3A009146	0.00987295	2.57254	up	21.9707	9.79844	4.35252	2.98932	5	29.2122	24.2561	13.6484	19.4666	5.87721	5	28.3259	18.7054	8.88823	22.4362	2.53526	4.73134	4.62666	3.80068	3.57857	2.64062	2.3915	5.04092	4.43928	2.97246	4.30445	noncoding	CR591190		misc_RNA	1329	chr17	+	15163829	15165158		ACATCTTTTGCTTTTGGAAACAAAACAAGCGGTTCGCACGTCTAAAACCACCCAGGGAAC	natural antisense	NM_000304	PMP22	peripheral myelin protein 22	-	15133096	15168644
ASHG19A3A009146	0.00987295	2.57254	up	21.9707	9.79844	4.35252	2.98932	5	29.2122	24.2561	13.6484	19.4666	5.87721	5	28.3259	18.7054	8.88823	22.4362	2.53526	4.73134	4.62666	3.80068	3.57857	2.64062	2.3915	5.04092	4.43928	2.97246	4.30445	noncoding	CR591190		misc_RNA	1329	chr17	+	15163829	15165158		ACATCTTTTGCTTTTGGAAACAAAACAAGCGGTTCGCACGTCTAAAACCACCCAGGGAAC	natural antisense	NM_153321	PMP22	peripheral myelin protein 22	-	15133095	15165889
ASHG19A3A009146	0.00987295	2.57254	up	21.9707	9.79844	4.35252	2.98932	5	29.2122	24.2561	13.6484	19.4666	5.87721	5	28.3259	18.7054	8.88823	22.4362	2.53526	4.73134	4.62666	3.80068	3.57857	2.64062	2.3915	5.04092	4.43928	2.97246	4.30445	noncoding	CR591190		misc_RNA	1329	chr17	+	15163829	15165158		ACATCTTTTGCTTTTGGAAACAAAACAAGCGGTTCGCACGTCTAAAACCACCCAGGGAAC	natural antisense	NM_153322	PMP22	peripheral myelin protein 22	-	15133096	15164093
ASHG19A3A052391	0.0176045	2.0502	up	162.357	101.159	7.25593	6.22016	24.0831	141.656	172.513	68.2984	49.151	147.423	216.841	129.753	100.116	239.305	190.8	5.41655	6.95486	7.46393	6.05844	5.61041	6.57144	7.44398	7.31509	6.83201	7.63486	7.33484	noncoding	ENST00000423628	CTA-215D11.3	Ensembl	410	chr1	-	8066073	8066784		GGGAGGATGCAAATTTTCATGTTTGCTTTTCACCTGAATGTATCAAATTTCACTATGCTT	intergenic
ASHG19A3A020911	0.0274731	1.65089	up	29.9424	19.142	4.89079	4.16755	9.05184	22.9928	34.2703	23.7439	35.5832	17.7495	9.58168	29.051	32.9164	29.4598	30.964	4.00747	4.4026	5.14847	4.59423	4.89861	3.88725	3.45018	5.07433	5.25427	4.68851	4.77657	noncoding	uc003ckb.2	AK309874	UCSC_knowngene	2099	chr3	-	40214643	40351182		GAGCCCGGAAAGCCTGAGGCCGGGGGCGGCCGAGACCGCAATTCCCGTCACGGAGTGCGT	natural antisense	NM_005875	EIF1B	eukaryotic translation initiation factor 1b	+	40351172	40353915
ASHG19A3A020911	0.0274731	1.65089	up	29.9424	19.142	4.89079	4.16755	9.05184	22.9928	34.2703	23.7439	35.5832	17.7495	9.58168	29.051	32.9164	29.4598	30.964	4.00747	4.4026	5.14847	4.59423	4.89861	3.88725	3.45018	5.07433	5.25427	4.68851	4.77657	noncoding	uc003ckb.2	AK309874	UCSC_knowngene	2099	chr3	-	40214643	40351182		GAGCCCGGAAAGCCTGAGGCCGGGGGCGGCCGAGACCGCAATTCCCGTCACGGAGTGCGT	intronic antisense	NM_015460	MYRIP	rab effector MyRIP	+	39851302	40301811
ASHG19A3A055155	0.0257976	1.7505	up	2294.35	1460.74	11.0392	10.2315	676.966	3023.03	1148.07	1123.56	508.524	3304.92	1689.74	1367.31	2276.12	3187.17	2764.41	10.1268	11.4377	10.1556	9.98157	9.65847	11.088	10.3025	10.9005	11.2602	11.351	11.1303	noncoding	uc002qsa.2	LOC113386	UCSC_knowngene	1396	chr19	+	58816739	58827011		acgggagagtctgccggcggagaatataaggagatggacaaaccgtgtgggtgccctcca	intergenic
ASHG19A3A026169	0.0496048	2.03784	up	35.2684	20.2639	5.09658	4.06954	12.8738	45.9911	39.6765	30.3865	9.6818	36.1888	12.1886	40.4965	22.3593	29.3222	33.7652	4.5037	5.36756	5.3637	4.93587	2.4086	4.76673	3.73279	5.57099	4.69762	4.68182	4.89779	noncoding	AK127410		misc_RNA	2222	chr4	+	153850719	153852923		CCATCTTTCTATGTCCTACAAAGACTTATGTGGGGTGTGCACATAGTATTTCCCCAGGGA	intergenic
ASHG19A3A032895	0.000548652	2.14285	up	25.0961	12.3892	4.62823	3.5287	5.75095	23.046	33.3105	16.7946	14.5209	13.4815	11.3982	21.7021	21.3204	23.2449	27.9525	3.4086	4.4065	5.10842	4.10911	2.92143	3.54824	3.65615	4.63997	4.62858	4.35964	4.62628	noncoding	ENST00000366269	AC079355.1	Ensembl	207	chr7	-	63231850	63232061		CACCCAGCTCGTGCCTCGCGGAGGCCCTCCGGAGGCCAAGCTCATGCATCACGGCGGCCA	intergenic
ASHG19A3A038826	0.0396462	2.42597	up	31.5208	14.8056	4.91254	3.63398	13.9908	32.5941	43.4453	34.053	14.2737	5.91305	5.79765	42.1772	22.8068	17.901	30.2003	4.62799	4.88953	5.49787	5.09433	2.88262	2.64536	2.91962	5.62951	4.7273	3.99077	4.74026	noncoding	ENST00000440671	RP11-403N16.1	Ensembl	4039	chr9	+	82477933	82481972		CAACAGCACAAATGCTGTGAGTGGTCACACTTATAATTCTCCATTCACAAAGAGCACCTG	intergenic
ASHG19A3L0000645	0.0376612	1.77684	up	17.8917	11.7707	4.12717	3.29785	5	17.6093	23.7669	12.1737	8.12088	16.9187	16.6401	17.177	12.5956	16.4915	19.7098	2.53526	4.02414	4.59579	3.63821	2.38554	3.83248	4.09777	4.29235	3.87425	3.86321	4.11327	noncoding	exon1337-	lincRNA-OLFM4-5	lincRNA	333	chr13	-	55161380	55161712		GCTTCTGTTTTACATCTATCCTGAATAGCGAGTCTGACTTCAGCATCCATTTTTCTCAGG
ASHG19A3A000506	0.0358184	1.87061	up	15.4078	10.1149	3.88984	2.98633	5	17.4833	20.1187	13.0853	22.4891	5	5	19.0149	9.79708	12.5147	13.5181	2.53526	4.01339	4.33894	3.74013	3.89985	2.36492	2.3915	4.44282	3.51523	3.4678	3.56087	noncoding	ENST00000514304	RP11-554D13.1	Ensembl	215	chr4	+	95596395	95623721		ATGCTGAGGAACCTTGTGAGCCTGAAGGCTGGAACGCAGTCGACAATCGTAGTGCTCCCT	intergenic
ASHG19A3A030808	0.032063	1.79355	up	22.3508	12.2445	4.44518	3.60235	9.52202	30.876	24.3723	12.4258	5	20.6175	13.6574	23.1534	17.3518	20.4193	17.9319	4.07943	4.81102	4.63309	3.66765	2.32188	4.07449	3.86831	4.73459	4.33428	4.17521	3.98286	noncoding	NR_026861	C6orf176	RefSeq_NR	1123	chr6	-	166337535	166401527		TCTTCTATCCAATTCAGGTGTTCCTTATGTGATAGCATACTCTGCATCTACAACTAGCTA	intergenic
ASHG19A3A011523	0.0205157	2.53487	up	35.2287	19.1711	5.05399	3.71208	5.19695	56.0539	36.0073	16.5193	9.41301	54.5826	10.1435	33.733	21.28	40.5942	23.704	3.27863	5.65001	5.22384	4.08529	2.4049	5.27915	3.51242	5.30055	4.62517	5.13883	4.38554	noncoding	ENST00000442990	CEACAMP9	Ensembl	513	chr19	-	43600607	43601512	ENST00000489959,ENST00000455211,ENST00000444105,ENST00000413902,	CTGTGTTATGTCCATAACCCAGTCACTAATGGCAAAAACTTCACAACCAAGAAAATCACA	intergenic
ASHG19A3L0002223	0.0228145	1.89013	up	125.062	75.1087	6.81036	5.89188	29.6054	136.539	96.6967	63.9819	49.367	189.863	42.7261	58.0157	106.734	236.631	115.753	5.70775	6.90868	6.65333	5.97014	5.61927	6.90203	5.26021	6.11019	6.92414	7.62128	6.64456	noncoding	BX098775	lincRNA-JAK2-1	lincRNA	478	chr9	-	5132032	5165921		GAAGGTAAAACTCAGTTTCAAGTTTCTTTGTCAACAACAACCTTTACTCCTATTACCAAG	exon sense-overlapping	NM_007179	INSL6	insulin-like peptide INSL6 precursor	-	5163862	5185618
ASHG19A3A041086	0.0353735	1.99687	up	21.5089	13.1746	4.40012	3.40238	5	20.2241	21.0724	25.092	8.73124	14.4886	12.5611	23.9172	17.481	17.7321	28.6268	2.53526	4.22606	4.40895	4.67042	2.39504	3.64074	3.77043	4.78262	4.34465	3.97681	4.66161	noncoding	ENST00000449028	RP1-267M5.2	Ensembl	610	chrX	+	62063166	62063776		AGCCTATTCATCAATTGCACCAAACAGTGGCTGTCTCACTGAAGTCTCAATGAGGTCCTA	intergenic
ASHG19A3A024189	0.0280135	2.16482	up	13.7547	5.75897	3.52502	2.41077	5	19.1672	13.395	5	8.79486	5	5	26.5249	5	7.31798	11.1233	2.53526	4.14828	3.70905	2.3662	2.39599	2.36492	2.3915	4.93739	2.39419	2.7107	3.25053	noncoding	uc003hap.2	BC044946	UCSC_knowngene	2214	chr4	-	55469379	55473298		TTTACACTCCAGGTCAATTTACTAAGGATGAATTCTCCAAATGATCAGCCGGATTTTCAA	intergenic
ASHG19A3A051586	0.0439729	3.03896	up	35.3755	7.915	4.31917	2.71559	5	137.774	21.1922	9.07276	15.5022	5	5	16.6366	13.6762	5	17.9737	2.53526	6.92189	4.41962	3.2248	3.06149	2.36492	2.3915	4.24423	3.99197	2.35107	3.98628	noncoding	uc001xoi.1	AK055876	UCSC_knowngene	2693	chr14	+	73929128	73946036	ENST00000515412,	GCTTCACAGGCTGCAGAGAAACATGAAAACATGAGTGCATATGCCAAACGTGTCTCATGT	natural antisense	NM_203309	HEATR4	HEAT repeat-containing protein 4	-	73945191	74025651
ASHG19A3A051735	0.0437321	1.61226	up	29.4323	19.29	4.80692	4.11783	12.0093	44.4059	31.3522	17.5428	15.2385	25.9718	25.6875	18.8855	20.1441	31.8653	29.941	4.40707	5.31907	5.01406	4.17386	3.02339	4.35427	4.63055	4.43391	4.54714	4.79786	4.72944	noncoding	NR_015415	FLJ45244	RefSeq_NR	830	chr14	+	95624024	95646270		GGCCCAGCGCCTGGACTGGACCTTGGCGTTGGGCCGCAGTTGCCCGGAGTTTTTGGGGCC	bidirectional	NM_177438	DICER1	endoribonuclease Dicer isoform 1	-	95552564	95623759
ASHG19A3A029291	0.0116777	2.51744	up	35.9723	16.0625	5.03742	3.70546	6.18151	28.9263	42.4645	28.5209	12.4566	25.3805	7.77274	20.0116	20.0409	56.9226	47.4681	3.50167	4.71877	5.4649	4.85137	2.62785	4.32788	3.21855	4.51928	4.53942	5.60748	5.3747	noncoding	ENST00000514487	CTC-338M12.5	Ensembl	289	chr5	+	180618923	180621429		GTTGGGCGCGCGCGCGGGCGGGAGCTGTCGGGGCGGGGCGGCACCGCCGAGCTCCGAGCT	natural antisense	NM_203294	TRIM7	tripartite motif-containing protein 7 isoform 3	-	180620923	180631340
ASHG19A3A029291	0.0116777	2.51744	up	35.9723	16.0625	5.03742	3.70546	6.18151	28.9263	42.4645	28.5209	12.4566	25.3805	7.77274	20.0116	20.0409	56.9226	47.4681	3.50167	4.71877	5.4649	4.85137	2.62785	4.32788	3.21855	4.51928	4.53942	5.60748	5.3747	noncoding	ENST00000514487	CTC-338M12.5	Ensembl	289	chr5	+	180618923	180621429		GTTGGGCGCGCGCGCGGGCGGGAGCTGTCGGGGCGGGGCGGCACCGCCGAGCTCCGAGCT	natural antisense	NM_203293	TRIM7	tripartite motif-containing protein 7 isoform 1	-	180620923	180632177
ASHG19A3A029291	0.0116777	2.51744	up	35.9723	16.0625	5.03742	3.70546	6.18151	28.9263	42.4645	28.5209	12.4566	25.3805	7.77274	20.0116	20.0409	56.9226	47.4681	3.50167	4.71877	5.4649	4.85137	2.62785	4.32788	3.21855	4.51928	4.53942	5.60748	5.3747	noncoding	ENST00000514487	CTC-338M12.5	Ensembl	289	chr5	+	180618923	180621429		GTTGGGCGCGCGCGCGGGCGGGAGCTGTCGGGGCGGGGCGGCACCGCCGAGCTCCGAGCT	natural antisense	NM_203295	TRIM7	tripartite motif-containing protein 7 isoform 3	-	180620923	180631340
ASHG19A3A029291	0.0116777	2.51744	up	35.9723	16.0625	5.03742	3.70546	6.18151	28.9263	42.4645	28.5209	12.4566	25.3805	7.77274	20.0116	20.0409	56.9226	47.4681	3.50167	4.71877	5.4649	4.85137	2.62785	4.32788	3.21855	4.51928	4.53942	5.60748	5.3747	noncoding	ENST00000514487	CTC-338M12.5	Ensembl	289	chr5	+	180618923	180621429		GTTGGGCGCGCGCGCGGGCGGGAGCTGTCGGGGCGGGGCGGCACCGCCGAGCTCCGAGCT	natural antisense	NM_203296	TRIM7	tripartite motif-containing protein 7 isoform 3	-	180620923	180631340
ASHG19A3A029291	0.0116777	2.51744	up	35.9723	16.0625	5.03742	3.70546	6.18151	28.9263	42.4645	28.5209	12.4566	25.3805	7.77274	20.0116	20.0409	56.9226	47.4681	3.50167	4.71877	5.4649	4.85137	2.62785	4.32788	3.21855	4.51928	4.53942	5.60748	5.3747	noncoding	ENST00000514487	CTC-338M12.5	Ensembl	289	chr5	+	180618923	180621429		GTTGGGCGCGCGCGCGGGCGGGAGCTGTCGGGGCGGGGCGGCACCGCCGAGCTCCGAGCT	natural antisense	NM_203297	TRIM7	tripartite motif-containing protein 7 isoform 2	-	180620923	180627930
ASHG19A3A019594	0.0300188	1.79772	up	16.3773	9.6353	3.96725	3.12108	6.17562	15.8451	26.4235	12.4627	12.9143	11.6238	5	18.0657	13.6071	11.5869	12.7355	3.49975	3.8726	4.7585	3.67305	2.67989	3.36123	2.3915	4.36645	3.98541	3.35575	3.4648	noncoding	uc002zzz.1	AX747284	UCSC_knowngene	1167	chr22	-	24825177	24826344	NR_028484,	ATAATGCCTCTTGAAAGAACCACCTTATAGGATTCCACGCGGTCAGACTCAAAACTGCTG	intronic antisense	NM_000675	ADORA2A	adenosine receptor A2a	+	24823529	24838325
ASHG19A3A031501	0.0234678	2.00342	up	74.7501	40.2472	6.1028	5.10033	15.3209	92.3617	65.5266	58.9903	26.3915	53.73	46.8032	91.8897	29.277	65.6495	103.796	4.75976	6.3534	6.08602	5.85467	4.24969	5.25851	5.37903	6.79507	5.08313	5.81234	6.48681	noncoding	NR_002794	TREML2P1	RefSeq_NR	213	chr6	+	41217114	41217327	ENST00000421694,	ATCAGGAAGAAGTGTGAGCCTGGTTTCACCCAAGTCTGGGTGAAAGGGCCCCGCTACTTG	intergenic
ASHG19A3A027378	0.0347812	1.97996	up	14.9585	8.61885	3.81764	2.83216	5	17.6969	18.2048	5	20.3922	5	7.70205	17.54	14.8876	16.1593	5.26274	2.53526	4.03141	4.18291	2.3662	3.68623	2.36492	3.20822	4.32503	4.11071	3.83352	2.42224	noncoding	ENST00000443093	AC116366.6	Ensembl	3733	chr5	-	131804578	131808735		TCTTCTCATGCCACTGAGGGATATACTGTTTTCTGTAGAGAAGTCCAGCAGAGTCACTGT	intergenic
ASHG19A3A009973	0.00271597	2.61178	up	22.5399	10.1495	4.388	3.00296	5	37.2971	22.5671	11.602	13.7544	15.3912	5	23.4664	10.2872	19.4574	22.1644	2.53526	5.07557	4.51866	3.57005	2.80648	3.71153	2.3915	4.75564	3.58494	4.10616	4.28702	noncoding	ENST00000508921	AC005837.2	Ensembl	2532	chr17	+	74730198	74733413		TTAGGGTTATGTGTCTCGGATTCCCAGACATTACCATTTTCTTAAGAGGACACCGCTCCT	natural antisense	NM_001195427	SRSF2	serine/arginine-rich splicing factor 2	-	74730196	74733493
ASHG19A3A009973	0.00271597	2.61178	up	22.5399	10.1495	4.388	3.00296	5	37.2971	22.5671	11.602	13.7544	15.3912	5	23.4664	10.2872	19.4574	22.1644	2.53526	5.07557	4.51866	3.57005	2.80648	3.71153	2.3915	4.75564	3.58494	4.10616	4.28702	noncoding	ENST00000508921	AC005837.2	Ensembl	2532	chr17	+	74730198	74733413		TTAGGGTTATGTGTCTCGGATTCCCAGACATTACCATTTTCTTAAGAGGACACCGCTCCT	natural antisense	NM_003016	SRSF2	serine/arginine-rich splicing factor 2	-	74730196	74733493
ASHG19A3A011625	0.0400248	1.87174	up	40.8601	23.0341	5.3212	4.41682	21.7138	49.3513	50.7067	17.867	27.1801	9.96401	38.4454	43.4835	31.4126	32.6343	37.5724	5.27064	5.46405	5.71757	4.19963	4.32013	3.16641	5.1273	5.67729	5.18656	4.82813	5.05358	noncoding	ENST00000501576	AC008895.1	Ensembl	2713	chr19	-	47421932	47504632		TAATCCCACCACACTGATGTTGTAGGTGGGAATTCGGACATCTTGCTTTCTTGCCATCAT	natural antisense	NM_004491	GRLF1	rho GTPase-activating protein 35	+	47421932	47508333
ASHG19A3A016843	0.0245354	1.95859	up	29.6824	19.367	4.86088	3.89106	5	30.4451	32.7999	17.9284	22.6234	34.8828	16.4002	34.8791	18.9946	33.2003	27.7755	2.53526	4.79278	5.08498	4.20427	3.91307	4.7223	4.0804	5.35073	4.46363	4.85494	4.61821	noncoding	ENST00000457096	RP1-163M9.5	Ensembl	498	chr1	+	17076727	17077459	NR_023386,NM_014675,	CAGGCCTACCTGGAGGGCCAGCAGCGGCAGGCCCAGCTTGTGCAGCGGCTGCAGGGCAAG	intergenic
ASHG19A3A044202	0.0102439	2.08974	up	15.8893	7.65879	3.84268	2.77936	5	30.0265	19.3373	5	8.6795	11.9586	7.65586	10.3433	10.2963	15.0207	10.3115	2.53526	4.77203	4.27303	2.3662	2.39426	3.39752	3.20357	3.56104	3.58607	3.73208	3.13185	noncoding	ENST00000446320	RP11-344L13.1	Ensembl	988	chr10	+	85495261	85496249		CCTTATTTCTCTATTGAACCTTCTTCACAAGCTGTTACAATTGGTATTGTCATAGACCAA	intergenic
ASHG19A3A051148	0.00885452	2.48566	up	20.0037	8.84659	4.17531	2.86168	5	26.6234	29.3392	10.6919	11.1989	12.3421	5	23.3389	7.65374	21.05	12.0168	2.53526	4.60524	4.91761	3.45513	2.49174	3.43479	2.3915	4.74847	3.18685	4.21861	3.37508	noncoding	uc001ykh.3	DIO3AS	UCSC_knowngene	712	chr14	-	102023644	102026740		ACCTTCGCGGACCCCGAGAGCGGCGGCGCGACTCACCGCGGAGGCGCCCGGACGCGTCAA	bidirectional	NM_001362	DIO3	type III iodothyronine deiodinase	+	102027687	102029789
ASHG19A3A032887	0.0432214	1.87386	up	23.756	14.8617	4.47524	3.56923	5	23.4733	39.4413	14.6413	20.0085	25.1292	9.52973	28.8866	12.3136	17.2948	21.1266	2.53526	4.43235	5.35547	3.90815	3.6444	4.31451	3.44381	5.06723	3.84259	3.93669	4.21713	noncoding	ENST00000442493	RP11-73B2.3	Ensembl	361	chr7	-	62854126	62854487	ENST00000454641,	TTGATTTTCCACAGACCAGGTAGAGGCCAAGAGCCTCTCACAGACTCTGCAGCAGGGTTG	intergenic
ASHG19A3A012299	0.00179642	2.08419	up	22.7304	12.5494	4.47355	3.41407	5	22.0345	23.7873	11.6613	21.9684	14.0172	10.1003	25.1994	15.0321	21.2291	29.1	2.53526	4.33997	4.59685	3.57857	3.84856	3.60083	3.50712	4.86142	4.12398	4.2306	4.68851	noncoding	ENST00000414640	RP5-956O18.3	Ensembl	1029	chr1	-	230416057	230417639		AAGTGATATCTGTCAAAATAAGTAACCGCTCCAGGTTCACAGATACGCACAGCACGCAAG	natural antisense	NM_004481	GALNT2	polypeptide N-acetylgalactosaminyltransferase 2	+	230202955	230417875
ASHG19A3A036990	0.0357502	1.72528	up	14.6244	10.5634	3.84139	3.05456	5	16.3012	17.2504	5	24.7742	12.8378	5.20489	12.6636	15.271	13.3992	12.8608	2.53526	3.91459	4.0992	2.3662	4.11291	3.48382	2.77463	3.83993	4.14705	3.56733	3.48027	noncoding	BC046445		NRED	4963	chr8	+	144660527	144665472		ATGCTTGTTTATGTATCTGGAGGGTGTGGGAGCTAAGCCCCGCAGATCATGGGCAAGGCC	natural antisense	NM_001130057	EEF1D	elongation factor 1-delta isoform 2	-	144661866	144679558
ASHG19A3A036990	0.0357502	1.72528	up	14.6244	10.5634	3.84139	3.05456	5	16.3012	17.2504	5	24.7742	12.8378	5.20489	12.6636	15.271	13.3992	12.8608	2.53526	3.91459	4.0992	2.3662	4.11291	3.48382	2.77463	3.83993	4.14705	3.56733	3.48027	noncoding	BC046445		NRED	4963	chr8	+	144660527	144665472		ATGCTTGTTTATGTATCTGGAGGGTGTGGGAGCTAAGCCCCGCAGATCATGGGCAAGGCC	natural antisense	NM_001130055	EEF1D	elongation factor 1-delta isoform 2	-	144661866	144679845
ASHG19A3A036990	0.0357502	1.72528	up	14.6244	10.5634	3.84139	3.05456	5	16.3012	17.2504	5	24.7742	12.8378	5.20489	12.6636	15.271	13.3992	12.8608	2.53526	3.91459	4.0992	2.3662	4.11291	3.48382	2.77463	3.83993	4.14705	3.56733	3.48027	noncoding	BC046445		NRED	4963	chr8	+	144660527	144665472		ATGCTTGTTTATGTATCTGGAGGGTGTGGGAGCTAAGCCCCGCAGATCATGGGCAAGGCC	natural antisense	NM_001195203	EEF1D	elongation factor 1-delta isoform 5	-	144661866	144679845
ASHG19A3A036990	0.0357502	1.72528	up	14.6244	10.5634	3.84139	3.05456	5	16.3012	17.2504	5	24.7742	12.8378	5.20489	12.6636	15.271	13.3992	12.8608	2.53526	3.91459	4.0992	2.3662	4.11291	3.48382	2.77463	3.83993	4.14705	3.56733	3.48027	noncoding	BC046445		NRED	4963	chr8	+	144660527	144665472		ATGCTTGTTTATGTATCTGGAGGGTGTGGGAGCTAAGCCCCGCAGATCATGGGCAAGGCC	natural antisense	NM_001130056	EEF1D	elongation factor 1-delta isoform 4	-	144661866	144679845
ASHG19A3A036990	0.0357502	1.72528	up	14.6244	10.5634	3.84139	3.05456	5	16.3012	17.2504	5	24.7742	12.8378	5.20489	12.6636	15.271	13.3992	12.8608	2.53526	3.91459	4.0992	2.3662	4.11291	3.48382	2.77463	3.83993	4.14705	3.56733	3.48027	noncoding	BC046445		NRED	4963	chr8	+	144660527	144665472		ATGCTTGTTTATGTATCTGGAGGGTGTGGGAGCTAAGCCCCGCAGATCATGGGCAAGGCC	natural antisense	NM_001960	EEF1D	elongation factor 1-delta isoform 2	-	144661866	144679845
ASHG19A3A036990	0.0357502	1.72528	up	14.6244	10.5634	3.84139	3.05456	5	16.3012	17.2504	5	24.7742	12.8378	5.20489	12.6636	15.271	13.3992	12.8608	2.53526	3.91459	4.0992	2.3662	4.11291	3.48382	2.77463	3.83993	4.14705	3.56733	3.48027	noncoding	BC046445		NRED	4963	chr8	+	144660527	144665472		ATGCTTGTTTATGTATCTGGAGGGTGTGGGAGCTAAGCCCCGCAGATCATGGGCAAGGCC	natural antisense	NM_032378	EEF1D	elongation factor 1-delta isoform 1	-	144661866	144679845
ASHG19A3A036990	0.0357502	1.72528	up	14.6244	10.5634	3.84139	3.05456	5	16.3012	17.2504	5	24.7742	12.8378	5.20489	12.6636	15.271	13.3992	12.8608	2.53526	3.91459	4.0992	2.3662	4.11291	3.48382	2.77463	3.83993	4.14705	3.56733	3.48027	noncoding	BC046445		NRED	4963	chr8	+	144660527	144665472		ATGCTTGTTTATGTATCTGGAGGGTGTGGGAGCTAAGCCCCGCAGATCATGGGCAAGGCC	natural antisense	NM_001130053	EEF1D	elongation factor 1-delta isoform 1	-	144661866	144679845
ASHG19A3A036990	0.0357502	1.72528	up	14.6244	10.5634	3.84139	3.05456	5	16.3012	17.2504	5	24.7742	12.8378	5.20489	12.6636	15.271	13.3992	12.8608	2.53526	3.91459	4.0992	2.3662	4.11291	3.48382	2.77463	3.83993	4.14705	3.56733	3.48027	noncoding	BC046445		NRED	4963	chr8	+	144660527	144665472		ATGCTTGTTTATGTATCTGGAGGGTGTGGGAGCTAAGCCCCGCAGATCATGGGCAAGGCC	bidirectional	NM_145201	NAPRT1	nicotinate phosphoribosyltransferase	-	144656954	144660513
ASHG19A3A012817	0.0466511	1.96573	up	16.4843	8.40566	3.8814	2.90633	5	22.4693	24.723	10.4517	10.9366	5.50716	10.1329	22.1279	8.86718	13.5258	7.19246	2.53526	4.36788	4.65591	3.42051	2.47003	2.59459	3.51128	4.66804	3.37311	3.58082	2.64265	noncoding	BX648728		misc_RNA	6543	chr19	+	46322212	46358952		TTCTCGTCCCTCAAGAGCATGTTGAGGTTTGCAATGAGTTTCAGCAGCAACTCAATGTCT	natural antisense	NM_004819	SYMPK	symplekin	-	46318699	46366548
ASHG19A3A026996	0.0141408	1.625	up	33.5144	21.8493	5.01891	4.31847	10.4069	32.6136	34.304	21.6964	22.9947	18.9965	35.1519	35.3955	19.9726	46.6129	32.188	4.19721	4.89034	5.15003	4.46823	3.94719	3.96796	5.01175	5.37396	4.53395	5.33374	4.83145	noncoding	BC002465		NRED	2507	chr5	-	78521422	78523911		CTAAGGAATCCTTTGAAACCTATACACTTAACCACTGTGTTAGCTAAGAGCCTCCAAAAA	intergenic
ASHG19A3A050551	0.0193048	1.75302	up	172.12	98.914	7.28409	6.47424	68.521	209.848	119.452	65.5861	76.2347	216.631	67.597	89.2316	119.677	243.057	251.455	6.91301	7.52551	6.95775	6.00516	6.50564	7.08918	5.85824	6.75243	7.08648	7.65618	7.72617	noncoding	NR_002312	RPPH1	RefSeq_NR	341	chr14	-	20811229	20811570		AATGGCTGAGGTGAGGTACCCCGCAGGGGACCTCATAACCCAATTCAGACTACTCTCCTC	bidirectional	NM_001042618	PARP2	poly [ADP-ribose] polymerase 2 isoform 2	+	20811772	20826063
ASHG19A3A050551	0.0193048	1.75302	up	172.12	98.914	7.28409	6.47424	68.521	209.848	119.452	65.5861	76.2347	216.631	67.597	89.2316	119.677	243.057	251.455	6.91301	7.52551	6.95775	6.00516	6.50564	7.08918	5.85824	6.75243	7.08648	7.65618	7.72617	noncoding	NR_002312	RPPH1	RefSeq_NR	341	chr14	-	20811229	20811570		AATGGCTGAGGTGAGGTACCCCGCAGGGGACCTCATAACCCAATTCAGACTACTCTCCTC	bidirectional	NM_005484	PARP2	poly [ADP-ribose] polymerase 2 isoform 1	+	20811772	20826063
ASHG19A3L0002338	0.0389984	2.09231	up	12.6468	5	3.46105	2.39595	5	20.916	14.3743	5	5	5	5	22.8083	7.7154	5	5.06676	2.53526	4.27355	3.82164	2.3662	2.32188	2.36492	2.3915	4.71113	3.19478	2.35107	2.41411	noncoding	CA395759	lincRNA-DIAPH2-1	lincRNA	450	chrX	-	98052329	98052778		CCCAATACTGTACTACAAAATGGTATAACTGATGAAACTACCCATTGTAACTTGACATCT	intergenic
ASHG19A3A007570	0.0431675	1.56783	up	45.4988	35.1405	5.48088	4.83211	8.90791	53.1677	38.6604	24.6633	31.2461	55.8406	55.0447	49.0037	34.3086	44.1911	53.6613	3.9883	5.57169	5.32674	4.64687	4.61893	5.31054	5.5959	5.8649	5.31145	5.25691	5.55359	noncoding	NR_027708	C10orf110	RefSeq_NR	1240	chr10	+	1068576	1090141	ENST00000420381,	ACCGGGTGGATGCCCAGCGAGCTCTGGATGCTGTGTTTTTCCAGCGCTCTTGGGAGGTGG	natural antisense	NM_004508	IDI1	isopentenyl-diphosphate Delta-isomerase 1	-	1085963	1095061
ASHG19A3A007570	0.0431675	1.56783	up	45.4988	35.1405	5.48088	4.83211	8.90791	53.1677	38.6604	24.6633	31.2461	55.8406	55.0447	49.0037	34.3086	44.1911	53.6613	3.9883	5.57169	5.32674	4.64687	4.61893	5.31054	5.5959	5.8649	5.31145	5.25691	5.55359	noncoding	NR_027708	C10orf110	RefSeq_NR	1240	chr10	+	1068576	1090141	ENST00000420381,	ACCGGGTGGATGCCCAGCGAGCTCTGGATGCTGTGTTTTTCCAGCGCTCTTGGGAGGTGG	natural antisense	NM_033261	IDI2	isopentenyl-diphosphate Delta-isomerase 2	-	1064846	1071799
ASHG19A3A016389	0.0449192	1.84355	up	16.7003	10.5063	3.97375	3.09126	5	19.0006	19.9782	5	17.3989	12.6739	12.4588	25.2163	13.6906	12.5988	9.71731	2.53526	4.13465	4.32788	2.3662	3.32484	3.46974	3.76029	4.86247	3.99397	3.47692	3.04663	noncoding	uc002ttr.2	BC031872	UCSC_knowngene	1683	chr2	+	133673155	133689065		TTCACAACAGAAAAATAGTGTGCTAGCCTGTGACAGTGCAGCCAGGAAACTTCTGTTCTG	intronic antisense	NM_207363	NCKAP5	nck-associated protein 5 isoform 1	-	133429371	134326031
ASHG19A3A016389	0.0449192	1.84355	up	16.7003	10.5063	3.97375	3.09126	5	19.0006	19.9782	5	17.3989	12.6739	12.4588	25.2163	13.6906	12.5988	9.71731	2.53526	4.13465	4.32788	2.3662	3.32484	3.46974	3.76029	4.86247	3.99397	3.47692	3.04663	noncoding	uc002ttr.2	BC031872	UCSC_knowngene	1683	chr2	+	133673155	133689065		TTCACAACAGAAAAATAGTGTGCTAGCCTGTGACAGTGCAGCCAGGAAACTTCTGTTCTG	intronic antisense	NM_207481	NCKAP5	nck-associated protein 5 isoform 2	-	133429371	134326031
ASHG19A3A052472	0.0310597	1.87288	up	26.9824	14.9733	4.6758	3.77054	7.49657	28.2784	28.7442	9.56341	34.953	14.2749	8.57888	35.6814	16.1152	36.1919	16.8832	3.75478	4.68758	4.8869	3.29304	4.85963	3.62202	3.32323	5.3842	4.22577	4.97629	3.89405	noncoding	NR_026811	LOC80154	RefSeq_NR	2561	chr15	-	82764078	82798323	uc002bkb.3,ENST00000400817,	CAGGAGGCGCTTCGGCCCATGCCGAACATCCCAGGGGACCTGGAGAGCCGGGAGGCCATG	intergenic
ASHG19A3A049859	0.0255475	1.87361	up	13.0393	7.37948	3.61169	2.70586	5	11.8576	17.8605	6.99411	14.6	5	5.30327	14.8766	16.4317	5	12.2095	2.53526	3.44036	4.1519	2.88313	2.93454	2.36492	2.81148	4.07384	4.25361	2.35107	3.39933	noncoding	AY927621		RNAdb	1235	chr13	-	113735531	113748902		TTTCCAAACAAAACATCCTTCTTGTTGTGAAGGCCTGTTGACAGGAGGTGAGCCATCAGT	natural antisense	NM_001112732	MCF2L	guanine nucleotide exchange factor DBS isoform	+	113622756	113752862
ASHG19A3A049859	0.0255475	1.87361	up	13.0393	7.37948	3.61169	2.70586	5	11.8576	17.8605	6.99411	14.6	5	5.30327	14.8766	16.4317	5	12.2095	2.53526	3.44036	4.1519	2.88313	2.93454	2.36492	2.81148	4.07384	4.25361	2.35107	3.39933	noncoding	AY927621		RNAdb	1235	chr13	-	113735531	113748902		TTTCCAAACAAAACATCCTTCTTGTTGTGAAGGCCTGTTGACAGGAGGTGAGCCATCAGT	natural antisense	NM_024979	MCF2L	guanine nucleotide exchange factor DBS isoform	+	113633654	113752862
ASHG19A3A055081	0.0184383	2.22784	up	16.0762	9.00939	3.91427	2.75862	5	14.4983	25.9948	5	25.0469	5	5	18.8845	7.80136	13.7799	15.4983	2.53526	3.74026	4.7339	2.3662	4.13525	2.36492	2.3915	4.4338	3.20839	3.60803	3.76124	noncoding	uc001hpx.2	BC032899	UCSC_knowngene	502	chr1	+	226271655	226277990	ENST00000412855,	TGCACGTGCCCAATCCCGTGGCGGGGCTGGAACACAAACGGGGTGGTGTTCCAGCTGCAA	intergenic
ASHG19A3L0000615	0.0460998	2.05808	up	17.8235	8.05585	3.99367	2.95237	7.70811	21.1494	28.9632	11.4214	10.7148	5.43499	5	22.6074	7.0822	8.98434	18.1547	3.78867	4.2852	4.89833	3.54811	2.44834	2.58521	2.3915	4.69824	3.09419	2.98708	3.99896	noncoding	chr13:37876375-37888575+	lincRNA-POSTN	lincRNA	12201	chr13	+	37876375	37888575		TTTTATGGTGTAACAAACTCATGATGAAAACTTCCCCAGGAAAAACAACCTGGGAGAGGG	intergenic
ASHG19A3A051374	0.0185882	2.91792	up	27.8177	8.44241	4.608	3.06306	8.62618	38.1822	45.5055	15.8	7.34419	5.4417	5	37.1541	16.6845	10.4075	18.9724	3.94179	5.10732	5.56313	4.0232	2.37235	2.58646	2.3915	5.44921	4.27565	3.19348	4.05921	noncoding	AF085938		RNAdb	589	chr14	+	36194269	36194855		GAACACTCATCTACACAATATAGTTCTACCCAGATGGAATCCAATCAAATCCATCTTTAT	natural antisense	NM_194301	RALGAPA1	ral GTPase-activating protein subunit alpha-1	-	36007557	36278432
ASHG19A3A051374	0.0185882	2.91792	up	27.8177	8.44241	4.608	3.06306	8.62618	38.1822	45.5055	15.8	7.34419	5.4417	5	37.1541	16.6845	10.4075	18.9724	3.94179	5.10732	5.56313	4.0232	2.37235	2.58646	2.3915	5.44921	4.27565	3.19348	4.05921	noncoding	AF085938		RNAdb	589	chr14	+	36194269	36194855		GAACACTCATCTACACAATATAGTTCTACCCAGATGGAATCCAATCAAATCCATCTTTAT	natural antisense	NM_014990	RALGAPA1	ral GTPase-activating protein subunit alpha-1	-	36007557	36278432
ASHG19A3L0000822	0.017648	2.51215	up	15.8273	5.11552	3.77124	2.44231	5	18.2662	26.3322	5	5.0689	5.5087	5	25.814	10.7447	5	8.80691	2.53526	4.07831	4.75183	2.3662	2.32372	2.59489	2.3915	4.89655	3.64539	2.35107	2.90427	noncoding	AI927406	lincRNA-GCOM1	lincRNA	613	chr15	-	58043420	58067520		ATCGACCTTTGAGCAAGCACTCATCAATTTCCACAGAATGTCAGGATCCTGGAATGTTCA	intergenic
ASHG19A3L0002384	0.00751903	2.01649	up	11.817	5.15575	3.44744	2.43559	5	15.7478	17.8149	5.06967	5.70909	5	5	14.4045	6.18653	6.45001	10.2985	2.53526	3.86409	4.14705	2.54695	2.33932	2.36492	2.3915	4.02307	2.93125	2.5888	3.13036	noncoding	AV764374	lincRNA-PDC-2	lincRNA	374	chr1	-	186595250	186595683		GTCAGATATGTTCCTTTAAACATGTATTCCTTATAGAGAAGAATCCCTGATGTATCATGG	intergenic
ASHG19A3A036686	0.014371	2.03069	up	16.8379	9.36992	3.96242	2.94045	5	17.6732	23.9322	12.4285	15.8572	8.5639	5	16.2626	5.70504	17.7704	19.6841	2.53526	4.02887	4.60703	3.66799	3.11047	2.99701	2.3915	4.21194	2.83523	3.98005	4.11136	noncoding	ENST00000512290	AC016057.1	Ensembl	2805	chr8	+	72756287	72967190		TGGGCGAGGCGTAGCTGCGCTCTACGCCGCGGAGGGGCGGCCTCTTGGAGGCGGGGACCG	natural antisense	NM_005098	MSC	musculin	-	72753776	72756731
ASHG19A3A036686	0.014371	2.03069	up	16.8379	9.36992	3.96242	2.94045	5	17.6732	23.9322	12.4285	15.8572	8.5639	5	16.2626	5.70504	17.7704	19.6841	2.53526	4.02887	4.60703	3.66799	3.11047	2.99701	2.3915	4.21194	2.83523	3.98005	4.11136	noncoding	ENST00000512290	AC016057.1	Ensembl	2805	chr8	+	72756287	72967190		TGGGCGAGGCGTAGCTGCGCTCTACGCCGCGGAGGGGCGGCCTCTTGGAGGCGGGGACCG	natural antisense	NM_007332	TRPA1	transient receptor potential cation channel	-	72933485	72987819
ASHG19A3A055092	0.0341926	2.28983	up	19.23	9.01294	4.07935	2.8841	5	22.8549	28.1579	5	9.06725	18.4744	7.52305	32.2655	8.30664	13.5441	10.2508	2.53526	4.39347	4.85605	2.3662	2.4	3.93419	3.18487	5.23274	3.28669	3.58347	3.12366	noncoding	uc001lvl.1	PEG8/IGF2AS	UCSC_knowngene	1960	chr11	+	2161736	2169894		TGGCAGGCGGTGGACGCTGCTGAAGGGCGCCGCAGACGAGGCGCTGACCTTGCGCTCACT	natural antisense	NM_001007139	IGF2	insulin-like growth factor II isoform 1	-	2150346	2170833
ASHG19A3A055092	0.0341926	2.28983	up	19.23	9.01294	4.07935	2.8841	5	22.8549	28.1579	5	9.06725	18.4744	7.52305	32.2655	8.30664	13.5441	10.2508	2.53526	4.39347	4.85605	2.3662	2.4	3.93419	3.18487	5.23274	3.28669	3.58347	3.12366	noncoding	uc001lvl.1	PEG8/IGF2AS	UCSC_knowngene	1960	chr11	+	2161736	2169894		TGGCAGGCGGTGGACGCTGCTGAAGGGCGCCGCAGACGAGGCGCTGACCTTGCGCTCACT	natural antisense	NM_001127598	IGF2	insulin-like growth factor II isoform 2	-	2150346	2162341
ASHG19A3A055092	0.0341926	2.28983	up	19.23	9.01294	4.07935	2.8841	5	22.8549	28.1579	5	9.06725	18.4744	7.52305	32.2655	8.30664	13.5441	10.2508	2.53526	4.39347	4.85605	2.3662	2.4	3.93419	3.18487	5.23274	3.28669	3.58347	3.12366	noncoding	uc001lvl.1	PEG8/IGF2AS	UCSC_knowngene	1960	chr11	+	2161736	2169894		TGGCAGGCGGTGGACGCTGCTGAAGGGCGCCGCAGACGAGGCGCTGACCTTGCGCTCACT	natural antisense	NM_001042376	INS-IGF2	insulin- insulin-like growth factor 2	-	2167852	2182439
ASHG19A3L0000288	0.0437589	1.96765	up	85.8059	40.5556	6.3219	5.34543	49.7977	110.451	111.179	51.1695	41.7364	32.7172	27.3572	92.5932	56.1151	41.9824	102.515	6.46241	6.59835	6.85311	5.65897	5.2605	4.64227	4.703	6.80833	6.01685	5.18578	6.46901	noncoding	AI619444	lincRNA-NRG3-2	lincRNA	480	chr10	+	83060271	83060759		GGCTAATTGACATTAGCAACTCCCAACATGCTTACTTTCTGAAGTCCCAATAGATAAACC	intergenic
ASHG19A3A026224	0.00498523	1.52756	up	18.192	12.5004	4.14712	3.53589	5.67791	18.6769	18.2617	10.0427	17.4586	16.2249	13.0977	17.0399	16.8834	24.5605	13.7296	3.39001	4.11007	4.18789	3.36008	3.33322	3.77911	3.81702	4.27968	4.29295	4.43019	3.58192	noncoding	uc003ipu.1	AK096792	UCSC_knowngene	1552	chr4	+	159093403	159123393	ENST00000503611,	TGAATCCACTGACTGGGGAACATTGTTTAAGAAAATCACATGGCTGTGCCAACAAGCAAG	intronic antisense	NM_001128424	FAM198B	protein ENED isoform 2	-	159045731	159094202
ASHG19A3A026224	0.00498523	1.52756	up	18.192	12.5004	4.14712	3.53589	5.67791	18.6769	18.2617	10.0427	17.4586	16.2249	13.0977	17.0399	16.8834	24.5605	13.7296	3.39001	4.11007	4.18789	3.36008	3.33322	3.77911	3.81702	4.27968	4.29295	4.43019	3.58192	noncoding	uc003ipu.1	AK096792	UCSC_knowngene	1552	chr4	+	159093403	159123393	ENST00000503611,	TGAATCCACTGACTGGGGAACATTGTTTAAGAAAATCACATGGCTGTGCCAACAAGCAAG	intronic antisense	NM_001031700	FAM198B	protein ENED isoform 1	-	159045731	159094202
ASHG19A3A026224	0.00498523	1.52756	up	18.192	12.5004	4.14712	3.53589	5.67791	18.6769	18.2617	10.0427	17.4586	16.2249	13.0977	17.0399	16.8834	24.5605	13.7296	3.39001	4.11007	4.18789	3.36008	3.33322	3.77911	3.81702	4.27968	4.29295	4.43019	3.58192	noncoding	uc003ipu.1	AK096792	UCSC_knowngene	1552	chr4	+	159093403	159123393	ENST00000503611,	TGAATCCACTGACTGGGGAACATTGTTTAAGAAAATCACATGGCTGTGCCAACAAGCAAG	natural antisense	NM_016613	FAM198B	protein ENED isoform 2	-	159045731	159093718
ASHG19A3A029273	0.00037077	2.5812	up	16.4465	6.96087	3.97764	2.6096	5	17.7456	20.4139	5	12.7716	5	7.03276	22.0644	9.3824	13.0135	16.0592	2.53526	4.03535	4.36227	2.3662	2.66366	2.36492	3.11795	4.66486	3.45674	3.52867	3.81792	noncoding	ENST00000507681	CTC-573N18.1	Ensembl	806	chr5	+	179868558	179870238		AGAAAGCAAAGTTCCGAGGACTGTGTTGCAACTTGGAAGCCCGCGCAAGCAGCTGGAAGG	intergenic
ASHG19A3A033663	0.0382684	1.58844	up	10.1672	6.44582	3.25416	2.58654	5	16.9279	8.71769	9.32268	7.90643	5	5	6.706	11.3163	6.48803	10.8472	2.53526	3.96724	3.02109	3.25901	2.38203	2.36492	2.3915	3.01292	3.72068	2.59449	3.20852	noncoding	ENST00000460451	U66061.42	Ensembl	896	chr7	-	142486451	142487347		TTAGAATATATGGAGCAGCTGCTGAATGATTACAACTCTGAGCATGGCAGACTATCCCCG	intergenic
ASHG19A3L0003094	0.0336947	2.18632	up	18.981	10.4714	4.12043	2.99193	5	19.8915	21.1995	5.01498	31.849	5	5.493	7.8098	13.438	30.3376	21.2098	2.53526	4.20188	4.42077	2.53836	4.66017	2.36492	2.86092	3.18185	3.96608	4.72835	4.22367	noncoding	chr5:78812894-78817242+	lincRNA-PAPD4	lincRNA	4349	chr5	+	78812894	78817242		AATTAAAACTCTCAGCATGGAAGAAAGGCCAGTGGCTGTTGGGCAAGCAAACCACATATT	intergenic
ASHG19A3A037921	0.0109694	1.78793	up	11.3926	6.31124	3.41998	2.58169	5.19815	11.4868	19.7257	5	11.358	5	5	6.31598	8.84003	11.0071	10.9799	3.27917	3.39334	4.30665	2.3662	2.50667	2.36492	2.3915	2.94665	3.36891	3.2768	3.22752	noncoding	AK124889		misc_RNA	3753	chr9	-	115735437	115739189		AAAGAAAAATCATCATGACCAGTAGAGGTTGTCTTTACAGTACAATAAATTTCTCTTTAC	intergenic
ASHG19A3A007714	0.0260285	1.91736	up	38.7392	19.4424	5.16647	4.22735	16.3165	58.6125	44.512	21.7837	25.6992	24.9496	8.46273	44.2524	16.0015	34.6765	34.3803	4.85753	5.71368	5.53134	4.47422	4.18912	4.30562	3.31026	5.70413	4.21448	4.91194	4.92327	noncoding	NR_033119	ZIC4	RefSeq_NR	3502	chr3	-	147103834	147110184		CACAGCACGGTCTCCAGGAAGCCTCTGGAGCAGCGCGAGAAGCCCTTCAGATGCGAGTTC	exon sense-overlapping	NM_032153	ZIC4	zinc finger protein ZIC 4 isoform 3	-	147103834	147124407
ASHG19A3A007714	0.0260285	1.91736	up	38.7392	19.4424	5.16647	4.22735	16.3165	58.6125	44.512	21.7837	25.6992	24.9496	8.46273	44.2524	16.0015	34.6765	34.3803	4.85753	5.71368	5.53134	4.47422	4.18912	4.30562	3.31026	5.70413	4.21448	4.91194	4.92327	noncoding	NR_033119	ZIC4	RefSeq_NR	3502	chr3	-	147103834	147110184		CACAGCACGGTCTCCAGGAAGCCTCTGGAGCAGCGCGAGAAGCCCTTCAGATGCGAGTTC	exon sense-overlapping	NM_001168379	ZIC4	zinc finger protein ZIC 4 isoform 2	-	147103834	147123307
ASHG19A3A007714	0.0260285	1.91736	up	38.7392	19.4424	5.16647	4.22735	16.3165	58.6125	44.512	21.7837	25.6992	24.9496	8.46273	44.2524	16.0015	34.6765	34.3803	4.85753	5.71368	5.53134	4.47422	4.18912	4.30562	3.31026	5.70413	4.21448	4.91194	4.92327	noncoding	NR_033119	ZIC4	RefSeq_NR	3502	chr3	-	147103834	147110184		CACAGCACGGTCTCCAGGAAGCCTCTGGAGCAGCGCGAGAAGCCCTTCAGATGCGAGTTC	exon sense-overlapping	NM_001168378	ZIC4	zinc finger protein ZIC 4 isoform 1	-	147103834	147122071
ASHG19A3A055138	0.0333239	1.94569	up	108.337	45.3283	6.44013	5.47985	25.5017	191.076	72.6134	44.1053	49.9906	57.2772	49.7665	45.9024	32.9953	182.118	125.32	5.50102	7.38726	6.23235	5.45736	5.64313	5.34131	5.45644	5.76148	5.25788	7.24439	6.75743	noncoding	uc002hom.1	LOC284100	UCSC_knowngene	2319	chr17	-	36202572	36233931		GACAAACACCTCATTCCAGCAGCTACCACTGGAAAGGGGTCTACCACAGGTATCTGGCAG	intergenic
ASHG19A3A053407	0.000955196	1.63501	up	47.3469	30.4222	5.53866	4.82936	16.6129	53.4437	51.0978	25.8916	29.9217	45.3992	34.2858	46.2077	38.2278	37.9387	57.1658	4.88311	5.57931	5.72708	4.71478	4.52383	5.04493	4.98013	5.77279	5.46433	5.04319	5.64525	noncoding	NR_027275	LOC100128788	RefSeq_NR	845	chr16	-	2787076	2802601		AGGAAGGTTTCACCCCGTTGCCGAAAGACTAAGCGTCCCGTTGGCCAGTGCAACGAAGAA	natural antisense	NM_016333	SRRM2	serine/arginine repetitive matrix protein 2	+	2802329	2821413
ASHG19A3A017737	0.0417289	1.98827	up	33.3754	17.0111	4.9548	3.96329	15.4724	30.0843	40.9561	23.0586	16.7968	6.99067	22.7372	22.4131	22.673	58.8499	25.2763	4.77472	4.7753	5.41011	4.55311	3.23238	2.7797	4.47653	4.68775	4.71795	5.65569	4.48201	noncoding	AK128705		misc_RNA	3839	chr20	-	44960579	44964418		ATAGTTTCAGACCATTTCACAAGAGTCGCAAGCCCAATCACCTTTTTACAGCCAGGGCAT	intergenic

## Sheet: T vs N_down
# Fold-Change cut-off: 1.5 # P-value cut-off: 0.05 # Condition pairs: T vs N # Column A: ProbeName, it represents probe name. # Column B: P-value, P-value calculated from t-test. # Column C: FCAbsolute, the absolute ratio (no log scale) of normalized intensities between two conditions. # Column D: Regulation, it depicts which group has greater or lower intensity values wrt other group. # Column E…
T vs N 1.5 fold down regulated LncRNAs
	P-value	Fold change and Regulation		Group--Raw Intensity		Group--Normalized Intensity		Raw Intensity											Normalized Intensity											Annotations
ProbeName	p-value	FCAbsolute	regulation	T(raw)	N(raw)	T(normalized)	N(normalized)	[32, N](raw)	[34, T](raw)	[42, T](raw)	[50, N](raw)	[63, N](raw)	[71, N](raw)	[81, N](raw)	[86, T](raw)	[90, T](raw)	[95, T](raw)	[114, T](raw)	[32, N](normalized)	[34, T](normalized)	[42, T](normalized)	[50, N](normalized)	[63, N](normalized)	[71, N](normalized)	[81, N](normalized)	[86, T](normalized)	[90, T](normalized)	[95, T](normalized)	[114, T](normalized)	type	seqname	GeneSymbol	source	RNAlength	chrom	strand	txStart	txEnd	Xhyb	probeSeq	relationship	Associated_gene_acc	Associated_gene_name	Associated_protein_name	Associated_gene_strand	Associated_gene_start	Associated_gene_end
ASHG19A3A019429	0.013375	1.70361	down	64.9064	114.906	5.97117	6.73976	87.3676	72.577	82.9061	137.74	58.1246	133.196	158.103	41.4375	60.2364	68.1815	64.0997	7.26599	6.00853	6.43092	7.03609	5.96017	6.43789	6.99867	5.60311	6.11658	5.86354	5.80433	noncoding	ENST00000429106	AC006946.12	Ensembl	328	chr22	-	17574501	17574829		ACCTGTGTACCCATTACCACTTTCAGAAACTGACAGTCAGACATTGTGGATGAGAACAAA	intronic antisense	NM_014339	IL17RA	interleukin-17 receptor A precursor	+	17565850	17596584
ASHG19A3L0000680	0.00663997	1.64587	down	14.5971	24.3802	3.80829	4.52714	10.8276	12.4476	11.3795	20.9042	35.4381	32.9494	21.7818	19.8481	11.5023	14.092	18.3128	4.2527	3.51301	3.43714	4.41779	4.89019	4.64982	4.42518	4.50714	3.74326	3.6401	4.0091	noncoding	chr13:77046674-77155049+	lincRNA-KCTD12-4	lincRNA	108376	chr13	+	77046674	77155049		ACTAAAGATAAGGGGCTCAGAAGTACATGCCCCACTGAAGCAGGGATTGCAAAGTTTTCT	intergenic
ASHG19A3A018937	0.0106255	1.84335	down	15.6661	28.1763	3.88808	4.77041	24.8016	16.0186	11.7451	22.1879	32.783	43.2444	17.8648	9.47212	18.901	15.0008	22.8588	5.45742	3.88698	3.48744	4.49884	4.72442	4.9893	4.18205	3.43549	4.45686	3.73029	4.3314	noncoding	ENST00000428410	AP001630.5	Ensembl	437	chr21	-	44384748	44385473		AATAGAGAAATATGATGAGCCCCAGCTCAACAGGGCAAGTCAGCAATGGAAGAGACCAAA	intergenic
ASHG19A3A036550	0.0113764	1.87999	down	6.21162	13.4037	2.61075	3.52148	6.71033	5	7.17997	8.19617	22.8502	24.1955	5.0663	5.3113	5	9.77846	5	3.60114	2.35386	2.74807	3.09195	3.93342	4.26712	2.71378	2.71458	2.39419	3.10656	2.34725	noncoding	AF508908		misc_RNA	901	chr1	+	185624133	185626300		AGAATCAGTAGAGCTACATTTTCTTGGCACTCCAAAATGTGGATTTCAAAACTGTTAGTT	intergenic
ASHG19A3A036639	0.0410859	1.80889	down	7.09905	12.3879	2.69609	3.55119	12.1344	5	10.4471	10.7624	19.0182	5	15.0243	5	5	9.44706	7.70014	4.42067	2.35386	3.2939	3.46521	3.52615	2.36492	3.97902	2.36059	2.39419	3.05663	2.71736	noncoding	uc003xtx.1	CR617952	UCSC_knowngene	1537	chr8	+	60031776	60034363		CCAAGGCCCATCAAAAACTAAATGGATGTATTTGTACTAAAAGTTGGGGAAAGTTGAATA	bidirectional	NM_014729	TOX	thymocyte selection-associated high mobility	-	59717976	60031767
ASHG19A3L0000196	0.039826	1.68166	down	19.1068	31.7558	4.1866	4.93649	19.8392	12.7334	16.0918	21.1456	47.326	21.9195	48.5487	16.5146	19.841	19.2145	30.2456	5.13914	3.545	3.98664	4.43489	5.53347	4.15066	5.42427	4.23248	4.5268	4.08542	4.74325	noncoding	chr10:114937885-114969810-	lincRNA-TCF7L2-3	lincRNA	31926	chr10	-	114937885	114969810		AAGAAGCTGTGAAATTAAAACCTGGGACTGGGCACACAGGAAGATAGCTGCAGAGAGATA	intergenic
ASHG19A3A016263	0.0309787	1.95929	down	14.7766	30.984	3.76692	4.73725	16.0033	8.02835	10.8602	16.4998	26.5189	51.7482	44.1498	17.2801	20.8494	10.9677	20.6737	4.82781	2.88814	3.35853	4.08389	4.26043	5.21058	5.30352	4.30093	4.59641	3.27049	4.18701	noncoding	ENST00000413179	AC009303.1	Ensembl	445	chr2	+	118753185	118754186		TATCCAAGATGTTAAGATCCAATGGGACCTAGTGCTGAGTAGCCGTGCAGGAGCTTTAAA	natural antisense	NM_019044	CCDC93	coiled-coil domain-containing protein 93	-	118673053	118771739
ASHG19A3A029186	0.0275304	1.88451	down	1444.67	2603.75	10.328	11.2422	1193.98	1513.74	1307.91	2544.57	2270.64	2315.47	4694.1	516.453	2197.27	1707.61	1425.05	10.9035	10.4087	10.3307	11.134	11.922	10.524	11.7274	9.41583	11.203	10.4259	10.1838	noncoding	ENST00000514034	CTC-251I16.1	Ensembl	1154	chr5	+	175136605	175137759		GTGGGACCCCAAATCCATGTTTGTGTTACCATCGTGTTCCAATAAAACTATCGAAACAGA	intergenic
ASHG19A3A047767	0.0244207	2.1154	down	9.42391	19.2898	3.07371	4.15464	7.84365	13.5658	11.3922	16.9486	42.3217	12.0887	17.2465	5.37532	5	15.7704	5.43971	3.81102	3.63905	3.43896	4.12048	5.29109	3.40936	4.14126	2.73877	2.39419	3.8009	2.43039	noncoding	ENST00000481157	RP11-766N7.1	Ensembl	744	chr12	-	65261735	65262479		TGTGGAAGGTAGAAATGCTGGCAATAGGGAAGAGAAGAGCTACAGGCTTATTAGAAGGAT	intronic antisense	NM_015279	TBC1D30	TBC1 domain family member 30	+	65218351	65274798
ASHG19A3A041297	0.0278601	2.81248	down	6.95414	29.2755	2.66355	4.15539	13.8025	7.80866	5	9.47846	10.5034	88.4525	24.1405	5	5	6.86729	12.0489	4.60757	2.84965	2.35229	3.27895	2.43441	5.90668	4.54936	2.36059	2.39419	2.64555	3.37905	noncoding	ENST00000443801	RP4-664K17.2	Ensembl	401	chrX	+	100297572	100298694		ATTAAATGCTGACACAGGAAGACATTAGGAAATAACACAGTATGCTTGGTTCCTGATGAG	intronic antisense	NM_001167971	TRMT2B	tRNA (uracil-5-)-methyltransferase homolog	-	100264333	100307105
ASHG19A3A041297	0.0278601	2.81248	down	6.95414	29.2755	2.66355	4.15539	13.8025	7.80866	5	9.47846	10.5034	88.4525	24.1405	5	5	6.86729	12.0489	4.60757	2.84965	2.35229	3.27895	2.43441	5.90668	4.54936	2.36059	2.39419	2.64555	3.37905	noncoding	ENST00000443801	RP4-664K17.2	Ensembl	401	chrX	+	100297572	100298694		ATTAAATGCTGACACAGGAAGACATTAGGAAATAACACAGTATGCTTGGTTCCTGATGAG	intronic antisense	NM_001167970	TRMT2B	tRNA (uracil-5-)-methyltransferase homolog	-	100264333	100307105
ASHG19A3A041297	0.0278601	2.81248	down	6.95414	29.2755	2.66355	4.15539	13.8025	7.80866	5	9.47846	10.5034	88.4525	24.1405	5	5	6.86729	12.0489	4.60757	2.84965	2.35229	3.27895	2.43441	5.90668	4.54936	2.36059	2.39419	2.64555	3.37905	noncoding	ENST00000443801	RP4-664K17.2	Ensembl	401	chrX	+	100297572	100298694		ATTAAATGCTGACACAGGAAGACATTAGGAAATAACACAGTATGCTTGGTTCCTGATGAG	intronic antisense	NM_001167972	TRMT2B	tRNA (uracil-5-)-methyltransferase homolog	-	100264333	100307105
ASHG19A3A041297	0.0278601	2.81248	down	6.95414	29.2755	2.66355	4.15539	13.8025	7.80866	5	9.47846	10.5034	88.4525	24.1405	5	5	6.86729	12.0489	4.60757	2.84965	2.35229	3.27895	2.43441	5.90668	4.54936	2.36059	2.39419	2.64555	3.37905	noncoding	ENST00000443801	RP4-664K17.2	Ensembl	401	chrX	+	100297572	100298694		ATTAAATGCTGACACAGGAAGACATTAGGAAATAACACAGTATGCTTGGTTCCTGATGAG	intronic antisense	NM_024917	TRMT2B	tRNA (uracil-5-)-methyltransferase homolog	-	100264333	100307105
ASHG19A3A047774	0.0156193	2.05123	down	5.97893	13.4004	2.56201	3.5985	7.58706	5	5	13.7506	31.3753	5	9.28891	5.38951	5	8.66042	6.82367	3.76977	2.35386	2.35229	3.81495	4.62843	2.36492	3.41445	2.74461	2.39419	2.93714	2.59	noncoding	uc001sta.1	AY387666	UCSC_knowngene	750	chr12	-	66260583	66275358		GAAAAATTTGACTCAGATGGGTTGAGAGGGCAATGGCAAGCAATCTTGGTACATGTCAGC	intronic antisense	NM_003483	HMGA2	high mobility group protein HMGI-C isoform a	+	66218239	66360071
ASHG19A3A047774	0.0156193	2.05123	down	5.97893	13.4004	2.56201	3.5985	7.58706	5	5	13.7506	31.3753	5	9.28891	5.38951	5	8.66042	6.82367	3.76977	2.35386	2.35229	3.81495	4.62843	2.36492	3.41445	2.74461	2.39419	2.93714	2.59	noncoding	uc001sta.1	AY387666	UCSC_knowngene	750	chr12	-	66260583	66275358		GAAAAATTTGACTCAGATGGGTTGAGAGGGCAATGGCAAGCAATCTTGGTACATGTCAGC	intronic antisense	NM_003484	HMGA2	high mobility group protein HMGI-C isoform b	+	66218239	66309307
ASHG19A3L0000345	0.0248438	1.50934	down	5.13371	9.26282	2.37924	2.97315	5	5	5	7.54352	20.5173	5	8.25334	5	5	5	5.80225	2.53526	2.35386	2.35229	2.97999	3.70006	2.36492	3.28553	2.36059	2.39419	2.35107	2.46343	noncoding	chr11:13920449-13932999+	lincRNA-SPON1	lincRNA	12551	chr11	+	13920449	13932999		CAGTAATACCATTCAGATAACATAATGGGGAAGGGAATTCAATCACAAGAGATATCAGAA	intergenic
ASHG19A3A032982	0.0204943	1.62072	down	6036.96	10351.5	12.5115	13.2081	4705.2	6478.09	7483.22	8480.26	8581.7	10530.3	19460	4310.54	5732.18	5005.54	7212.18	12.7394	12.5405	12.8231	12.8561	13.8029	12.8556	13.7865	12.6104	12.5587	12.0153	12.5209	noncoding	AK094163		misc_RNA	2354	chr1	+	158067697	158070051		AACCATTGTAGGTTTTTAGCAATGTGTATCTGTGTGTCCCTCACACCTTTTCCTATTCTA	intergenic
ASHG19A3L0003008	0.00959826	1.96971	down	10.6678	19.5718	3.29454	4.27252	12.0123	7.48115	5	22.9424	30.0849	16.9972	15.822	11.4435	8.94194	16.6293	14.5106	4.40772	2.79441	2.35229	4.54463	4.53593	3.83756	4.03677	3.69712	3.38461	3.87569	3.66309	noncoding	chr14:34321815-34326187-	lincRNA-NPAS3-1	lincRNA	4373	chr14	-	34321815	34326187		CAAAAGTATGGCTTGGTCTTAGTTTCAGCCCTGGATAAGCAGAGGCAAGAAGCAGATCAT	intergenic
ASHG19A3A041611	0.00400223	2.6052	down	15.9028	37.2021	3.78568	5.16707	24.3769	22.4213	15.1426	29.2604	39.8375	33.8321	58.7036	5.29372	9.21241	13.7042	29.6423	5.43195	4.36429	3.90091	4.88601	5.15913	4.68133	5.67697	2.70597	3.42744	3.60007	4.7154	noncoding	uc004fao.2	BC023610	UCSC_knowngene	822	chrX	+	137794268	137798752		CAACTGGATAGAAATACAAATGAGGAGTTTAGAGAAAAGCTAACAGAATAGGCTCTTTTC	intronic antisense	NM_001139500	FGF13	fibroblast growth factor 13 isoform 2	-	137713733	138287185
ASHG19A3A041611	0.00400223	2.6052	down	15.9028	37.2021	3.78568	5.16707	24.3769	22.4213	15.1426	29.2604	39.8375	33.8321	58.7036	5.29372	9.21241	13.7042	29.6423	5.43195	4.36429	3.90091	4.88601	5.15913	4.68133	5.67697	2.70597	3.42744	3.60007	4.7154	noncoding	uc004fao.2	BC023610	UCSC_knowngene	822	chrX	+	137794268	137798752		CAACTGGATAGAAATACAAATGAGGAGTTTAGAGAAAAGCTAACAGAATAGGCTCTTTTC	intronic antisense	NM_033642	FGF13	fibroblast growth factor 13 isoform 5	-	137713733	137821515
ASHG19A3A041611	0.00400223	2.6052	down	15.9028	37.2021	3.78568	5.16707	24.3769	22.4213	15.1426	29.2604	39.8375	33.8321	58.7036	5.29372	9.21241	13.7042	29.6423	5.43195	4.36429	3.90091	4.88601	5.15913	4.68133	5.67697	2.70597	3.42744	3.60007	4.7154	noncoding	uc004fao.2	BC023610	UCSC_knowngene	822	chrX	+	137794268	137798752		CAACTGGATAGAAATACAAATGAGGAGTTTAGAGAAAAGCTAACAGAATAGGCTCTTTTC	bidirectional	NM_004114	FGF13	fibroblast growth factor 13 isoform 1	-	137713733	137793827
ASHG19A3A041611	0.00400223	2.6052	down	15.9028	37.2021	3.78568	5.16707	24.3769	22.4213	15.1426	29.2604	39.8375	33.8321	58.7036	5.29372	9.21241	13.7042	29.6423	5.43195	4.36429	3.90091	4.88601	5.15913	4.68133	5.67697	2.70597	3.42744	3.60007	4.7154	noncoding	uc004fao.2	BC023610	UCSC_knowngene	822	chrX	+	137794268	137798752		CAACTGGATAGAAATACAAATGAGGAGTTTAGAGAAAAGCTAACAGAATAGGCTCTTTTC	intronic antisense	NM_001139501	FGF13	fibroblast growth factor 13 isoform 3	-	137713733	138287185
ASHG19A3A041611	0.00400223	2.6052	down	15.9028	37.2021	3.78568	5.16707	24.3769	22.4213	15.1426	29.2604	39.8375	33.8321	58.7036	5.29372	9.21241	13.7042	29.6423	5.43195	4.36429	3.90091	4.88601	5.15913	4.68133	5.67697	2.70597	3.42744	3.60007	4.7154	noncoding	uc004fao.2	BC023610	UCSC_knowngene	822	chrX	+	137794268	137798752		CAACTGGATAGAAATACAAATGAGGAGTTTAGAGAAAAGCTAACAGAATAGGCTCTTTTC	intronic antisense	NM_001139498	FGF13	fibroblast growth factor 13 isoform 4	-	137713733	138287185
ASHG19A3A041611	0.00400223	2.6052	down	15.9028	37.2021	3.78568	5.16707	24.3769	22.4213	15.1426	29.2604	39.8375	33.8321	58.7036	5.29372	9.21241	13.7042	29.6423	5.43195	4.36429	3.90091	4.88601	5.15913	4.68133	5.67697	2.70597	3.42744	3.60007	4.7154	noncoding	uc004fao.2	BC023610	UCSC_knowngene	822	chrX	+	137794268	137798752		CAACTGGATAGAAATACAAATGAGGAGTTTAGAGAAAAGCTAACAGAATAGGCTCTTTTC	intronic antisense	NM_001139502	FGF13	fibroblast growth factor 13 isoform 3	-	137713733	137949717
ASHG19A3A054483	0.00578979	1.51724	down	43.8631	65.2436	5.44396	6.04541	51.5055	39.1684	42.0443	56.1713	63.9169	76.4509	78.1733	45.4218	43.6215	42.8126	50.1098	6.50876	5.14364	5.45281	5.78449	6.16245	5.71699	6.05434	5.74796	5.65535	5.20949	5.4545	noncoding	uc002dyl.1	CR613685	UCSC_knowngene	1951	chr16	+	30538238	30541977		TAAAAAGTGGAGAGAAACTATCTAAATAAAGGCTTACAGGTGGGGCGCACTGGCTCATGT	bidirectional	NM_024671	ZNF768	zinc finger protein 768	-	30535321	30537910
ASHG19A3A038930	0.00624164	1.61459	down	70.6835	113.392	6.11851	6.80968	67.531	72.392	66.1013	110.345	100.522	132.175	156.386	81.2376	74.0779	53.8867	76.4053	6.89071	6.00516	6.09954	6.72542	7.01852	6.4267	6.98706	6.61371	6.41288	5.52975	6.05003	noncoding	ENST00000432119	RP11-100G15.3	Ensembl	779	chr9	+	94871294	94872377		TATTGACACTTTGTAGATGTCGTATGACTATTCCCATGTGTCTCTATCTACTGGTGAGGG	intronic antisense	NM_178324	SPTLC1	serine palmitoyltransferase 1 isoform b	-	94841345	94877690
ASHG19A3A038930	0.00624164	1.61459	down	70.6835	113.392	6.11851	6.80968	67.531	72.392	66.1013	110.345	100.522	132.175	156.386	81.2376	74.0779	53.8867	76.4053	6.89071	6.00516	6.09954	6.72542	7.01852	6.4267	6.98706	6.61371	6.41288	5.52975	6.05003	noncoding	ENST00000432119	RP11-100G15.3	Ensembl	779	chr9	+	94871294	94872377		TATTGACACTTTGTAGATGTCGTATGACTATTCCCATGTGTCTCTATCTACTGGTGAGGG	intronic antisense	NM_006415	SPTLC1	serine palmitoyltransferase 1 isoform a	-	94793426	94877690
ASHG19A3A046365	0.0497288	2.03511	down	5.98036	14.5144	2.52668	3.55178	12.3531	5.13872	5	5	14.4652	10.1768	30.5768	5	5	10.7434	5	4.44735	2.46436	2.35229	2.3662	2.91422	3.1913	4.83983	2.36059	2.39419	3.24137	2.34725	noncoding	ENST00000505076	RP11-56P9.1	Ensembl	1357	chr11	+	48967245	48973447	NM_032681,ENST00000443564,ENST00000414271,ENST00000414112,	TGAGCTTTTGGTGTCTGTAACAATTATTGGAAAGAGGAGACAGAATGACAAGATAGATGG	intergenic
ASHG19A3A037641	0.0132439	1.89796	down	7.85703	14.5073	2.8498	3.77425	9.41685	6.58934	8.85726	9.57428	27.4253	17.9701	8.15001	5	5.3947	5.63649	15.6644	4.06367	2.65188	3.04582	3.29517	4.33839	3.90272	3.27128	2.36059	2.77403	2.48752	3.77895	noncoding	AK125816		misc_RNA	913	chr9	-	87960972	87961886		AAGAGCTGTGTGCCTATATTTGGCAGCACTGACTGAGGAACTGGGAGGGAAACATTTTTT	intergenic
ASHG19A3A017021	0.0134063	1.90725	down	54.0078	105.819	5.69892	6.63042	35.5516	51.1383	72.9813	83.6415	150.212	138.258	121.435	42.8182	37.7477	48.8568	70.5046	5.97065	5.51582	6.23958	6.33418	7.71664	6.48739	6.64321	5.65267	5.44807	5.39758	5.93983	noncoding	ENST00000432993	AC114765.1	Ensembl	754	chr2	+	220970376	221315499		TTTCTTGGACAAATGCCCTGTGTCAGAAGAGTGTGGTAAACAGAAGCTCAGCTCCTTCAA	intergenic
ASHG19A3A008556	0.0124283	2.30308	down	9.85222	22.9612	3.16665	4.37021	8.14495	12.6581	10.4631	13.7195	46.3578	27.2526	19.3311	12.8273	5	12.5145	5.6503	3.86141	3.53494	3.29773	3.81102	5.48754	4.41276	4.27835	3.85791	2.39419	3.46769	2.44743	noncoding	BC014215		RNAdb	1809	chr17	-	48240884	48242677		TGGGCCTAGGGGTGGGAAGGGAGGTCACAGGGTCTTTAAACTTCTTAGTTTGAAAAATTT	bidirectional	NM_001135697	SGCA	alpha-sarcoglycan isoform 2 precursor	+	48243365	48253293
ASHG19A3A008556	0.0124283	2.30308	down	9.85222	22.9612	3.16665	4.37021	8.14495	12.6581	10.4631	13.7195	46.3578	27.2526	19.3311	12.8273	5	12.5145	5.6503	3.86141	3.53494	3.29773	3.81102	5.48754	4.41276	4.27835	3.85791	2.39419	3.46769	2.44743	noncoding	BC014215		RNAdb	1809	chr17	-	48240884	48242677		TGGGCCTAGGGGTGGGAAGGGAGGTCACAGGGTCTTTAAACTTCTTAGTTTGAAAAATTT	bidirectional	NM_000023	SGCA	alpha-sarcoglycan isoform 1 precursor	+	48243365	48253293
ASHG19A3A031814	0.0441736	1.68892	down	25.974	41.6816	4.63118	5.38728	40.6213	22.9919	14.1175	28.4409	49.159	54.109	36.0778	35.5243	27.076	24.7593	31.3747	6.16451	4.40252	3.79396	4.84742	5.61114	5.26657	5.04674	5.37833	4.97298	4.44273	4.79655	noncoding	AK127122		misc_RNA	3500	chr6	+	88881979	88885481		TAAATGGATTTGATCAACTCATTTAAGCACATGGCTGGATGCAAGTGAAAACCCCATCCG	intergenic
ASHG19A3L0000159	0.00174143	2.04496	down	6.71074	14.4024	2.70166	3.73373	7.09053	8.01578	5	8.69115	22.0474	17.6512	16.5318	9.16536	5	8.0833	5	3.67332	2.8851	2.35229	3.16893	3.85665	3.88025	4.08952	3.39064	2.39419	2.84049	2.34725	noncoding	chr1:56594887-56606237-	lincRNA-USP24-2	lincRNA	11351	chr1	-	56594887	56606237		CTAGTGTGTTAGGTATCTAGTGATGCCATTCACCAAGTTAAGGAGCATAGGAGGAAAGCC	intergenic
ASHG19A3A038671	0.0399253	1.51311	down	87.0141	129.666	6.38957	6.98709	67.2724	77.878	85.238	122.451	142.906	107.544	208.159	59.22	80.2206	103.644	115.884	6.88443	6.11008	6.46915	6.87246	7.63486	6.15877	7.38493	6.14006	6.52483	6.44681	6.64649	noncoding	ENST00000421418	RP11-34H11.5	Ensembl	343	chr9	+	46382964	46383307	NR_026658,ENST00000451009,	TTGGAGGCACTGGTGGCTCTACTGACAGACTGATGTCTAGGAAATATTGCTCTATGTCTA	intergenic
CUST_494_PI426073487	0.0109404	1.79612	down	5.70817	10.9281	2.46422	3.30911	8.05427	5	5	7.40913	12.6995	19.8306	6.64719	5	5	5	9.24904	3.84579	2.35386	2.35229	2.96088	2.6556	4.02169	3.06159	2.36059	2.39419	2.35107	2.97335	noncoding	uc.14-	uc.14	UCR	213	chr1	-	38495003	38495216		TAAATTGTATCAAATCTCGCAGGGACGCAGTTCACTGATGCTGATGAGGCAGCCAAAACA	intergenic
ASHG19A3A038482	0.0144296	1.5716	down	13.3528	20.5371	3.66461	4.31684	11.4341	11.5137	17.1348	25.5781	26.9161	16.5683	22.1887	11.6645	9.41334	19.6295	10.7607	4.33116	3.39786	4.08871	4.70063	4.29728	3.80816	4.44698	3.72238	3.45991	4.1195	3.19928	noncoding	G43491		misc_RNA	246	chr9	+	33384988	33385234		ATTTCAGGGGCTCCCGTGGGATGGTGGAGCCAATGAAGACCAGGTAGATGATGCCACCTA	natural antisense	NM_001170	AQP7	aquaporin-7	-	33384947	33402517
ASHG19A3A019058	0.0128223	1.83282	down	7.60201	14.1632	2.88363	3.75769	10.0691	8.43812	5	12.0073	30.7262	9.22537	8.78796	6.13567	5.15211	10.5522	10.334	4.1519	2.95906	2.35229	3.61981	4.58114	3.08397	3.35164	2.91702	2.72486	3.21234	3.13621	noncoding	ENST00000449214	AF165138.6	Ensembl	840	chr21	+	15954522	15970624		TTGGAAATCAAGACATGTCCAGAGAGGGTTTTCAGGAAAAGGCTTCCAGTGATGCCACAT	intergenic
ASHG19A3A038980	0.0250031	1.65438	down	5.93387	10.3556	2.50557	3.23186	7.40527	5	5	8.24339	21.7827	9.34644	5	5	5	9.75563	5.84759	3.73947	2.35386	2.35229	3.10069	3.83053	3.09712	2.3915	2.36059	2.39419	3.1032	2.46933	noncoding	AL137620		NRED	2432	chr9	+	98534604	98537016		TAAACCATCACAGTTACCACAAGGGTTAAGGATGCAGGTAGCATTGCAGACAGACTGACA	intergenic
ASHG19A3L0002697	0.0114357	2.13119	down	6.12505	13.9906	2.52925	3.62091	9.66615	5	5	5	27.7041	19.2909	8.29196	5	5	8.16448	8.5858	4.09933	2.35386	2.35229	2.3662	4.36174	3.98592	3.29134	2.36059	2.39419	2.85252	2.86205	noncoding	AW885514	lincRNA-JUNB	lincRNA	415	chr19	+	12895352	12895915		ACAAGACAAGAGAGACAAACCTAGGGACAGAGATGATGTGTTCACAGTATGGCAGAGAGT	intergenic
ASHG19A3A028004	0.04255	2.03566	down	10.5388	23.0691	3.20022	4.22572	9.17186	13.6932	5	16.2726	30.2862	51.3259	8.28874	5	11.9163	17.9251	9.69826	4.02574	3.65539	2.35229	4.06324	4.55006	5.19885	3.29071	2.36059	3.79638	3.99267	3.04399	noncoding	ENST00000508677	RP11-321E2.3	Ensembl	296	chr5	+	17404127	17441803		GACCCTTTGATGCGTTCTGAATAAATATTCCTTTTGGAATTGAACTTCTAGAGCCCTTAA	intergenic
ASHG19A3A007421	0.0226321	1.60847	down	31.4601	53.5009	4.91846	5.60415	25.8261	29.6476	42.7385	45.9546	40.8357	73.6081	81.2802	31.571	22.3556	20.4117	42.0361	5.51892	4.75284	5.4749	5.51377	5.2112	5.67011	6.10673	5.19842	4.69708	4.17488	5.21265	noncoding	NR_026827	LOC84856	RefSeq_NR	2322	chr10	+	42970938	42990784		CAGAGTACTCTTAAGCAATCCCTTGGCCAAAACCAGCAACTGATTTGGATACCATCAAGA	intergenic
ASHG19A3A043776	0.0353175	1.78283	down	11.3819	21.2842	3.4048	4.23897	14.9571	9.6857	8.19676	19.301	24.2672	40.2901	7.60556	6.54885	10.8563	14.7185	18.2854	4.72523	3.14821	2.9224	4.30796	4.06608	4.90067	3.19494	2.98684	3.66147	3.70266	4.00723	noncoding	ENST00000415731	RP11-166N17.1	Ensembl	333	chr10	+	32555216	32558039		TATGAACCCCAACGCAAGTCTCATTTCATTGTTCCGCAAGCCATTTATGAACGTGCCTGT	natural antisense	NM_025209	EPC1	enhancer of polycomb homolog 1	-	32557858	32636113
ASHG19A3L0000946	0.0455269	2.00547	down	7.19609	17.4994	2.80678	3.81072	11.1788	5	5	16.6458	18.878	35.7944	5	5.3052	10.6737	6.61294	10.5847	4.30045	2.35386	2.35229	4.09749	3.50951	4.75465	2.3915	2.7125	3.63535	2.61191	3.17477	noncoding	chr18:22272502-22283777-	lincRNA-HRH4	lincRNA	11276	chr18	-	22272502	22283777		CCTTCCCAAGTGATATCCTTTGTAGTAGATAAAACCTGAAAAATAAGGGTCAGAGGTATT	intergenic
ASHG19A3L0000440	0.0450177	1.98511	down	6.10634	14.5848	2.60362	3.59284	9.3256	5.14638	5	6.64436	34.1582	17.796	5	5	5.30881	5.01124	11.1716	4.04931	2.46536	2.35229	2.82294	4.81061	3.88985	2.3915	2.36059	2.75857	2.42812	3.25679	noncoding	BF753514	lincRNA-FAM101A-2	lincRNA	247	chr12	+	124725386	124725621		GTAATTATCACTTGACAATCAATCCCATGCAGGATGTGACAGAGAGGAAGGCACATCTAG	intron sense-overlapping	NM_001204299	ZNF664-FAM101A	hypothetical protein LOC100533183	+	124457761	124800570
ASHG19A3A051821	0.0267276	1.65692	down	5	11.3254	2.35987	3.08838	5	5	5	8.42776	17.1018	21.0974	5	5	5	5	5	2.53526	2.35386	2.35229	3.13012	3.28122	4.1038	2.3915	2.36059	2.39419	2.35107	2.34725	noncoding	AK058115		misc_RNA	1743	chr14	+	103474076	103475968		GAGGAGCTCAAAAAGCGATCAATGTTATCTTCTTTGAAACTCACACAAAACTGAGTTTTG	natural antisense	NM_006035	CDC42BPB	serine/threonine-protein kinase MRCK beta	-	103398715	103523742
ASHG19A3A024579	0.0463296	1.79962	down	7.6669	13.9264	2.91021	3.7579	13.4091	5	7.53537	9.93723	22.4846	8.34701	15.4539	10.7912	11.0911	6.35016	5.23352	4.56355	2.35386	2.80385	3.34787	3.89926	2.96783	4.011	3.61756	3.69113	2.57388	2.42097	noncoding	ENST00000513220	RP11-710F7.3	Ensembl	3526	chr4	-	106924473	106943635		TGTGAAAACAGAGGCAGAGATTAAAGTGCAGTGACCTCAAGTCCAAGAGTGCCGAAAAAG	intergenic
ASHG19A3A050766	0.00613809	1.6901	down	9.2761	15.2026	3.14642	3.90353	10.7147	8.9172	7.61762	18.6025	23.5555	12.7084	10.4318	10.4962	6.1139	13.1804	9.33127	4.24003	3.03188	2.81984	4.25832	4.00333	3.47253	3.54344	3.58166	2.91399	3.54421	2.98697	noncoding	ENST00000415979	AL583842.2	Ensembl	363	chr1	-	142569265	142588234	ENST00000429884,	GAGAGGATTTCAGATGATAGAAGTCGGGCAACTATCCCAGGTTTAAGAAATAAGCAAATG	intergenic
ASHG19A3L0000851	0.0374036	1.53931	down	1866.74	2889.47	10.7207	11.343	1329.39	2296.94	2234.88	3305.58	1540.71	3185.87	5085.8	710.162	2164.49	1845.16	1948.78	11.0527	11.0157	11.0729	11.4871	11.3252	11.0199	11.83	9.89599	11.1851	10.5426	10.6119	noncoding	BC041387	lincRNA-MCTP2-2	lincRNA	4605	chr15	+	94774954	95023632	NM_018349,NM_001159643,	CACAGTATTTCCCTGCCATGTAAAAATCCTGACTTTGTGCGTATATAAAATGTATGCAAT	exon sense-overlapping	NM_018349	MCTP2	multiple C2 and transmembrane domain-containing	+	94841429	95027181
ASHG19A3L0000851	0.0374036	1.53931	down	1866.74	2889.47	10.7207	11.343	1329.39	2296.94	2234.88	3305.58	1540.71	3185.87	5085.8	710.162	2164.49	1845.16	1948.78	11.0527	11.0157	11.0729	11.4871	11.3252	11.0199	11.83	9.89599	11.1851	10.5426	10.6119	noncoding	BC041387	lincRNA-MCTP2-2	lincRNA	4605	chr15	+	94774954	95023632	NM_018349,NM_001159643,	CACAGTATTTCCCTGCCATGTAAAAATCCTGACTTTGTGCGTATATAAAATGTATGCAAT	exon sense-overlapping	NM_001159643	MCTP2	multiple C2 and transmembrane domain-containing	+	94841429	95027181
ASHG19A3L0000851	0.0374036	1.53931	down	1866.74	2889.47	10.7207	11.343	1329.39	2296.94	2234.88	3305.58	1540.71	3185.87	5085.8	710.162	2164.49	1845.16	1948.78	11.0527	11.0157	11.0729	11.4871	11.3252	11.0199	11.83	9.89599	11.1851	10.5426	10.6119	noncoding	BC041387	lincRNA-MCTP2-2	lincRNA	4605	chr15	+	94774954	95023632	NM_018349,NM_001159643,	CACAGTATTTCCCTGCCATGTAAAAATCCTGACTTTGTGCGTATATAAAATGTATGCAAT	exon sense-overlapping	NM_001159644	MCTP2	multiple C2 and transmembrane domain-containing	+	94899163	94946494
ASHG19A3A044544	0.0269529	1.64484	down	5.67245	10.2565	2.53373	3.25168	6.81308	7.02439	5.61159	8.21423	24.3185	5	6.93673	5	5.53962	5	5.85913	3.62232	2.71578	2.50169	3.09579	4.07195	2.36492	3.10339	2.36059	2.80241	2.35107	2.47084	noncoding	ENST00000437011	RP11-498B4.7	Ensembl	881	chr10	+	118509415	118510772		GCTGCTATGCAACAGAATACAGTCTATGGGAAGAAACCCAAGAAAGAAGTTTAAATAAAG	intergenic
ASHG19A3A024844	0.020942	2.1509	down	8.90414	19.6667	3.0176	4.12254	16.6642	9.112	5.34994	9.44432	21.8646	37.3923	12.968	5	14.6473	9.21658	10.099	4.88843	3.06159	2.47324	3.27404	3.83829	4.80822	3.8037	2.36059	4.08762	3.02247	3.10007	noncoding	ENST00000504755	RP11-342A1.1	Ensembl	476	chr4	-	150068953	150070932		TCATGGCATCCTGCACATCAGCAGCAACAAGAAGAAAGAAGAATACAAGAAGAAAGAACA	intergenic
ASHG19A3A052720	0.0114284	1.52636	down	288.811	434.96	8.08788	8.69798	257.984	334.892	393.182	452.438	257.423	612.278	594.678	212.558	206.362	206.199	379.672	8.79888	8.21773	8.63388	8.70754	8.60523	8.54235	8.83589	8.06291	7.87794	7.42461	8.31021	noncoding	ENST00000433201	AC104759.2	Ensembl	531	chr15	+	31712330	31712863		GAACCCAACATTGATAGCCCTTTGAACATGCATGCTGTTGAGTTCTGGAAAAACCCTACA	intergenic
ASHG19A3A028761	0.0158269	1.9625	down	5.14332	12.0796	2.44443	3.41713	7.24602	5.56161	5	5	27.381	7.43724	13.3335	5.29832	5	5	5	3.70541	2.51353	2.35229	2.3662	4.33428	2.84129	3.83845	2.70828	2.39419	2.35107	2.34725	noncoding	ENST00000510883	KIAA1024L	Ensembl	238	chr5	+	129083965	129096225		TATGAAGAATAACCCACTCTATGGTGACCTAAGTTTGGAGGAAGCTATGGAAGAAAGAAA	intergenic
ASHG19A3A043918	0.00561217	1.76379	down	1162.91	2081.03	10.081	10.8997	965.803	1589.58	1193.83	1806.03	1273.46	2967.96	3391.89	592.345	1474.02	989.465	1138.22	10.6074	10.478	10.2037	10.6492	11.0531	10.9026	11.2862	9.62383	10.6561	9.65748	9.86711	noncoding	AK125150		misc_RNA	2427	chr10	+	49644973	49647400		CCCTAGTCATTAAACATGCACCACTGGAATGTAAACAATGTTATCTAGTATGTCAATTGG	intergenic
ASHG19A3A014463	0.0340444	1.93572	down	13.9585	26.435	3.65191	4.60478	16.0958	18.5031	22.2747	19.8573	23.7882	37.7354	34.6981	18.5305	7.11796	7.96305	9.36166	4.83615	4.0965	4.50021	4.34942	4.02367	4.81958	4.99507	4.40483	3.10147	2.81753	2.9909	noncoding	ENST00000415008	AC019070.1	Ensembl	1024	chr2	-	149053224	149054248		GAGGCCATTATATTGTAATAGTTAAGAATCAAGATTTCTGCTTGTCCTTTGATGACACTG	intronic antisense	NM_018328	MBD5	methyl-CpG-binding domain protein 5	+	148778579	149271044
ASHG19A3A010513	0.0335871	1.93602	down	72.6462	156.786	6.01549	6.96858	58.3	33.7843	117.535	100.213	82.0404	377.09	166.289	42.2758	52.5729	83.692	106.017	6.68592	4.93706	6.93316	6.58834	6.64656	7.85514	7.06695	5.63406	5.91787	6.15552	6.51527	noncoding	ENST00000427913	AP005212.2	Ensembl	729	chr18	+	14253552	14254292		ATCCACATACACAAGGAAGCTCTTACTAAAGTCACGGAGAGCAGACAACAAGTGGCAGAA	intergenic
ASHG19A3A038330	0.0450522	1.70352	down	14.7608	25.0572	3.8554	4.62392	20.039	14.5734	16.7108	16.2965	49.7553	16.0995	23.0958	16.7807	11.3007	15.5461	13.6533	5.15479	3.74741	4.05126	4.06558	5.63506	3.76896	4.4952	4.25933	3.7192	3.78113	3.57403	noncoding	ENST00000413296	RP11-450D21.2	Ensembl	527	chr1	+	203923767	203924908		CTATGAGGAAAGGCATTCCTACCCCAAGAAGGAGGATGAGAAAAAAGATGACAAGAATTG	intergenic
ASHG19A3A049744	0.0178099	1.65211	down	5.46638	10.0311	2.4337	3.15801	8.02677	5	5.69559	6.27689	15.9817	14.8704	5	5	5	5	7.10268	3.84166	2.35386	2.51262	2.76189	3.12574	3.66926	2.3915	2.36059	2.39419	2.35107	2.62987	noncoding	ENST00000429011	RP11-789G22.2	Ensembl	1016	chr13	-	95954704	95956401		CCTCCATGACAATCATTTGGCTTCAAAAATTATCAGTATTTGAACTTGGAGCCTTTGATT	intergenic
CUST_339_PI426073487	0.0355939	1.98756	down	5.3529	13.4182	2.50362	3.49462	6.88193	5.22964	5.41368	5	36.2489	8.29779	10.6625	6.47405	5	5	5	3.6361	2.47524	2.48024	2.3662	4.93866	2.96006	3.57207	2.97374	2.39419	2.35107	2.34725	noncoding	uc.341+	uc.341	UCR	314	chr12	+	54382917	54383231		TTTTAACAGAGGAGATAAAGGCAGAAAACACCACAGGAAATTGGCTGACAGCAAAGAGCG	exon sense-overlapping	NM_017409	HOXC10	homeobox protein Hox-C10	+	54378945	54384062
ASHG19A3A030799	0.0309977	1.5379	down	5	8.68966	2.35987	2.98083	6.87702	5	5	7.59113	18.9801	5	5	5	5	5	5	3.63552	2.35386	2.35229	2.98895	3.52329	2.36492	2.3915	2.36059	2.39419	2.35107	2.34725	noncoding	ENST00000451328	RP1-155D22.1	Ensembl	448	chr6	-	164529651	164530726		TGTTGGTCCATGTCAACATCAGCGATGGGAGTTGAAAGAAGTAAAACAGTGACTCGTGCA	intergenic
ASHG19A3A025673	0.0170474	2.17323	down	13.3156	30.5305	3.61883	4.73867	11.4648	17.1684	21.5319	13.827	52.483	48.1836	26.6941	7.92408	6.27464	12.9191	14.0758	4.33559	3.9847	4.44416	3.82212	5.74371	5.11784	4.67408	3.19797	2.94918	3.51722	3.61972	noncoding	G36465		misc_RNA	451	chr4	+	74440922	74441373		TCATCAGCAGAAGAGAGAGAATAAAAGGGCTGGGGGGAGGTTCAGAAAATTTCAATTAGG	natural antisense	NM_177532	RASSF6	ras association domain-containing protein 6	-	74438861	74486134
ASHG19A3A025673	0.0170474	2.17323	down	13.3156	30.5305	3.61883	4.73867	11.4648	17.1684	21.5319	13.827	52.483	48.1836	26.6941	7.92408	6.27464	12.9191	14.0758	4.33559	3.9847	4.44416	3.82212	5.74371	5.11784	4.67408	3.19797	2.94918	3.51722	3.61972	noncoding	G36465		misc_RNA	451	chr4	+	74440922	74441373		TCATCAGCAGAAGAGAGAGAATAAAAGGGCTGGGGGGAGGTTCAGAAAATTTCAATTAGG	natural antisense	NM_201431	RASSF6	ras association domain-containing protein 6	-	74438861	74486340
ASHG19A3A028340	0.0377699	1.51847	down	112.588	166.11	6.71568	7.3183	71.8411	107.423	80.9475	165.438	160.733	176.25	256.286	67.9989	126.908	178.927	113.325	6.98223	6.5576	6.39689	7.29394	7.83223	6.80447	7.67864	6.34211	7.16744	7.21836	6.6117	noncoding	ENST00000425725	RP11-497H16.2	Ensembl	597	chr5	+	69784672	69786785	ENST00000507312,ENST00000505635,ENST00000505635,ENST00000505635,ENST00000505635,ENST00000505635,ENST00000505001,ENST00000505001,ENST00000505001,ENST00000504077,ENST00000504077,ENST00000504077,ENST00000504059,ENST00000502532,ENST00000502532,ENST00000502532,ENST00000502466,ENST00000502466,ENST00000502466,ENST00000502466,ENST00000456583,ENST00000442958,ENST00000406100,	TTCTAAAGCACCCACTATGGATGCACAGCAGGACAGACCCAAGTCCCAAGACTGCCTGGG	intergenic
ASHG19A3L0000328	0.00759352	1.96863	down	36.3927	69.5957	5.15175	6.12894	39.108	33.5019	29.0356	57.7511	96.5558	79.3409	75.2229	54.3166	34.7219	30.2569	36.5232	6.10899	4.92668	4.90187	5.82322	6.94583	5.76517	6.00148	6.01519	5.32791	4.72497	5.01388	noncoding	BG003184	lincRNA-BLID-2	lincRNA	408	chr11	-	122279949	122280320		ATGTCTTGACTAAACCCACACTTAGTTTGAAAGAAGCTAAGAGTCTGACTCTAGACCAAA	intergenic
ASHG19A3A021162	0.019819	2.05969	down	82.3655	156.68	6.0994	7.14182	90.896	86.2981	48.1551	143.262	85.1209	157.324	306.797	44.2301	39.667	194.662	81.1807	7.32318	6.25742	5.64282	7.09027	6.71302	6.6575	7.92514	5.70367	5.51829	7.34074	6.13345	noncoding	AF088004		misc_RNA	637	chr3	-	53847126	53847760		GATCAGAGTAAGAATGTCTTAAGAAGAGGTTTGTAAGGTCTTCATAACAAAGTGGTGTTT	intergenic
ASHG19A3A045653	0.0460825	1.93409	down	948.263	1703.13	9.71449	10.6661	809.043	1167.75	1266.54	1412.2	1935.25	1627.32	2731.84	367.041	1402.1	655.195	830.954	10.3679	10.0376	10.2857	10.3043	11.6766	9.99672	10.9853	8.90218	10.5857	9.0592	9.41661	noncoding	AK098142		misc_RNA	2364	chr11	-	106555150	106557515		AATGTACTACCCTGTATCTTCTTTGTGGACCTTAATCATTAGGTAACATTGGCCATAATA	intergenic
ASHG19A3A024896	0.0493411	1.66495	down	202.267	322.988	7.61214	8.34763	213.971	189.881	188.2	256.481	370.251	390.262	383.976	251.634	241.239	136.188	206.462	8.53769	7.37754	7.58563	7.906	9.17405	7.90085	8.21953	8.32535	8.10645	6.83125	7.44665	noncoding	ENST00000503214	RP11-627H22.6	Ensembl	694	chr4	-	156380021	156380715		ATACCTATTGTCCTAGGATTAACCCCCTTAAAATGCTTCGAAACCTGATCCATGTCCACA	intergenic
ASHG19A3A016282	0.0412945	1.72208	down	5.60792	10.3097	2.46149	3.24564	7.37584	5	5.49069	17.0379	8.27033	13.8646	5	5	5	5.88189	7.27495	3.73417	2.35386	2.48968	4.12826	2.38793	3.58635	2.3915	2.36059	2.39419	2.51464	2.65598	noncoding	ENST00000450967	AC012363.9	Ensembl	341	chr2	+	120970510	120970851		GCCCTTCTACTAGTTATCATTTTAATCCTAGGCTTAACTTATGAATGAACCCAAAAAGGA	intergenic
ASHG19A3A034127	0.0429639	1.62041	down	25.5342	42.4721	4.63593	5.33229	23.9633	28.2474	21.6213	28.6703	59.8736	27.3351	72.5181	25.569	18.0551	33.2696	26.4426	5.41029	4.68612	4.45093	4.85909	6.02367	4.41635	5.95204	4.88188	4.38883	4.85856	4.54925	noncoding	G31727		misc_RNA	428	chr7	+	29959726	29960154		TGTTTGGAGTCAATCAGATAAAGCACATTATGACAGAAACCATAAGAGGGGAGCTGGGAC	natural antisense	NM_001145515	SCRN1	secernin-1 isoform c	-	29959718	30029425
ASHG19A3A034127	0.0429639	1.62041	down	25.5342	42.4721	4.63593	5.33229	23.9633	28.2474	21.6213	28.6703	59.8736	27.3351	72.5181	25.569	18.0551	33.2696	26.4426	5.41029	4.68612	4.45093	4.85909	6.02367	4.41635	5.95204	4.88188	4.38883	4.85856	4.54925	noncoding	G31727		misc_RNA	428	chr7	+	29959726	29960154		TGTTTGGAGTCAATCAGATAAAGCACATTATGACAGAAACCATAAGAGGGGAGCTGGGAC	natural antisense	NM_014766	SCRN1	secernin-1 isoform a	-	29959718	30029425
ASHG19A3A034127	0.0429639	1.62041	down	25.5342	42.4721	4.63593	5.33229	23.9633	28.2474	21.6213	28.6703	59.8736	27.3351	72.5181	25.569	18.0551	33.2696	26.4426	5.41029	4.68612	4.45093	4.85909	6.02367	4.41635	5.95204	4.88188	4.38883	4.85856	4.54925	noncoding	G31727		misc_RNA	428	chr7	+	29959726	29960154		TGTTTGGAGTCAATCAGATAAAGCACATTATGACAGAAACCATAAGAGGGGAGCTGGGAC	natural antisense	NM_001145513	SCRN1	secernin-1 isoform a	-	29959718	30029734
ASHG19A3A034127	0.0429639	1.62041	down	25.5342	42.4721	4.63593	5.33229	23.9633	28.2474	21.6213	28.6703	59.8736	27.3351	72.5181	25.569	18.0551	33.2696	26.4426	5.41029	4.68612	4.45093	4.85909	6.02367	4.41635	5.95204	4.88188	4.38883	4.85856	4.54925	noncoding	G31727		misc_RNA	428	chr7	+	29959726	29960154		TGTTTGGAGTCAATCAGATAAAGCACATTATGACAGAAACCATAAGAGGGGAGCTGGGAC	natural antisense	NM_001145514	SCRN1	secernin-1 isoform b	-	29959718	30029905
ASHG19A3A041535	0.0305981	2.32072	down	8.35157	16.7619	2.80797	4.02255	25.5118	5	10.2341	13.1375	21.3148	13.5189	10.3268	5	5	5	19.8753	5.50163	2.35386	3.26033	3.74668	3.78045	3.55188	3.53209	2.36059	2.39419	2.35107	4.12781	noncoding	ENST00000438615	RP1-197O17.3	Ensembl	184	chrX	+	131071697	131071881		TCAATGAGATAGACATACCTGTGCAATGGAGATGGATGGTAGAGATACTGTTGATGAATT	intergenic
ASHG19A3A039841	0.0442947	1.67373	down	6.65817	12.7013	2.71647	3.45953	6.37914	8.68706	5	5	19.4888	13.3093	19.329	5.07405	5.0308	10.7527	5.40444	3.53935	2.99632	2.35229	2.3662	3.58082	3.53337	4.27794	2.5769	2.70154	3.24349	2.42826	noncoding	ENST00000416061	AF196970.3	Ensembl	925	chrX	-	48557353	48595570		AAGTTCAACTTGTGCACCTGTAAAAGAAGCTGGCATTATTGGCTTGTACTCAAGGGCTGG	natural antisense	NM_003173	SUV39H1	histone-lysine N-methyltransferase SUV39H1	+	48555130	48567406
ASHG19A3L0002975	0.00136574	1.86304	down	1351.49	2552.52	10.3477	11.2454	1526.57	1217.73	1399.31	2052.34	2036.1	2704.81	4442.79	960.418	1291.8	1777.99	1461.66	11.2399	10.094	10.4279	10.8299	11.7513	10.7595	11.6462	10.3868	10.4724	10.4898	10.2153	noncoding	AK097341	lincRNA-GPRC5C	lincRNA	2227	chr17	+	72130786	72443566	NM_022036,NM_018653,	CCTGGATCTTGCTCCTCTGTGAGGAACAAGGGTGCCTAATAAATACATTTCTGCTTTATT	intron sense-overlapping	NM_000999	RPL38	60S ribosomal protein L38	+	72199794	72206019
ASHG19A3L0002975	0.00136574	1.86304	down	1351.49	2552.52	10.3477	11.2454	1526.57	1217.73	1399.31	2052.34	2036.1	2704.81	4442.79	960.418	1291.8	1777.99	1461.66	11.2399	10.094	10.4279	10.8299	11.7513	10.7595	11.6462	10.3868	10.4724	10.4898	10.2153	noncoding	AK097341	lincRNA-GPRC5C	lincRNA	2227	chr17	+	72130786	72443566	NM_022036,NM_018653,	CCTGGATCTTGCTCCTCTGTGAGGAACAAGGGTGCCTAATAAATACATTTCTGCTTTATT	exon sense-overlapping	NM_022036	GPRC5C	G-protein coupled receptor family C group 5	+	72427666	72443568
ASHG19A3L0002975	0.00136574	1.86304	down	1351.49	2552.52	10.3477	11.2454	1526.57	1217.73	1399.31	2052.34	2036.1	2704.81	4442.79	960.418	1291.8	1777.99	1461.66	11.2399	10.094	10.4279	10.8299	11.7513	10.7595	11.6462	10.3868	10.4724	10.4898	10.2153	noncoding	AK097341	lincRNA-GPRC5C	lincRNA	2227	chr17	+	72130786	72443566	NM_022036,NM_018653,	CCTGGATCTTGCTCCTCTGTGAGGAACAAGGGTGCCTAATAAATACATTTCTGCTTTATT	intronic antisense	NM_001080466	BTBD17	BTB/POZ domain-containing protein 17 precursor	-	72352554	72357958
ASHG19A3L0002975	0.00136574	1.86304	down	1351.49	2552.52	10.3477	11.2454	1526.57	1217.73	1399.31	2052.34	2036.1	2704.81	4442.79	960.418	1291.8	1777.99	1461.66	11.2399	10.094	10.4279	10.8299	11.7513	10.7595	11.6462	10.3868	10.4724	10.4898	10.2153	noncoding	AK097341	lincRNA-GPRC5C	lincRNA	2227	chr17	+	72130786	72443566	NM_022036,NM_018653,	CCTGGATCTTGCTCCTCTGTGAGGAACAAGGGTGCCTAATAAATACATTTCTGCTTTATT	exon sense-overlapping	NM_018653	GPRC5C	G-protein coupled receptor family C group 5	+	72429835	72443568
ASHG19A3L0002975	0.00136574	1.86304	down	1351.49	2552.52	10.3477	11.2454	1526.57	1217.73	1399.31	2052.34	2036.1	2704.81	4442.79	960.418	1291.8	1777.99	1461.66	11.2399	10.094	10.4279	10.8299	11.7513	10.7595	11.6462	10.3868	10.4724	10.4898	10.2153	noncoding	AK097341	lincRNA-GPRC5C	lincRNA	2227	chr17	+	72130786	72443566	NM_022036,NM_018653,	CCTGGATCTTGCTCCTCTGTGAGGAACAAGGGTGCCTAATAAATACATTTCTGCTTTATT	intron sense-overlapping	NM_032646	TTYH2	protein tweety homolog 2 isoform 1	+	72209695	72258157
ASHG19A3L0002975	0.00136574	1.86304	down	1351.49	2552.52	10.3477	11.2454	1526.57	1217.73	1399.31	2052.34	2036.1	2704.81	4442.79	960.418	1291.8	1777.99	1461.66	11.2399	10.094	10.4279	10.8299	11.7513	10.7595	11.6462	10.3868	10.4724	10.4898	10.2153	noncoding	AK097341	lincRNA-GPRC5C	lincRNA	2227	chr17	+	72130786	72443566	NM_022036,NM_018653,	CCTGGATCTTGCTCCTCTGTGAGGAACAAGGGTGCCTAATAAATACATTTCTGCTTTATT	intron sense-overlapping	NM_001035258	RPL38	60S ribosomal protein L38	+	72199794	72206019
ASHG19A3L0002975	0.00136574	1.86304	down	1351.49	2552.52	10.3477	11.2454	1526.57	1217.73	1399.31	2052.34	2036.1	2704.81	4442.79	960.418	1291.8	1777.99	1461.66	11.2399	10.094	10.4279	10.8299	11.7513	10.7595	11.6462	10.3868	10.4724	10.4898	10.2153	noncoding	AK097341	lincRNA-GPRC5C	lincRNA	2227	chr17	+	72130786	72443566	NM_022036,NM_018653,	CCTGGATCTTGCTCCTCTGTGAGGAACAAGGGTGCCTAATAAATACATTTCTGCTTTATT	intron sense-overlapping	NM_181790	GPR142	probable G-protein coupled receptor 142	+	72363644	72368739
ASHG19A3L0002975	0.00136574	1.86304	down	1351.49	2552.52	10.3477	11.2454	1526.57	1217.73	1399.31	2052.34	2036.1	2704.81	4442.79	960.418	1291.8	1777.99	1461.66	11.2399	10.094	10.4279	10.8299	11.7513	10.7595	11.6462	10.3868	10.4724	10.4898	10.2153	noncoding	AK097341	lincRNA-GPRC5C	lincRNA	2227	chr17	+	72130786	72443566	NM_022036,NM_018653,	CCTGGATCTTGCTCCTCTGTGAGGAACAAGGGTGCCTAATAAATACATTTCTGCTTTATT	intron sense-overlapping	NM_023036	DNAI2	"dynein intermediate chain 2, axonemal isoform 1"	+	72270385	72311023
ASHG19A3L0002975	0.00136574	1.86304	down	1351.49	2552.52	10.3477	11.2454	1526.57	1217.73	1399.31	2052.34	2036.1	2704.81	4442.79	960.418	1291.8	1777.99	1461.66	11.2399	10.094	10.4279	10.8299	11.7513	10.7595	11.6462	10.3868	10.4724	10.4898	10.2153	noncoding	AK097341	lincRNA-GPRC5C	lincRNA	2227	chr17	+	72130786	72443566	NM_022036,NM_018653,	CCTGGATCTTGCTCCTCTGTGAGGAACAAGGGTGCCTAATAAATACATTTCTGCTTTATT	intron sense-overlapping	NM_001172810	DNAI2	"dynein intermediate chain 2, axonemal isoform 2"	+	72270385	72311023
ASHG19A3L0002975	0.00136574	1.86304	down	1351.49	2552.52	10.3477	11.2454	1526.57	1217.73	1399.31	2052.34	2036.1	2704.81	4442.79	960.418	1291.8	1777.99	1461.66	11.2399	10.094	10.4279	10.8299	11.7513	10.7595	11.6462	10.3868	10.4724	10.4898	10.2153	noncoding	AK097341	lincRNA-GPRC5C	lincRNA	2227	chr17	+	72130786	72443566	NM_022036,NM_018653,	CCTGGATCTTGCTCCTCTGTGAGGAACAAGGGTGCCTAATAAATACATTTCTGCTTTATT	intron sense-overlapping	NM_052869	TTYH2	protein tweety homolog 2 isoform 2	+	72244504	72258157
ASHG19A3L0002975	0.00136574	1.86304	down	1351.49	2552.52	10.3477	11.2454	1526.57	1217.73	1399.31	2052.34	2036.1	2704.81	4442.79	960.418	1291.8	1777.99	1461.66	11.2399	10.094	10.4279	10.8299	11.7513	10.7595	11.6462	10.3868	10.4724	10.4898	10.2153	noncoding	AK097341	lincRNA-GPRC5C	lincRNA	2227	chr17	+	72130786	72443566	NM_022036,NM_018653,	CCTGGATCTTGCTCCTCTGTGAGGAACAAGGGTGCCTAATAAATACATTTCTGCTTTATT	intron sense-overlapping	NM_153209	KIF19	kinesin-like protein KIF19	+	72322350	72351959
CUST_139_PI426075208	0.0439017	1.56161	down	16.2287	23.8732	3.95186	4.5949	21.1088	14.7269	19.8166	24.6372	38.4558	19.3178	15.8465	9.67146	11.8687	20.2834	21.0054	5.22943	3.76285	4.3147	4.645	5.07327	3.9882	4.03857	3.46817	3.79034	4.16652	4.20857	noncoding	nc-HOXC6-245+	nc-HOXC6-245	HOX cluster	218	chr12	-	54416621	54416839		TATCCAGAATATTTTCAGCCCCCAGAATAGGGCCTCAAGAGGATGTCACATGAGGAAGAA	intronic antisense	NM_014620	HOXC4	homeobox protein Hox-C4	+	54410641	54449814
CUST_139_PI426075208	0.0439017	1.56161	down	16.2287	23.8732	3.95186	4.5949	21.1088	14.7269	19.8166	24.6372	38.4558	19.3178	15.8465	9.67146	11.8687	20.2834	21.0054	5.22943	3.76285	4.3147	4.645	5.07327	3.9882	4.03857	3.46817	3.79034	4.16652	4.20857	noncoding	nc-HOXC6-245+	nc-HOXC6-245	HOX cluster	218	chr12	-	54416621	54416839		TATCCAGAATATTTTCAGCCCCCAGAATAGGGCCTCAAGAGGATGTCACATGAGGAAGAA	intronic antisense	NM_153693	HOXC6	homeobox protein Hox-C6 isoform 2	+	54410641	54424607
ASHG19A3A048152	0.0427301	1.66099	down	5.17599	10.2945	2.43647	3.16851	5	5.93359	5	8.37907	5	19.384	13.7095	5.12234	5	5	5	2.53526	2.56282	2.35229	3.12044	2.32188	3.99319	3.87176	2.61117	2.39419	2.35107	2.34725	noncoding	ENST00000501992	AC122688.1	Ensembl	2893	chr12	-	125510477	125513897		TAGAATGATTTCAACCCAGTAATCCTGTGTTCCAATGTGCATGGATAAAGATTTGATCTA	intergenic
ASHG19A3A009163	0.02457	1.72926	down	9.89059	16.8311	3.18249	3.97264	7.25247	10.4188	8.43505	13.2203	35.4216	14.8418	13.4195	11.5914	5	11.3574	12.5409	3.70651	3.24944	2.96877	3.75485	4.88891	3.66734	3.84562	3.71402	2.39419	3.32787	3.44065	noncoding	ENST00000453217	AC002553.4	Ensembl	340	chr17	+	15987355	15987695		AAAGAGAATTTCGGATTGTGTTACTTCCAAATTAACCAGGACAAAGAGAAGGAAGATGAG	intronic antisense	NM_001190440	NCOR1	nuclear receptor corepressor 1 isoform 3	-	15933407	16097953
ASHG19A3A009163	0.02457	1.72926	down	9.89059	16.8311	3.18249	3.97264	7.25247	10.4188	8.43505	13.2203	35.4216	14.8418	13.4195	11.5914	5	11.3574	12.5409	3.70651	3.24944	2.96877	3.75485	4.88891	3.66734	3.84562	3.71402	2.39419	3.32787	3.44065	noncoding	ENST00000453217	AC002553.4	Ensembl	340	chr17	+	15987355	15987695		AAAGAGAATTTCGGATTGTGTTACTTCCAAATTAACCAGGACAAAGAGAAGGAAGATGAG	intronic antisense	NM_006311	NCOR1	nuclear receptor corepressor 1 isoform 1	-	15933407	16118874
ASHG19A3L0001448	0.014516	2.41498	down	8.79914	25.4199	3.08319	4.3552	13.7073	10.9498	7.14488	9.41224	34.7173	12.2424	57.0203	7.15302	7.29766	7.94188	12.3075	4.59879	3.32418	2.7395	3.27015	4.84579	3.4216	5.63966	3.08064	3.12788	2.81332	3.4136	noncoding	chr4:11566702-11577802-	lincRNA-HS3ST1-1	lincRNA	11101	chr4	-	11566702	11577802		CAGCATGGGGAGTGAAAGATCTTTACAGAGTCATCTGGGGGAAATACAAGAGTTTCCTCA	intergenic
ASHG19A3A046407	0.00192768	1.7495	down	23.9421	42.9694	4.55783	5.36477	24.3417	23.5718	27.1178	28.7957	54.8263	68.5482	38.3349	25.474	16.3636	24.9094	26.2162	5.42984	4.43737	4.79655	4.86474	5.83265	5.57273	5.12389	4.87639	4.24673	4.45289	4.53704	noncoding	uc001nji.1	AK096987	UCSC_knowngene	2901	chr11	+	56615953	56645554		TAAAAGGAATAGAAAGGAAAGCACTTGGAATCCCCAGGACAGCTTGTGGAAGGTTTTGGG	intergenic
ASHG19A3A013670	0.0463822	2.11222	down	50.8662	115.85	5.50576	6.58452	58.7335	79.4464	40.0096	34.5558	109.426	112.236	264.299	28.0334	23.8213	65.4896	68.3968	6.69583	6.13821	5.37737	5.11429	7.18104	6.21199	7.71945	5.02244	4.79124	5.8079	5.8974	noncoding	ENST00000432793	AC007743.1	Ensembl	1657	chr2	-	56401874	56412905	uc010fca.1,	TTTTAGGCATTCGGAGTAGAGCAAGCCACGAATGAGAACAGGTTCTGAAAGTGACAGAAA	intronic antisense	NM_001080433	CCDC85A	coiled-coil domain-containing protein 85A	+	56411257	56613309
ASHG19A3A023733	0.0386056	1.94038	down	9.84493	19.3103	3.17321	4.12954	6.72282	10.8613	11.9657	17.859	44.1626	12.9724	14.8347	12.9816	5	6.75883	11.502	3.60369	3.31111	3.52067	4.19912	5.38406	3.49724	3.9636	3.87569	2.39419	2.63209	3.30549	noncoding	BC022840		misc_RNA	918	chr3	+	193923694	193924593		GACAGCCGGCCATTGAGAGGCTGGTAAACCTCAGCTCCAAATAACGTGAGTTTTTAAAAT	intergenic
ASHG19A3L0002557	0.0339554	1.51813	down	51.1202	73.5084	5.62806	6.23035	58.0898	71.9713	56.3566	78.6533	70.0323	77.5409	83.2255	50.9319	46.1947	32.9905	48.2764	6.68114	5.99621	5.86961	6.2544	6.34236	5.7346	6.13925	5.92136	5.73534	4.84506	5.40076	noncoding	chr7:25891558-25899479-	lincRNA-NPVF-3	lincRNA	7922	chr7	-	25891558	25899479		TTATTTGATCACTCCTTTGCGTCTTCAACAGAATAAGGCCAACTCATCACACTTTCCCGG	intergenic
ASHG19A3A034389	0.0191034	1.5976	down	351.825	568.889	8.38929	9.06519	207.476	406.273	331.808	537.146	588.843	777.526	733.455	217.97	383.529	327.952	443.417	8.49504	8.49095	8.39313	8.94637	9.87797	8.88292	9.12367	8.1019	8.75214	8.07123	8.52638	noncoding	ENST00000419236	RP11-1217F2.10	Ensembl	787	chr7	+	57258847	57259634		GAAGCCGTGGCCTGATATTGACACTTTGTAGATGTAGTATGACTATTCTTCTATATTTCT	intergenic
ASHG19A3A000458	0.0327359	1.75586	down	57.5903	108.574	5.78971	6.60189	34.1606	79.8134	47.8126	87.5031	109.594	105.693	205.921	72.6706	38.2504	46.5994	60.3954	5.91781	6.14497	5.63386	6.39949	7.18419	6.13605	7.37191	6.43912	5.46563	5.33304	5.72166	noncoding	ENST00000506160	RP11-696N14.1	Ensembl	524	chr4	+	100082940	100202398		ATGAAACTCCAAGGGTAAAAAGTAGATAGTGAGATTGAGACTGACACCGAGCATTGCCTG	intronic antisense	NM_000667	ADH1A	alcohol dehydrogenase 1A	-	100197522	100212185
ASHG19A3A000458	0.0327359	1.75586	down	57.5903	108.574	5.78971	6.60189	34.1606	79.8134	47.8126	87.5031	109.594	105.693	205.921	72.6706	38.2504	46.5994	60.3954	5.91781	6.14497	5.63386	6.39949	7.18419	6.13605	7.37191	6.43912	5.46563	5.33304	5.72166	noncoding	ENST00000506160	RP11-696N14.1	Ensembl	524	chr4	+	100082940	100202398		ATGAAACTCCAAGGGTAAAAAGTAGATAGTGAGATTGAGACTGACACCGAGCATTGCCTG	intronic antisense	NM_001102470	ADH6	alcohol dehydrogenase 6 isoform 1	-	100123794	100140403
ASHG19A3A000458	0.0327359	1.75586	down	57.5903	108.574	5.78971	6.60189	34.1606	79.8134	47.8126	87.5031	109.594	105.693	205.921	72.6706	38.2504	46.5994	60.3954	5.91781	6.14497	5.63386	6.39949	7.18419	6.13605	7.37191	6.43912	5.46563	5.33304	5.72166	noncoding	ENST00000506160	RP11-696N14.1	Ensembl	524	chr4	+	100082940	100202398		ATGAAACTCCAAGGGTAAAAAGTAGATAGTGAGATTGAGACTGACACCGAGCATTGCCTG	intronic antisense	NM_000672	ADH6	alcohol dehydrogenase 6 isoform 2	-	100125878	100140403
ASHG19A3L0003265	0.0483222	1.69326	down	10.7904	19.6113	3.38189	4.1417	8.85736	12.054	14.8515	9.74104	41.7032	14.6951	23.0596	9.64772	8.24311	9.95348	9.99261	3.97946	3.46415	3.869	3.32153	5.25873	3.65539	4.49338	3.46415	3.27504	3.13296	3.08606	noncoding	CD243935	lincRNA-GRIN2A-3	lincRNA	859	chr16	+	9560393	9563058		AAATGAAGGAGAGGAAAGTTGGGGGGTTTCCTTTTTTATTTGGAAAAGAAGCGGAACCCT	intergenic
ASHG19A3L0000101	0.00955818	2.53274	down	5	18.737	2.35987	3.70057	5.90667	5	5	5	24.9079	48.3077	9.56286	5	5	5	5	3.44666	2.35386	2.35229	2.3662	4.12136	5.12116	3.4475	2.36059	2.39419	2.35107	2.34725	noncoding	chr1:234671327-234683202+	lincRNA-IRF2BP2-5	lincRNA	11876	chr1	+	234671327	234683202		TGTTTTGGGGATGGAATAAGAGAATGCCTAAGACCAGGTCTAGCACTGATAAGGGAAGCT	intergenic
ASHG19A3A039595	0.0135917	1.56133	down	19.3716	30.4053	4.24044	4.88322	19.4691	22.2451	23.6522	23.6913	41.1468	45.9177	21.8016	21.5477	13.9827	19.3463	15.4553	5.11158	4.35289	4.58832	4.58979	5.2296	5.05844	4.42668	4.62699	4.02379	4.0952	3.75544	noncoding	ENST00000425057	RP11-647I17.1	Ensembl	285	chrX	-	12391285	12393252		AAACAGAAAGGGAAGCATATCACAAACCAGAGCCAGACACTCTGCTAGGTTCTGAGGATT	intronic antisense	NM_014728	FRMPD4	FERM and PDZ domain-containing protein 4	+	12156584	12742642
ASHG19A3A050483	0.0137394	1.65306	down	18.6084	29.4214	4.15818	4.88333	26.1201	23.9686	25.1713	35.4654	31.7756	27.2463	26.4997	13.5878	12.0796	18.416	18.4272	5.53389	4.46152	4.68324	5.15045	4.65452	4.41204	4.66572	3.93928	3.81518	4.03167	4.01821	noncoding	AF131777		NRED	1995	chr13	+	111552426	111554396		TTAACAACCGGAAAATAGCCAAGACCAGACAAGTCTGCTGTGGGGACAATTAGATAAAAG	intronic antisense	NM_017664	ANKRD10	ankyrin repeat domain-containing protein 10	-	111530886	111567416
ASHG19A3A052277	0.0416967	1.68088	down	15.9044	26.4207	3.91364	4.66285	15.3382	14.1345	17.1854	16.3467	53.3448	28.2305	18.8431	10.016	13.5933	25.6413	14.8557	4.76198	3.70094	4.09362	4.07043	5.77956	4.45494	4.24736	3.51554	3.98359	4.49203	3.69611	noncoding	HIT000333160		H-invDB	226	chr15	-	65518810	65519035		AACCCACTCTCCAGGATCTGGGGAGAGTGGTTGGGGAGAGCAGGCTGTTGGTCAGCTACA	intergenic
ASHG19A3A015417	0.0145421	1.65089	down	24.8029	48.2214	4.61671	5.33995	22.8775	27.8044	27.2551	24.8768	35.4247	87.5737	70.3541	23.2017	19.9301	24.145	26.4811	5.34428	4.66398	4.80568	4.6587	4.88953	5.89473	5.91252	4.73844	4.53201	4.40814	4.55199	noncoding	AK090773		misc_RNA	2229	chr2	+	26417087	26419316		CTTACATCTGAAATACTTAGGACCTGATTCAGACTCAGTACTCCTGAGCAAAAGGAATTA	natural antisense	NM_000182	HADHA	"trifunctional enzyme subunit alpha,"	-	26413503	26467594
ASHG19A3A047647	0.0140623	1.78673	down	69.8373	122.986	6.06972	6.90704	69.5113	92.472	69.2833	77.1121	153.832	130.169	184.303	48.7336	57.8123	59.8482	90.8747	6.93467	6.35525	6.1638	6.22791	7.75533	6.4065	7.21077	5.85811	6.05707	5.68157	6.3025	noncoding	ENST00000505700	AC012531.17	Ensembl	548	chr12	-	54392805	54393794		CCTCGGTCGTGGGCAAGTAGCTTGTTTTTACGTCCCTCAATAAAATTTTTATGAGGATCA	bidirectional	NM_006897	HOXC9	homeobox protein Hox-C9	+	54393876	54397120
ASHG19A3A015197	0.0497367	1.78589	down	5.86569	11.5059	2.51357	3.35021	7.97784	8.66186	6.5323	6.33143	30.3849	5	7.83518	5	5	5	5	3.83253	2.99337	2.63494	2.77026	4.5569	2.36492	3.22645	2.36059	2.39419	2.35107	2.34725	noncoding	ENST00000445254	RP4-633I8.3	Ensembl	415	chr1	+	8858533	8859565		CACAAACTGACAGCTGTTGTGGGCAAGAAGAAGATGAAGAAGAGTCAAAGATCAAGTCTT	intronic antisense	NM_001042681	RERE	arginine-glutamic acid dipeptide repeats protein	-	8412463	8877699
ASHG19A3A015197	0.0497367	1.78589	down	5.86569	11.5059	2.51357	3.35021	7.97784	8.66186	6.5323	6.33143	30.3849	5	7.83518	5	5	5	5	3.83253	2.99337	2.63494	2.77026	4.5569	2.36492	3.22645	2.36059	2.39419	2.35107	2.34725	noncoding	ENST00000445254	RP4-633I8.3	Ensembl	415	chr1	+	8858533	8859565		CACAAACTGACAGCTGTTGTGGGCAAGAAGAAGATGAAGAAGAGTCAAAGATCAAGTCTT	intronic antisense	NM_012102	RERE	arginine-glutamic acid dipeptide repeats protein	-	8412463	8877699
ASHG19A3A033542	0.0213025	1.68477	down	31.449	52.8558	4.88496	5.63751	21.905	29.2753	35.734	41.3208	64.4734	85.2299	51.3499	18.4531	34.2459	49.4542	21.5317	5.28353	4.73426	5.21148	5.36714	6.18134	5.85895	5.4966	4.3979	5.30916	5.4112	4.24577	noncoding	AK055419		misc_RNA	2901	chr7	-	130121333	130124233		GGGGAATGGAATATGGTACTAAAGTGGGGAGAATGAACCATGAATAAAGTCAGATCCATG	intergenic
ASHG19A3A013990	0.0256132	1.67594	down	225.984	375.288	7.66773	8.41271	175.582	246.257	193.943	452.501	194.833	457.306	596.216	90.0808	240.726	208.673	376.224	8.24443	7.76912	7.62797	8.70776	8.15287	8.11995	8.83853	6.76527	8.10351	7.44459	8.29594	noncoding	uc001abs.2	AK091100	UCSC_knowngene	2682	chr1	+	791897	794579		TAAGCTCTCTATTAAGTTGAGAAAATGGGAACTTCAGGTGATCATGTGAGATATTCAAGT	intergenic
ASHG19A3A034088	0.016039	2.17672	down	5.69919	13.2068	2.48902	3.61118	16.467	5	5	5	21.7544	11.6037	11.209	5.02208	5	5	9.17309	4.86996	2.35386	2.35229	2.3662	3.82693	3.35947	3.63333	2.5203	2.39419	2.35107	2.96244	noncoding	ENST00000297027	AC010990.1	Ensembl	1962	chr7	+	27154966	27162503		TTTGCCCTGAAGTTCAGTGTAGTGGTTTGTTTGGGGCTTGCAGGAAGAAACAAACACACT	intronic antisense	NM_030661	HOXA3	homeobox protein Hox-A3 isoform a	-	27145808	27159214
ASHG19A3A034088	0.016039	2.17672	down	5.69919	13.2068	2.48902	3.61118	16.467	5	5	5	21.7544	11.6037	11.209	5.02208	5	5	9.17309	4.86996	2.35386	2.35229	2.3662	3.82693	3.35947	3.63333	2.5203	2.39419	2.35107	2.96244	noncoding	ENST00000297027	AC010990.1	Ensembl	1962	chr7	+	27154966	27162503		TTTGCCCTGAAGTTCAGTGTAGTGGTTTGTTTGGGGCTTGCAGGAAGAAACAAACACACT	natural antisense	NM_153631	HOXA3	homeobox protein Hox-A3 isoform a	-	27145808	27166639
ASHG19A3A040319	0.0444592	1.70358	down	5.65508	12.343	2.47323	3.2418	5	8.93045	5	5	20.2874	21.1597	10.2677	5	5	5	5	2.53526	3.03398	2.35229	2.3662	3.67502	4.10723	3.52528	2.36059	2.39419	2.35107	2.34725	noncoding	ENST00000418991	RP11-320L24.1	Ensembl	388	chrX	-	118320404	118320792		AGAGAAGAACACTGTAAAATGTTAGCACATGAGGACTTAAGAAAAACTGGATTGCTGATT	intergenic
ASHG19A3A039283	0.0471903	2.5033	down	8.99466	29.052	2.96242	4.28625	5	19.1491	5	20.8582	32.1589	68.7932	18.4498	5	12.1919	5.99058	6.63637	2.53526	4.14705	2.35229	4.41518	4.68199	5.57713	4.22169	2.36059	3.8282	2.52555	2.56082	noncoding	ENST00000449048	RP11-339B21.8	Ensembl	1320	chr9	+	131207279	131208907		GTGGAGGACTATGAAATAAGTTATTGCCTAAAGCTAGAATGGATGACGGAAAGCACAAAA	intergenic
ASHG19A3A018487	0.0310873	1.51567	down	48.5185	77.4359	5.52868	6.12864	46.3286	57.4175	46.9011	88.2213	42.6003	100.551	109.478	33.1651	32.7729	48.0114	72.8432	6.35695	5.68385	5.60554	6.41027	5.30469	6.07074	6.50055	5.27567	5.24939	5.37273	5.98492	noncoding	uc010gir.1	BC037891	UCSC_knowngene	1163	chr20	+	55841852	55858051		GAAGAAGAGAGCTCCAGTTACCAGGGCTTCCGAAGGCTTTTAATAGAAAACATTTGTGCC	bidirectional	NM_001719	BMP7	bone morphogenetic protein 7 precursor	-	55743808	55841707
ASHG19A3A035009	0.00153957	1.86022	down	5	10.6086	2.35987	3.25534	5.92413	5	5	10.5832	20.0421	11.4936	5	5	5	5	5	3.45038	2.35386	2.35229	3.43814	3.64798	3.34873	2.3915	2.36059	2.39419	2.35107	2.34725	noncoding	ENST00000411856	AC005276.1	Ensembl	837	chr7	+	125557924	125573886		GGTAGATCTGGAAGGGAAAGCAGAAAGTATCCAACACTTCTTGCATGAAGAAAACAAAAT	intergenic
ASHG19A3A007179	0.00690164	1.78284	down	1038.88	1773.58	9.9276	10.7618	1125.66	898.417	563.867	1828.53	1330.82	2025.14	2557.75	817.923	1288.09	1310.11	1354.87	10.8222	9.66522	9.14527	10.6632	11.1095	10.3211	10.8929	10.1236	10.4698	10.0517	10.1101	noncoding	NR_015368	LOC643837	RefSeq_NR	1543	chr1	+	763063	789740		ACTGATGAACCCCGACCCTGATGAACATGACCGCCGTGTGGTAAACTGATGAACCCCGAC	intergenic
ASHG19A3A047644	0.0313533	2.26856	down	5.42573	17.4026	2.45216	3.63393	5	6.56563	5.28913	5	33.3938	16.8108	26.8086	5	5	5.69965	5	2.53526	2.6494	2.46657	2.3662	4.76342	3.82463	4.68017	2.36059	2.39419	2.49493	2.34725	noncoding	ENST00000514702	AC012531.14	Ensembl	368	chr12	-	54377734	54379303	nc-HOXC10-127+,	GGGAGCATGTTTGAAAGAAGACAGACCAGTCTATTTTTGTGGTTGTTTTTAAATAAAAGG	natural antisense	NM_017409	HOXC10	homeobox protein Hox-C10	+	54378945	54384062
ASHG19A3A041303	0.0425827	1.76755	down	47.9439	92.3392	5.49524	6.31699	31.8949	48.3697	27.3122	52.1969	84.7531	106.845	186.005	42.8178	57.371	36.8791	74.9135	5.81788	5.43508	4.80842	5.68702	6.70529	6.14952	7.22523	5.65249	6.04685	5.00415	6.02446	noncoding	U01922		misc_RNA	1000	chrX	+	100601312	100604182		TCGATTCAAGATGAACTGGCTTGTATCAATGAAGCGCTCAACGCAGTTCACAAAACAGGC	natural antisense	NM_001145951	TIMM8A	mitochondrial import inner membrane translocase	-	100603025	100603708
ASHG19A3A041303	0.0425827	1.76755	down	47.9439	92.3392	5.49524	6.31699	31.8949	48.3697	27.3122	52.1969	84.7531	106.845	186.005	42.8178	57.371	36.8791	74.9135	5.81788	5.43508	4.80842	5.68702	6.70529	6.14952	7.22523	5.65249	6.04685	5.00415	6.02446	noncoding	U01922		misc_RNA	1000	chrX	+	100601312	100604182		TCGATTCAAGATGAACTGGCTTGTATCAATGAAGCGCTCAACGCAGTTCACAAAACAGGC	natural antisense	NM_004085	TIMM8A	mitochondrial import inner membrane translocase	-	100600643	100603957
ASHG19A3A034005	0.0341587	1.69243	down	5.28321	10.2439	2.41154	3.17064	6.28074	5	6.69925	15.0849	19.8537	5	5	5	5	5	5	3.52023	2.35386	2.66231	3.95313	3.62345	2.36492	2.3915	2.36059	2.39419	2.35107	2.34725	noncoding	ENST00000448898	AC006482.1	Ensembl	273	chr7	+	17719172	17720283		CTCATGGATTGACACATCTTGAGAAAGACTTGGGAGAAAAAGACAAAACAAATGTGTCAA	intergenic
ASHG19A3L0001232	0.0314263	2.00753	down	5.09428	14.231	2.42873	3.43415	5	5	5	5	30.5382	14.71	15.9068	5	5.56569	5	5	2.53526	2.35386	2.35229	2.3662	4.56886	3.65661	4.04381	2.36059	2.80729	2.35107	2.34725	noncoding	AI083673	lincRNA-ST3GAL5	lincRNA	446	chr2	-	86131408	86132095		CACATCATGGTTTATTTAACAGGACTCAAAGGAGATAGGAGATTCCAGGATAAAGAATAT	intergenic
ASHG19A3L0002311	0.0389667	1.74865	down	27.8922	59.5108	4.74839	5.55464	20.02	16.2971	24.8713	30.635	53.0121	149.155	44.7321	26.4987	32.0887	37.89	29.7075	5.15369	3.91424	4.66536	4.94743	5.76451	6.58717	5.32037	4.93545	5.21544	5.04136	4.71849	noncoding	AA933086	lincRNA-ZNF81-2	lincRNA	456	chrX	-	47705518	47861957		ACTCAACGGGGACTGCTGGGGTCAGAAGGAAGATCCTGCAGCTTTCACTGTGAGATCTGG	intron sense-overlapping	NM_001007088	ZNF182	zinc finger protein 182 isoform 2	-	47834249	47863377
ASHG19A3L0002311	0.0389667	1.74865	down	27.8922	59.5108	4.74839	5.55464	20.02	16.2971	24.8713	30.635	53.0121	149.155	44.7321	26.4987	32.0887	37.89	29.7075	5.15369	3.91424	4.66536	4.94743	5.76451	6.58717	5.32037	4.93545	5.21544	5.04136	4.71849	noncoding	AA933086	lincRNA-ZNF81-2	lincRNA	456	chrX	-	47705518	47861957		ACTCAACGGGGACTGCTGGGGTCAGAAGGAAGATCCTGCAGCTTTCACTGTGAGATCTGG	intron sense-overlapping	NM_006962	ZNF182	zinc finger protein 182 isoform 1	-	47834249	47863377
ASHG19A3L0002311	0.0389667	1.74865	down	27.8922	59.5108	4.74839	5.55464	20.02	16.2971	24.8713	30.635	53.0121	149.155	44.7321	26.4987	32.0887	37.89	29.7075	5.15369	3.91424	4.66536	4.94743	5.76451	6.58717	5.32037	4.93545	5.21544	5.04136	4.71849	noncoding	AA933086	lincRNA-ZNF81-2	lincRNA	456	chrX	-	47705518	47861957		ACTCAACGGGGACTGCTGGGGTCAGAAGGAAGATCCTGCAGCTTTCACTGTGAGATCTGG	natural antisense	NM_007137	ZNF81	zinc finger protein 81	+	47696300	47781655
ASHG19A3L0002311	0.0389667	1.74865	down	27.8922	59.5108	4.74839	5.55464	20.02	16.2971	24.8713	30.635	53.0121	149.155	44.7321	26.4987	32.0887	37.89	29.7075	5.15369	3.91424	4.66536	4.94743	5.76451	6.58717	5.32037	4.93545	5.21544	5.04136	4.71849	noncoding	AA933086	lincRNA-ZNF81-2	lincRNA	456	chrX	-	47705518	47861957		ACTCAACGGGGACTGCTGGGGTCAGAAGGAAGATCCTGCAGCTTTCACTGTGAGATCTGG	intron sense-overlapping	NM_001178099	ZNF182	zinc finger protein 182 isoform 1	-	47834249	47863394
ASHG19A3A011506	0.0277117	1.88149	down	14.2808	28.0201	3.72016	4.63204	13.0576	12.7814	22.3094	16.2462	34.5832	53.1819	23.0316	20.5715	6.82613	9.84792	13.3483	4.52299	3.54999	4.50232	4.06118	4.83899	5.24562	4.49142	4.56042	3.05074	3.11635	3.54113	noncoding	ENST00000457904	CEACAMP2	Ensembl	744	chr19	-	43057635	43065909		ACCCTACACGCCATAAAGATAAACCCTGAGAAAGAAGAAGTATCTGGCCAGTTCCATGTA	intergenic
ASHG19A3A025578	0.0343594	2.54976	down	5.45633	20.1276	2.44143	3.79179	15.8393	5	7.73796	5	26.6578	48.1408	5	5	5	5	5	4.81055	2.35386	2.84161	2.3662	4.27403	5.11668	2.3915	2.36059	2.39419	2.35107	2.34725	noncoding	AX771277		misc_RNA	507	chr4	+	65145525	65147260		TGTAGTTAGGACATGAAACCAGGAAAAACATCCATGTGAAGGGGTTATAATTTGGACTTG	natural antisense	NM_001010874	TECRL	"trans-2,3-enoyl-CoA reductase-like"	-	65144176	65275178
ASHG19A3A035942	0.0106669	1.64239	down	1348.75	2363.62	10.278	10.9938	869.594	1453.29	1686.88	2287.21	1101.77	3334.09	4225.43	604.97	1153.33	1563.73	1630.33	10.4692	10.3489	10.6857	10.987	10.8311	11.1021	11.5795	9.65825	10.3077	10.3022	10.3652	noncoding	AK095472		NRED	3024	chr8	-	91634228	91637252	NM_001146273,NM_001008495,	GGGAAATCAGTAAAATGTCTTGATAATTGGTATCCAAATCACTTGTGTGCCTGAGAAAAT	exon sense-overlapping	NM_001008495	TMEM64	transmembrane protein 64 isoform 1	-	91634222	91658133
ASHG19A3A035942	0.0106669	1.64239	down	1348.75	2363.62	10.278	10.9938	869.594	1453.29	1686.88	2287.21	1101.77	3334.09	4225.43	604.97	1153.33	1563.73	1630.33	10.4692	10.3489	10.6857	10.987	10.8311	11.1021	11.5795	9.65825	10.3077	10.3022	10.3652	noncoding	AK095472		NRED	3024	chr8	-	91634228	91637252	NM_001146273,NM_001008495,	GGGAAATCAGTAAAATGTCTTGATAATTGGTATCCAAATCACTTGTGTGCCTGAGAAAAT	exon sense-overlapping	NM_001146273	TMEM64	transmembrane protein 64 isoform 2	-	91634222	91658133
ASHG19A3A047289	0.0306361	1.62769	down	5.42392	10.9405	2.43731	3.14014	5	5	6.60045	5	19.9547	10.9924	13.7556	5	5	5.94307	5	2.53526	2.35386	2.64711	2.3662	3.6363	3.28635	3.87659	2.36059	2.39419	2.52088	2.34725	noncoding	ENST00000320606	RP4-682C21.2	Ensembl	1347	chr1	-	76209102	76210459		ACAGCCTGTTGTAAACGCAGTGATTGATGATATAACCAAAGAGGTGGTATATAGGGATTA	intronic antisense	NM_000016	ACADM	"medium-chain specific acyl-CoA dehydrogenase,"	+	76190042	76229355
ASHG19A3A047289	0.0306361	1.62769	down	5.42392	10.9405	2.43731	3.14014	5	5	6.60045	5	19.9547	10.9924	13.7556	5	5	5.94307	5	2.53526	2.35386	2.64711	2.3662	3.6363	3.28635	3.87659	2.36059	2.39419	2.52088	2.34725	noncoding	ENST00000320606	RP4-682C21.2	Ensembl	1347	chr1	-	76209102	76210459		ACAGCCTGTTGTAAACGCAGTGATTGATGATATAACCAAAGAGGTGGTATATAGGGATTA	intronic antisense	NM_001127328	ACADM	"medium-chain specific acyl-CoA dehydrogenase,"	+	76190042	76229355
ASHG19A3L0003108	0.0364909	1.74543	down	5.29528	11.5112	2.47046	3.27404	5.12725	5	5	7.80102	29.1071	10.5204	5	6.77168	5	5	5	3.26084	2.35386	2.35229	3.02325	4.46478	3.22985	2.3915	3.02409	2.39419	2.35107	2.34725	noncoding	chr5:65412397-65417151+	lincRNA-SREK1-1	lincRNA	4755	chr5	+	65412397	65417151		TTTTTCCTTTCCTAACTACTAGACAACCAGGGAGAGCAGGAATCACTAGGTGAACAAATG	intergenic
ASHG19A3A014010	0.0216407	2.44823	down	12.8812	27.253	3.40808	4.69982	18.2891	9.46792	7.46052	47.8116	33.0849	18.3773	18.7021	9.43624	11.2697	5.63329	34.0193	5.02453	3.1171	2.79125	5.56653	4.74402	3.92636	4.23766	3.42984	3.71619	2.48719	4.90693	noncoding	uc001abu.1	AK056486	UCSC_knowngene	3043	chr1	+	846814	850328		GTGACAGCAGGTAAAGAGTGAGCCACAATCAGCATTTTCACATGAAAGGAAACTACAGGC	intergenic
ASHG19A3A008610	0.0462181	2.19875	down	5	20.1386	2.35987	3.49656	5	5	5	5	17.6896	59.9082	13.0953	5	5	5	5	2.53526	2.35386	2.35229	2.3662	3.36597	5.39903	3.81633	2.36059	2.39419	2.35107	2.34725	noncoding	BC041941		misc_RNA	2455	chr17	-	55658391	55660828		TAAGACAGATGAGTGAAATTCCATGGACTGGGAGGATTTGAATCTTGGATCCGAGGACAT	intronic antisense	NM_138962	MSI2	RNA-binding protein Musashi homolog 2 isoform a	+	55333930	55757299
ASHG19A3A008610	0.0462181	2.19875	down	5	20.1386	2.35987	3.49656	5	5	5	5	17.6896	59.9082	13.0953	5	5	5	5	2.53526	2.35386	2.35229	2.3662	3.36597	5.39903	3.81633	2.36059	2.39419	2.35107	2.34725	noncoding	BC041941		misc_RNA	2455	chr17	-	55658391	55660828		TAAGACAGATGAGTGAAATTCCATGGACTGGGAGGATTTGAATCTTGGATCCGAGGACAT	intronic antisense	NM_170721	MSI2	RNA-binding protein Musashi homolog 2 isoform b	+	55334373	55710544
ASHG19A3A028537	0.0381463	2.19691	down	8.42713	18.8705	2.98916	4.12464	23.9403	8.41731	5	7.69565	22.0652	24.2599	16.3913	14.7935	9.98344	5	7.36855	5.40932	2.95531	2.35229	3.00701	3.85828	4.26885	4.07974	4.06474	3.54153	2.35107	2.67006	noncoding	ENST00000508206	CTD-2154I11.1	Ensembl	725	chr5	+	94993765	95020477		CATCCACAAAACAGTGACCAGACAGAACACATCCAGAAGATATTTGAAAGACACCTTCAG	intronic antisense	NM_031952	SPATA9	spermatogenesis-associated protein 9	-	94994019	95018714
ASHG19A3A039801	0.0255985	1.67637	down	5	9.96131	2.35987	3.10521	6.90786	5	5	5	21.8379	11.0608	5	5	5	5	5	3.6401	2.35386	2.35229	2.3662	3.83575	3.29252	2.3915	2.36059	2.39419	2.35107	2.34725	noncoding	ENST00000424779	RP11-75A9.3	Ensembl	2299	chrX	-	46313531	46316634		TTACCACCATGCAGGAAGATAATTTTTGTGATGAGGAGGAAGAACAAATGAGGTAGAAGA	intronic antisense	NM_001129899	ZNF673	protein ZNF673 isoform 3	+	46306623	46334074
ASHG19A3A039801	0.0255985	1.67637	down	5	9.96131	2.35987	3.10521	6.90786	5	5	5	21.8379	11.0608	5	5	5	5	5	3.6401	2.35386	2.35229	2.3662	3.83575	3.29252	2.3915	2.36059	2.39419	2.35107	2.34725	noncoding	ENST00000424779	RP11-75A9.3	Ensembl	2299	chrX	-	46313531	46316634		TTACCACCATGCAGGAAGATAATTTTTGTGATGAGGAGGAAGAACAAATGAGGTAGAAGA	intronic antisense	NM_017776	ZNF673	protein ZNF673 isoform 2	+	46306623	46334074
ASHG19A3A039801	0.0255985	1.67637	down	5	9.96131	2.35987	3.10521	6.90786	5	5	5	21.8379	11.0608	5	5	5	5	5	3.6401	2.35386	2.35229	2.3662	3.83575	3.29252	2.3915	2.36059	2.39419	2.35107	2.34725	noncoding	ENST00000424779	RP11-75A9.3	Ensembl	2299	chrX	-	46313531	46316634		TTACCACCATGCAGGAAGATAATTTTTGTGATGAGGAGGAAGAACAAATGAGGTAGAAGA	intronic antisense	NM_001129900	ZNF673	protein ZNF673 isoform 4	+	46306623	46334074
ASHG19A3A039801	0.0255985	1.67637	down	5	9.96131	2.35987	3.10521	6.90786	5	5	5	21.8379	11.0608	5	5	5	5	5	3.6401	2.35386	2.35229	2.3662	3.83575	3.29252	2.3915	2.36059	2.39419	2.35107	2.34725	noncoding	ENST00000424779	RP11-75A9.3	Ensembl	2299	chrX	-	46313531	46316634		TTACCACCATGCAGGAAGATAATTTTTGTGATGAGGAGGAAGAACAAATGAGGTAGAAGA	intronic antisense	NM_001129898	ZNF673	protein ZNF673 isoform 1	+	46306623	46334074
ASHG19A3L0000611	0.0302248	1.52762	down	403.955	600.261	8.62019	9.23148	360.614	422.324	323.926	666.224	580.395	756.873	637.201	456.095	450.1	412.732	358.551	9.27522	8.54811	8.35788	9.24349	9.85379	8.84758	8.9373	9.22491	8.96815	8.39565	8.22643	noncoding	CA307860	lincRNA-USPL1-2	lincRNA	747	chr13	+	31189988	31190719		CAAGTCAAGCCCCGCCTCCATTTTGTTTCTGTTACTAATTTTTCTTCTGAAAAAATACCA	intergenic
ASHG19A3A014538	0.024048	1.52722	down	977.209	1494.72	9.80666	10.4176	693.899	904.757	711.713	1255.33	889.439	2247.68	2387.27	564.171	1154.37	843.535	1684.71	10.1607	9.67358	9.47164	10.1445	10.5151	10.4751	10.7925	9.54947	10.3087	9.42761	10.409	noncoding	ENST00000234610	MMP23A	Ensembl	1017	chr1	+	1631380	1633221	NR_002946,NM_006983,	GGGCAGGAACGTGACCTTCCGCTGCGGCCAGAAGATCCTCCACAAGAAAGGGAAAGTGTA	intronic antisense	NM_033489	CDK11B	cyclin-dependent kinase 11B isoform 5	-	1571099	1655775
ASHG19A3A014538	0.024048	1.52722	down	977.209	1494.72	9.80666	10.4176	693.899	904.757	711.713	1255.33	889.439	2247.68	2387.27	564.171	1154.37	843.535	1684.71	10.1607	9.67358	9.47164	10.1445	10.5151	10.4751	10.7925	9.54947	10.3087	9.42761	10.409	noncoding	ENST00000234610	MMP23A	Ensembl	1017	chr1	+	1631380	1633221	NR_002946,NM_006983,	GGGCAGGAACGTGACCTTCCGCTGCGGCCAGAAGATCCTCCACAAGAAAGGGAAAGTGTA	intronic antisense	NM_033492	CDK11B	cyclin-dependent kinase 11B isoform 8	-	1571099	1655775
ASHG19A3A014538	0.024048	1.52722	down	977.209	1494.72	9.80666	10.4176	693.899	904.757	711.713	1255.33	889.439	2247.68	2387.27	564.171	1154.37	843.535	1684.71	10.1607	9.67358	9.47164	10.1445	10.5151	10.4751	10.7925	9.54947	10.3087	9.42761	10.409	noncoding	ENST00000234610	MMP23A	Ensembl	1017	chr1	+	1631380	1633221	NR_002946,NM_006983,	GGGCAGGAACGTGACCTTCCGCTGCGGCCAGAAGATCCTCCACAAGAAAGGGAAAGTGTA	intronic antisense	NM_033487	CDK11B	cyclin-dependent kinase 11B isoform 3	-	1571099	1655775
ASHG19A3A014538	0.024048	1.52722	down	977.209	1494.72	9.80666	10.4176	693.899	904.757	711.713	1255.33	889.439	2247.68	2387.27	564.171	1154.37	843.535	1684.71	10.1607	9.67358	9.47164	10.1445	10.5151	10.4751	10.7925	9.54947	10.3087	9.42761	10.409	noncoding	ENST00000234610	MMP23A	Ensembl	1017	chr1	+	1631380	1633221	NR_002946,NM_006983,	GGGCAGGAACGTGACCTTCCGCTGCGGCCAGAAGATCCTCCACAAGAAAGGGAAAGTGTA	intronic antisense	NM_033493	CDK11B	cyclin-dependent kinase 11B isoform 9	-	1571099	1655775
ASHG19A3A014538	0.024048	1.52722	down	977.209	1494.72	9.80666	10.4176	693.899	904.757	711.713	1255.33	889.439	2247.68	2387.27	564.171	1154.37	843.535	1684.71	10.1607	9.67358	9.47164	10.1445	10.5151	10.4751	10.7925	9.54947	10.3087	9.42761	10.409	noncoding	ENST00000234610	MMP23A	Ensembl	1017	chr1	+	1631380	1633221	NR_002946,NM_006983,	GGGCAGGAACGTGACCTTCCGCTGCGGCCAGAAGATCCTCCACAAGAAAGGGAAAGTGTA	intronic antisense	NM_033488	CDK11B	cyclin-dependent kinase 11B isoform 4	-	1571099	1655775
ASHG19A3A014538	0.024048	1.52722	down	977.209	1494.72	9.80666	10.4176	693.899	904.757	711.713	1255.33	889.439	2247.68	2387.27	564.171	1154.37	843.535	1684.71	10.1607	9.67358	9.47164	10.1445	10.5151	10.4751	10.7925	9.54947	10.3087	9.42761	10.409	noncoding	ENST00000234610	MMP23A	Ensembl	1017	chr1	+	1631380	1633221	NR_002946,NM_006983,	GGGCAGGAACGTGACCTTCCGCTGCGGCCAGAAGATCCTCCACAAGAAAGGGAAAGTGTA	intronic antisense	NM_033486	CDK11B	cyclin-dependent kinase 11B isoform 2	-	1571099	1655775
ASHG19A3A025305	0.0287838	1.60284	down	21.834	36.9679	4.42561	5.10624	19.1611	24.0745	26.2103	23.4429	55.6212	62.604	24.0105	18.5176	20.8118	17.1188	24.2708	5.09232	4.46804	4.74461	4.57499	5.86456	5.45606	4.54327	4.4036	4.59444	3.92163	4.42132	noncoding	ENST00000514863	RP11-669M16.1	Ensembl	317	chr4	+	14166078	14244437		TCTATTTCCATAAAACAGGAAGAGAGAAAAGGAAAATTATAAGGCCCCTTGGGGTCACTG	intergenic
ASHG19A3A052696	0.0317076	1.62044	down	6.36577	10.4969	2.65853	3.35491	8.91109	6.57577	8.69236	10.3742	20.7609	6.71351	5.72475	5	7.9265	5	5	3.98894	2.65047	3.01578	3.411	3.72379	2.74461	2.90624	2.36059	3.22603	2.35107	2.34725	noncoding	AL512740		misc_RNA	620	chr15	+	29411896	29412488		GTCCCAGTTAGACCTCAGAGACACAGAGGCCAGAAATACTTCTTTTTATTAAAACACGGA	natural antisense	NM_015307	FAM189A1	hypothetical protein LOC23359	-	29412454	29862927
ASHG19A3A047457	0.0348417	1.54803	down	122.042	179.661	6.81811	7.44855	90.2847	167.572	69.1389	143.02	177.653	261.857	225.491	100.117	108.061	194.741	92.6208	7.3128	7.20064	6.16106	7.08793	7.99812	7.34518	7.49871	6.93183	6.94349	7.34169	6.32997	noncoding	ENST00000438686	AC022080.2	Ensembl	672	chr12	-	31768701	31769373	NM_203464,NM_013410,NM_001005353,ENST00000505168,	CCCTACGTTTACACACTTTTCTCAAACAAGATCACACCTATTCAGTCCAAAGAAGCATAT	intergenic
ASHG19A3A029262	0.00792258	1.77878	down	23.0729	39.8133	4.45502	5.28591	21.6503	24.7835	22.6743	38.0418	54.1317	28.9015	56.3412	16.2573	15.5742	36.3697	22.7785	5.26664	4.5091	4.52633	5.24606	5.80745	4.48592	5.62349	4.21145	4.17509	4.98303	4.32513	noncoding	ENST00000514793	RP11-1379J22.5	Ensembl	485	chr5	+	179085236	179091433		TTTCCCTTCTCAGGACATACACAGGACTGGGAGAAAATAGACTAAGTATTTGATATTACA	intergenic
ASHG19A3A031740	0.00524362	2.02908	down	33.1651	64.15	5.02947	6.05029	48.123	29.8841	41.5177	57.0856	93.2324	55.9986	66.3104	33.892	24.7309	30.4356	38.5304	6.41452	4.76615	5.43408	5.80845	6.88233	5.31328	5.83288	5.30869	4.84383	4.73377	5.09028	noncoding	ENST00000403318	RP11-474L11.2	Ensembl	432	chr6	+	76209420	76209852		GACCCCTGAAAGGAAAGCCAAATCTTGTCAAGTAGCAGGGAAAGGGGGATATATAAGGAA	intergenic
ASHG19A3A043914	0.0170556	1.60732	down	1619.47	2710.98	10.5567	11.2413	938.93	1609.76	1365.49	2857.07	1608.64	4114.61	4035.65	841.507	2217.82	2168.86	1513.4	10.5659	10.5011	10.3944	11.2919	11.4027	11.4262	11.5199	10.1752	11.2205	10.7851	10.2638	noncoding	BX649150		misc_RNA	10336	chr10	+	49551375	49562836		TTTTAAGCAACCAGCTGACCCTTGTATAATTTGCAGTGCGAATTTAACGCTGTGTAGGTG	intergenic
ASHG19A3A021123	0.0448894	1.72724	down	9.17358	17.7606	3.08025	3.86872	6.33693	9.51412	10.626	10.2273	17.1669	26.2417	28.8301	9.30195	5	6.8685	13.7309	3.53141	3.12484	3.32401	3.38729	3.29134	4.36645	4.76708	3.41023	2.39419	2.64588	3.58235	noncoding	AK094677		misc_RNA	2052	chr3	-	51985864	51987918		TTTGGGCATTTGCCTCTAGGAGGTGAAGATGGATTTTTGAAGTTTTGGTCCTTACCCAGG	intergenic
ASHG19A3A038862	0.0331956	1.50673	down	29.8901	44.2521	4.87625	5.46768	33.4783	34.0309	31.811	35.4549	49.3234	42.2078	60.7963	31.8387	28.9669	19.8113	32.8816	5.88736	4.94853	5.03674	5.15023	5.6176	4.95783	5.72537	5.21217	5.06723	4.13179	4.86107	noncoding	HIT000248002		H-invDB	432	chr9	+	88161629	88162060		AGTTAACAAGAGATGGCAGCGGGCTCAAGGTAGGTATGTTCTTGATAATTCAGAGTCAGA	natural antisense	NM_015239	AGTPBP1	cytosolic carboxypeptidase 1	-	88161453	88356944
ASHG19A3A027113	0.0382778	1.88249	down	13.2785	23.5467	3.53971	4.45235	18.789	24.4362	9.28987	21.916	26.5321	39.9143	10.5822	7.6509	5.24729	15.7056	17.3411	5.06564	4.48923	3.11518	4.48233	4.26111	4.88975	3.5629	3.15779	2.74562	3.79609	3.93433	noncoding	ENST00000514909	CTC-458G6.1	Ensembl	822	chr5	-	92176513	92177335		AAGGTCTATACGGCATTGAGAAAAATTCTTCTGAGCCTTTTTTGTGTTCTAAATGCTCAA	intergenic
ASHG19A3A043460	0.0140316	1.85406	down	23.3328	44.6633	4.50683	5.39752	18.7297	26.2258	19.2509	27.3328	75.0848	41.5225	60.6467	18.6008	21.2944	30.2904	24.3342	5.0609	4.58644	4.26576	4.791	6.4775	4.93663	5.72155	4.4108	4.62639	4.72652	4.42508	noncoding	AK000030		misc_RNA	809	chr10	-	134178143	134178669		TTAATTTTAAAGACAATGACTCAGGGTGGTAGAAAGAGCTGGGGATCTGCTGCAGGTGAG	intronic antisense	NM_001143757	LRRC27	leucine-rich repeat-containing protein 27	+	134145740	134195010
ASHG19A3A043460	0.0140316	1.85406	down	23.3328	44.6633	4.50683	5.39752	18.7297	26.2258	19.2509	27.3328	75.0848	41.5225	60.6467	18.6008	21.2944	30.2904	24.3342	5.0609	4.58644	4.26576	4.791	6.4775	4.93663	5.72155	4.4108	4.62639	4.72652	4.42508	noncoding	AK000030		misc_RNA	809	chr10	-	134178143	134178669		TTAATTTTAAAGACAATGACTCAGGGTGGTAGAAAGAGCTGGGGATCTGCTGCAGGTGAG	intronic antisense	NM_030626	LRRC27	leucine-rich repeat-containing protein 27	+	134145613	134195010
ASHG19A3A039750	0.0314655	1.60103	down	29.8867	45.6594	4.868	5.547	34.8945	30.6575	35.4013	38.4863	70.3647	48.5689	35.9829	31.3121	18.3991	31.8994	31.6504	5.9478	4.80279	5.19719	5.26393	6.3528	5.12759	5.04287	5.1863	4.41518	4.79845	4.80806	noncoding	ENST00000438867	RP11-157D23.2	Ensembl	786	chrX	-	39260505	39294078		AATCAAGGAGAACTGTAAACATAGGAAAAGAGGGCTGAACCCATGCTTCCAGGGAAGGAA	intergenic
ASHG19A3A030425	0.00128924	1.69498	down	257.496	420.375	7.90082	8.66209	322.889	278.275	215.62	407.999	232.793	654.412	483.784	143.792	197.577	379.472	330.242	9.11727	7.94336	7.78099	8.56127	8.44168	8.63388	8.55633	7.47224	7.81617	8.27598	8.11616	noncoding	AK124281		misc_RNA	2123	chr6	-	116254310	116256434		TATTTATGTAATTCAGTTATTTGGAGATGGTGGTGAGGGATGTGAGTACATCATTTCATG	intergenic
ASHG19A3A021622	0.00801039	2.18187	down	429.802	869.228	8.56171	9.68728	464.774	349.233	252.228	1030.14	578.727	940.215	1332.28	234.513	783.221	343.096	616.523	9.6074	8.27598	8.00566	9.85831	9.85085	9.16371	9.95614	8.21172	9.75275	8.13392	8.99025	noncoding	AL133627		misc_RNA	1664	chr3	-	133871487	133873112		TTTAATGATTTGTCTTTAGAGGAGTGAGCACTCCTCTGGGGGTATATTACAACTGGGAAA	intergenic
ASHG19A3A039201	0.012741	1.59332	down	54.7762	93.7621	5.71613	6.38817	44.3619	83.974	40.8113	74.2975	61.02	124.151	164.98	50.3803	45.4623	62.5473	45.4819	6.29696	6.21763	5.40482	6.17364	6.06727	6.34409	7.05889	5.90469	5.7108	5.74317	5.31568	noncoding	ENST00000419604	RP11-64P14.7	Ensembl	497	chr9	+	125381636	125401964		TATCCATCCTTTTCTGTCTCTGGCTATTGCAGTGTTGATTTGAAGAAGGGAAACGGAAAG	intronic antisense	NM_001004450	OR1B1	olfactory receptor 1B1	-	125390857	125391814
ASHG19A3A043934	0.0437093	1.67927	down	6.24775	10.5601	2.60271	3.35054	7.94634	5	5	6.93385	20.1985	8.21147	9.51012	12.4865	5	5	5	3.82794	2.35386	2.35229	2.87239	3.66352	2.94764	3.44123	3.81761	2.39419	2.35107	2.34725	noncoding	ENST00000444021	RP11-507K13.6	Ensembl	467	chr10	+	51023141	51023608		GTAGTAAGGACTCTAAAGGTTGAGATAGCGTCTTGAGAAGTGTGAAGGAAAATGACCAGA	intergenic
ASHG19A3A028983	0.00789744	3.15437	down	6.71136	22.5378	2.65232	4.30967	14.3831	8.20234	9.67346	14.6057	61.1232	8.69826	13.879	5	5	7.39239	5	4.6703	2.91605	3.17203	3.90331	6.07132	3.01663	3.88679	2.36059	2.39419	2.72381	2.34725	noncoding	ENST00000514942	CTD-2050E21.2	Ensembl	526	chr5	+	142938783	142942113		GCCAACAAATCCTGAACAAGGGGGTTCAAGGGAAAAGGAAAACATGTGTTTCATAGGCAT	intergenic
ASHG19A3A040893	0.0252291	2.15565	down	5.81581	14.3667	2.56236	3.67048	11.0243	5	6.48208	7.66381	38.1368	8.94738	6.06124	8.06969	5	5	5.34312	4.28024	2.35386	2.62806	3.00136	5.05651	3.04879	2.9655	3.2216	2.39419	2.35107	2.42536	noncoding	ENST00000377927	RP6-99M1.1	Ensembl	937	chrX	+	45590240	45591177		AAACTAAATAGACGCTTGCAACATCTAGAAGAGGAGAACAAGGAACGTGCCAAGAGAGAA	intergenic
ASHG19A3A009801	0.0346025	1.72051	down	59.9686	99.0488	5.88806	6.6709	98.6647	59.6048	68.369	64.272	123.542	90.3259	118.439	62.6511	49.8069	58.3445	61.0354	7.44365	5.73922	6.14511	5.97684	7.39338	5.93317	6.60748	6.22039	5.84308	5.6437	5.73688	noncoding	ENST00000467217	RP11-51L5.1	Ensembl	306	chr17	+	60397244	60397550		GGCTATTAAAGAGAACTGGAAGGAGCTAAAACAAGAAAGGGCCAAGTGATTCAGTTCTGA	intergenic
ASHG19A3A049436	0.0286093	2.08888	down	7.45461	15.9265	2.80976	3.87249	11.5096	5	11.9504	10.8218	29.1931	22.3967	5.71148	5	12.2936	5	5.48362	4.34051	2.35386	3.519	3.47261	4.47137	4.17369	2.90427	2.36059	3.84029	2.35107	2.43375	noncoding	BC037403		NRED	1403	chr13	-	36801181	36871977		GATGGAATGAGAGAGTCTGTTCTTCTGTTTTAAAGATATCTAGTTCATTTTGGAGTCAGT	exon sense-overlapping	NM_001144983	C13orf38	hypothetical protein LOC728591 isoform b	-	36801178	36871992
ASHG19A3A049436	0.0286093	2.08888	down	7.45461	15.9265	2.80976	3.87249	11.5096	5	11.9504	10.8218	29.1931	22.3967	5.71148	5	12.2936	5	5.48362	4.34051	2.35386	3.519	3.47261	4.47137	4.17369	2.90427	2.36059	3.84029	2.35107	2.43375	noncoding	BC037403		NRED	1403	chr13	-	36801181	36871977		GATGGAATGAGAGAGTCTGTTCTTCTGTTTTAAAGATATCTAGTTCATTTTGGAGTCAGT	exon sense-overlapping	NM_001144985	C13orf38	hypothetical protein LOC728591 isoform d	-	36804911	36871992
ASHG19A3A049436	0.0286093	2.08888	down	7.45461	15.9265	2.80976	3.87249	11.5096	5	11.9504	10.8218	29.1931	22.3967	5.71148	5	12.2936	5	5.48362	4.34051	2.35386	3.519	3.47261	4.47137	4.17369	2.90427	2.36059	3.84029	2.35107	2.43375	noncoding	BC037403		NRED	1403	chr13	-	36801181	36871977		GATGGAATGAGAGAGTCTGTTCTTCTGTTTTAAAGATATCTAGTTCATTTTGGAGTCAGT	exon sense-overlapping	NM_001198910	C13orf38-SOHLH2	C13orf38-SOHLH2 fusion protein	-	36742344	36871992
ASHG19A3A049436	0.0286093	2.08888	down	7.45461	15.9265	2.80976	3.87249	11.5096	5	11.9504	10.8218	29.1931	22.3967	5.71148	5	12.2936	5	5.48362	4.34051	2.35386	3.519	3.47261	4.47137	4.17369	2.90427	2.36059	3.84029	2.35107	2.43375	noncoding	BC037403		NRED	1403	chr13	-	36801181	36871977		GATGGAATGAGAGAGTCTGTTCTTCTGTTTTAAAGATATCTAGTTCATTTTGGAGTCAGT	exon sense-overlapping	NM_001144982	C13orf38	hypothetical protein LOC728591 isoform b	-	36801178	36871992
ASHG19A3A049436	0.0286093	2.08888	down	7.45461	15.9265	2.80976	3.87249	11.5096	5	11.9504	10.8218	29.1931	22.3967	5.71148	5	12.2936	5	5.48362	4.34051	2.35386	3.519	3.47261	4.47137	4.17369	2.90427	2.36059	3.84029	2.35107	2.43375	noncoding	BC037403		NRED	1403	chr13	-	36801181	36871977		GATGGAATGAGAGAGTCTGTTCTTCTGTTTTAAAGATATCTAGTTCATTTTGGAGTCAGT	exon sense-overlapping	NM_001144984	C13orf38	hypothetical protein LOC728591 isoform c	-	36801178	36871992
ASHG19A3A049436	0.0286093	2.08888	down	7.45461	15.9265	2.80976	3.87249	11.5096	5	11.9504	10.8218	29.1931	22.3967	5.71148	5	12.2936	5	5.48362	4.34051	2.35386	3.519	3.47261	4.47137	4.17369	2.90427	2.36059	3.84029	2.35107	2.43375	noncoding	BC037403		NRED	1403	chr13	-	36801181	36871977		GATGGAATGAGAGAGTCTGTTCTTCTGTTTTAAAGATATCTAGTTCATTTTGGAGTCAGT	exon sense-overlapping	NM_001198908	C13orf38	hypothetical protein LOC728591 isoform e	-	36801178	36871992
ASHG19A3A049436	0.0286093	2.08888	down	7.45461	15.9265	2.80976	3.87249	11.5096	5	11.9504	10.8218	29.1931	22.3967	5.71148	5	12.2936	5	5.48362	4.34051	2.35386	3.519	3.47261	4.47137	4.17369	2.90427	2.36059	3.84029	2.35107	2.43375	noncoding	BC037403		NRED	1403	chr13	-	36801181	36871977		GATGGAATGAGAGAGTCTGTTCTTCTGTTTTAAAGATATCTAGTTCATTTTGGAGTCAGT	exon sense-overlapping	NM_001144981	C13orf38	hypothetical protein LOC728591 isoform a	-	36804911	36871992
ASHG19A3A049436	0.0286093	2.08888	down	7.45461	15.9265	2.80976	3.87249	11.5096	5	11.9504	10.8218	29.1931	22.3967	5.71148	5	12.2936	5	5.48362	4.34051	2.35386	3.519	3.47261	4.47137	4.17369	2.90427	2.36059	3.84029	2.35107	2.43375	noncoding	BC037403		NRED	1403	chr13	-	36801181	36871977		GATGGAATGAGAGAGTCTGTTCTTCTGTTTTAAAGATATCTAGTTCATTTTGGAGTCAGT	exon sense-overlapping	NM_001144986	C13orf38	hypothetical protein LOC728591 isoform d	-	36804911	36871992
ASHG19A3A039991	0.00980159	1.65759	down	5	9.20184	2.35987	3.08896	5.70627	5	5	5	21.244	6.57175	7.48721	5	5	5	5	3.39707	2.35386	2.35229	2.3662	3.77346	2.72805	3.18003	2.36059	2.39419	2.35107	2.34725	noncoding	ENST00000451184	RP11-231N9.1	Ensembl	1362	chrX	-	64404897	64407145		CTGTCCACCTTAACAGGTGCAAGAACAAAGAGAAAGAAGAGAAATGATACAATAGTGCAT	intergenic
ASHG19A3A025496	0.0321244	1.70415	down	11.6674	19.6036	3.39109	4.16014	8.00225	17.1312	9.7362	19.0694	21.6684	21.77	27.508	13.7023	5	11.3449	13.0896	3.83657	3.98192	3.18245	4.29459	3.81655	4.14297	4.71005	3.95343	2.39419	3.32597	3.50861	noncoding	ENST00000421785	RP11-76N22.3	Ensembl	322	chr1	+	89043562	89043884		TGGGCAGACTAAGCTGGTTTTCTACAAAAGGCTAAAAGTACAAAGAAGATTGTGCTGAGG	intergenic
ASHG19A3A031728	0.0344896	1.58474	down	5.02651	10.0854	2.37665	3.04089	5	5	5.15905	5.75903	25.4712	8.99683	5.19997	5	5	5	5	2.53526	2.35386	2.45295	2.66979	4.16994	3.05621	2.77327	2.36059	2.39419	2.35107	2.34725	noncoding	ENST00000431108	RP11-505P4.7	Ensembl	556	chr6	+	74233340	74280256		CCGAGGCACAGAGCAAGTAAGTGGATAGAAACAAATGCTGTAAGAACAAATAATTGTATT	intergenic
ASHG19A3A031889	0.000932419	3.18086	down	28.7697	83.9695	4.74977	6.41919	57.8448	28.6054	46.3015	74.5791	102.016	73.3334	112.074	34.2488	13.3167	24.2956	25.8504	6.67553	4.7024	5.58674	6.17909	7.04658	5.66404	6.53071	5.3239	3.95453	4.41615	4.51491	noncoding	ENST00000452363	RP3-355L5.4	Ensembl	1198	chr6	+	105726890	105729630		GCACTAATCCTGCTGTGACTGTGTTCAACTTTATATCAAACCACTAACAACATATATATG	natural antisense	NM_002726	PREP	prolyl endopeptidase	-	105725441	105850999
ASHG19A3A041557	0.00387151	1.71843	down	8.28961	14.3509	3.00033	3.78141	8.87968	11.0578	6.94659	10.4525	20.8633	14.7859	16.7732	7.83395	5.85217	5.55755	12.4896	3.98261	3.33615	2.70254	3.42068	3.73431	3.66237	4.1071	3.18569	2.86338	2.47968	3.43452	noncoding	ENST00000440614	RP11-308B5.2	Ensembl	938	chrX	+	133733486	133740284		AAACTTGAGGAAGGAAGTTCATGTTTCTTCCTGGGTTGGCCAATAGAAAGTGGTATTTGT	intronic antisense	NM_021796	PLAC1	placenta-specific protein 1 precursor	-	133699872	133792513
ASHG19A3A017999	0.0356891	1.59589	down	42.7401	70.7374	5.37856	6.05291	41.7381	46.56	38.0034	40.5388	65.7927	89.2511	116.366	46.7261	44.2166	26.8073	54.1275	6.20719	5.38362	5.30265	5.33891	6.2203	5.91719	6.58098	5.78808	5.6752	4.55571	5.56607	noncoding	uc002wjr.2	BC042140	UCSC_knowngene	705	chr20	+	3789140	3793080		TTCAGTAGAAGATTTCAGTAGAGGCTGAAATCTACTGATATGTACACCTCCAAGGACACA	intergenic
ASHG19A3A015155	0.0447543	1.79623	down	7.02203	12.3706	2.69377	3.53874	5.2041	9.64615	10.1913	18.4765	5	20.6572	12.515	5	5	5	7.29466	3.28042	3.14321	3.25492	4.24751	2.32188	4.07769	3.76618	2.36059	2.39419	2.35107	2.65862	noncoding	ENST00000416509	AC107079.1	Ensembl	669	chr2	-	238031552	238032740		CAGTAACACTTCCTTTTTGTTGATTCTTGATCTGGGATGTAAACATTTCTTCTTTCAGTG	intergenic
ASHG19A3A051343	0.0123847	2.00519	down	5.81236	14.0472	2.49648	3.50022	5	5.88137	6.5763	10.6121	31.4012	16.2248	6.99762	5	5	5	7.41645	2.53526	2.55566	2.64255	3.44349	4.63034	3.77895	3.11307	2.36059	2.39419	2.35107	2.67483	noncoding	AK091230		misc_RNA	3007	chr14	+	30839313	30842321		ATAGCATCCATGCATGAGCAAGGGGGAGAATCATTGGCATAGGTAAATTCAAGTTCAGAG	intergenic
ASHG19A3A016546	0.0199515	1.59042	down	34.6839	53.3026	5.07074	5.74015	32.3082	40.527	23.5096	61.1665	60.5103	63.657	48.871	48.4597	31.636	28.1615	35.8094	5.83558	5.19257	4.57967	5.90668	6.0484	5.47644	5.43365	5.84934	5.19535	4.62404	4.98348	noncoding	uc002udm.1	AK123487	UCSC_knowngene	2260	chr2	+	166790366	166806401	AK123487,	CCTTCTCAGCCTACTCTTACAGCTGAATAGTGCATACCAACTTCAATTAATTATAAACTC	natural antisense	NM_024753	TTC21B	tetratricopeptide repeat protein 21B	-	166730452	166810348
ASHG19A3A012318	0.0340201	1.72845	down	5.94881	11.2587	2.58216	3.37163	6.4687	5	6.98867	10.3702	28.4277	5.30587	5.72113	7.48432	5	6.21984	5	3.55421	2.35386	2.71026	3.41005	4.4188	2.5693	2.9058	3.13128	2.39419	2.55609	2.34725	noncoding	ENST00000449848	OR7A11P	Ensembl	985	chr19	+	15037863	15038848		TTCATCTACAGCCTGAGGAATAAGGACATAAAGAGGGCTCTGAAGAATTCTTTGGGAGGG	intergenic
ASHG19A3A035609	0.000345113	2.22043	down	6.47659	14.055	2.59249	3.74333	9.91954	7.28976	5	8.13844	24.3753	17.1622	10.6796	5	5	8.01564	8.55411	4.13315	2.763	2.35229	3.08239	4.07779	3.84946	3.57385	2.36059	2.39419	2.82751	2.85736	noncoding	ENST00000511929	AC100861.1	Ensembl	1125	chr8	-	23082743	23088426		ACACTCATTGAGAATATCCTTTAAAAATAGTAAGTGAAGACGTTGTGGCAGGTTGAACTT	intergenic
ASHG19A3A036271	0.0230369	1.8942	down	25.6197	54.6665	4.61146	5.53305	16.8718	29.194	30.3728	37.5187	49.4269	60.8862	108.629	16.4599	33.3212	15.932	28.4382	4.90819	4.73059	4.9711	5.22566	5.62203	5.41918	6.49022	4.22788	5.27347	3.81485	4.65091	noncoding	AF075035		misc_RNA	580	chr8	-	145923994	145924570		GGTTCCTAGCAAAATACTAAAGCTGAGCCAAAGTAGAAAACTTGAATTAACTAATTGCCA	intergenic
ASHG19A3A038618	0.00210591	1.69187	down	19.0896	31.6495	4.21794	4.97656	18.2633	17.8003	25.1309	27.8316	44.3179	35.4284	32.4063	19.8082	12.3428	21.3918	18.0634	5.02315	4.04001	4.68102	4.81708	5.3913	4.73964	4.91165	4.50414	3.84562	4.24368	3.99319	noncoding	ENST00000453058	RP11-341A11.2	Ensembl	979	chr9	+	42493816	42494795	ENST00000456472,ENST00000442894,ENST00000424978,ENST00000415047,	CAAATTCTGCAATGGCCCCAGAACACAAGGAATGTCAAATAGGATGGTATAGTCGCTTTG	intergenic
ASHG19A3A009314	0.00657904	1.61743	down	29.3986	48.4411	4.85823	5.55192	37.5026	23.8047	31.5819	44.6208	38.9689	57.3593	63.754	33.5931	23.2087	33.8637	30.3395	6.04941	4.45081	5.02584	5.47512	5.10701	5.34337	5.78472	5.29344	4.75208	4.88023	4.74696	noncoding	ENST00000494679	RP11-192H23.1	Ensembl	390	chr17	+	26982609	26982999		AAGGGCTACAGCAAAGAATTTCAGGCCAAGGATGTGACTGTGTACTTCAAATGCAAGAAA	intronic antisense	NM_006923	SDF2	stromal cell-derived factor 2 precursor	-	26975606	26988933
ASHG19A3A036467	0.00696002	1.96676	down	8.48721	16.0284	2.96494	3.94077	9.76033	5	10.1366	12.4553	30.9375	17.227	9.76204	6.71891	5	10.8904	13.1774	4.11174	2.35386	3.24632	3.67203	4.59436	3.85341	3.47229	3.01474	2.39419	3.26033	3.52023	noncoding	ENST00000486251	RP11-384C12.1	Ensembl	351	chr8	+	26629306	26629657		TAGGATAAGGTCAATGTCGTTTCTAAAGCAGCTGGGGTAAATGATGACGGCTTTTGGCCT	intronic antisense	NM_033302	ADRA1A	alpha-1A adrenergic receptor isoform 3	-	26613912	26722922
ASHG19A3A036467	0.00696002	1.96676	down	8.48721	16.0284	2.96494	3.94077	9.76033	5	10.1366	12.4553	30.9375	17.227	9.76204	6.71891	5	10.8904	13.1774	4.11174	2.35386	3.24632	3.67203	4.59436	3.85341	3.47229	3.01474	2.39419	3.26033	3.52023	noncoding	ENST00000486251	RP11-384C12.1	Ensembl	351	chr8	+	26629306	26629657		TAGGATAAGGTCAATGTCGTTTCTAAAGCAGCTGGGGTAAATGATGACGGCTTTTGGCCT	intronic antisense	NM_033304	ADRA1A	alpha-1A adrenergic receptor isoform 4	-	26623370	26722922
ASHG19A3A036467	0.00696002	1.96676	down	8.48721	16.0284	2.96494	3.94077	9.76033	5	10.1366	12.4553	30.9375	17.227	9.76204	6.71891	5	10.8904	13.1774	4.11174	2.35386	3.24632	3.67203	4.59436	3.85341	3.47229	3.01474	2.39419	3.26033	3.52023	noncoding	ENST00000486251	RP11-384C12.1	Ensembl	351	chr8	+	26629306	26629657		TAGGATAAGGTCAATGTCGTTTCTAAAGCAGCTGGGGTAAATGATGACGGCTTTTGGCCT	intronic antisense	NM_000680	ADRA1A	alpha-1A adrenergic receptor isoform 1	-	26627221	26722922
ASHG19A3A036467	0.00696002	1.96676	down	8.48721	16.0284	2.96494	3.94077	9.76033	5	10.1366	12.4553	30.9375	17.227	9.76204	6.71891	5	10.8904	13.1774	4.11174	2.35386	3.24632	3.67203	4.59436	3.85341	3.47229	3.01474	2.39419	3.26033	3.52023	noncoding	ENST00000486251	RP11-384C12.1	Ensembl	351	chr8	+	26629306	26629657		TAGGATAAGGTCAATGTCGTTTCTAAAGCAGCTGGGGTAAATGATGACGGCTTTTGGCCT	intronic antisense	NM_033303	ADRA1A	alpha-1A adrenergic receptor isoform 2	-	26605666	26722922
ASHG19A3A025107	0.0339195	2.59593	down	5.32149	17.4767	2.49856	3.87481	21.2064	5.33415	5.00093	13.1129	41.1242	6.94005	5	5	6.59386	5	5	5.23713	2.48719	2.43485	3.74286	5.22791	2.77463	2.3915	2.36059	3.01039	2.35107	2.34725	noncoding	ENST00000512464	RP11-237D3.1	Ensembl	699	chr4	-	188437306	188438362		CTCCAATTATGCATAGGTGTCTGAGGGCAAGGGTTGAATGAGGAGAAAAAGAAAGAAACA	intergenic
ASHG19A3L0003151	0.0483967	1.75901	down	132.819	225.818	6.98358	7.79834	123.786	152.128	97.7699	159.159	273.11	309.195	263.841	184.978	160.687	82.4106	118.941	7.7464	7.05485	6.66885	7.24163	8.7047	7.58145	7.71752	7.85127	7.50558	6.13242	6.68849	noncoding	AA384551	lincRNA-KIF13B	lincRNA	304	chr8	-	29146752	29147056		TTTCGTGCCATTGGTGTTGACAATGACATAATCCTAGCTCTAAGTCGTCTAAGTGTGTTT	intergenic
ASHG19A3L0003564	0.0299903	1.83122	down	16.0838	26.7573	3.87751	4.75032	18.1602	20.8448	8.23542	23.0608	39.4155	24.9272	28.223	20.7183	15.9272	20.7563	10.0211	5.01347	4.2684	2.92943	4.55324	5.13679	4.30483	4.74325	4.57082	4.20771	4.19941	3.08929	noncoding	AW833907	lincRNA-ECT2	lincRNA	656	chr3	-	172556866	172557520		TAACTCAGCCTGGGAAGAAGAGTAGAGCATCAAGTAAGGCTTGCAAATACGGAGAAAATA	intergenic
ASHG19A3A051739	0.00636733	3.33129	down	10.1109	33.0652	3.14838	4.88446	13.507	14.7843	5	13.94	58.7824	43.2022	35.8944	5.00296	15.6187	5	15.2596	4.57575	3.76805	2.35229	3.83409	5.98446	4.98766	5.04037	2.50345	4.17945	2.35107	3.73599	noncoding	uc001yen.1	BC038791	UCSC_knowngene	1331	chr14	+	96039941	96045018		TGTCGGTGTTAGGTTTGCTGTATATCAGGTACATGAACCCAAAATTTGGGGTTTGATAAC	intergenic
ASHG19A3A012443	0.0367289	1.61502	down	18.1886	31.4745	4.05853	4.75008	10.5659	16.8771	15.2562	21.5767	30.8688	46.6759	47.6854	9.54018	13.0369	31.6881	22.7332	4.2202	3.96191	3.911	4.46098	4.58878	5.07891	5.40154	3.44457	3.92095	4.79014	4.32265	noncoding	uc002npe.2	ZNF66	UCSC_knowngene	1117	chr19	+	20959109	20977400		CAAAAAGAAAGCCAGTCCTTAAGGTGTGATTCTGGAAGCTGTGTTCCAAAGGAACTTCTG	intergenic
CUST_106_PI426075208	0.00228803	2.7015	down	6.81823	19.7032	2.72802	4.16179	6.72826	8.76243	7.8627	14.7125	42.196	15.6159	19.2632	5	9.28424	5	5	3.60526	3.00488	2.86538	3.91522	5.28451	3.73013	4.27379	2.36059	3.43896	2.35107	2.34725	noncoding	nc-HOXC10-127+	nc-HOXC10-127	HOX cluster	248	chr12	-	54377713	54377961		GACAGACCAGTCTATTTTTGTGGTTGTTTTTAAATAAAAGGAAGAAATAAGGGGAACCGT	bidirectional	NM_017409	HOXC10	homeobox protein Hox-C10	+	54378945	54384062
ASHG19A3A030154	0.000192195	2.29448	down	8.83081	18.9873	3.0193	4.21746	12.0326	9.46438	6.76708	16.5038	27.1732	22.9699	16.257	5	8.04732	12.6445	11.0615	4.41005	3.11635	2.67226	4.08412	4.31949	4.20368	4.06999	2.36059	3.24349	3.48311	3.23997	noncoding	ENST00000406296	RP11-374N7.1	Ensembl	293	chr6	-	74714235	74714528		CGGAATAAAAGGTGAGTGAATTTTCTGGAGCTAACAAAGGAAAATTTGAAGGCACCATTA	intergenic
ASHG19A3A031900	0.000402614	1.57226	down	20.923	32.8861	4.36231	5.01514	18.3636	22.4023	20.4031	39.6159	38.6775	32.1451	35.6282	15.6564	21.0754	23.3507	22.6502	5.03067	4.3633	4.36149	5.30426	5.08865	4.62065	5.03149	4.15598	4.61064	4.36562	4.31681	noncoding	ENST00000402084	RP11-300D11.2	Ensembl	394	chr6	+	107550962	107551356		GAACCCAGATATGGACTTGAAAGATATAGCCTGTGTGAGAAGAAAAAGACCTGAAGAAAC	intronic antisense	NM_020381	PDSS2	decaprenyl-diphosphate synthase subunit 2	-	107473760	107780779
ASHG19A3A007523	0.0325565	1.6355	down	5.86638	11.282	2.50223	3.21196	5	5.87782	5	7.75257	27.1659	10.3556	6.13595	5	5	5.92135	8.39908	2.53526	2.555	2.35229	3.01529	4.31824	3.21076	2.98026	2.36059	2.39419	2.51824	2.83309	noncoding	NR_027429	LOC219347	RefSeq_NR	3972	chr10	-	81805990	81838949	ENST00000432070,	CAGGTGGTGAGTCTCAAAGGCGAAGCTGAATGAGGCAAGAATCTGCATCAAAGAGCCCTG	natural antisense	NM_025125	C10orf57	transmembrane protein C10orf57	+	81838425	81852307
ASHG19A3L0001755	0.0357605	2.3741	down	5.70549	17.9952	2.47232	3.7197	5	5	5	24.4048	5	21.9585	33.6129	5	5	9.23295	5	2.53526	2.35386	2.35229	4.63186	2.32188	4.15221	4.95729	2.36059	2.39419	3.02576	2.34725	noncoding	BQ022069	lincRNA-QKI-4	lincRNA	432	chr6	+	163789337	163789753		TAGCCATAGCACACTGTTAATTACTTTGCTATTTATTCAGTAGCTCCACAAGTGGAAAGC	intergenic
ASHG19A3A016344	0.0295234	1.5633	down	490.538	770.793	8.87784	9.52244	292.813	565.933	431.326	743.997	897.131	1012.91	907.11	355.347	475.018	483.502	632.101	8.98101	8.96893	8.76019	9.40246	10.5253	9.27309	9.43032	8.84936	9.04905	8.61362	9.02592	noncoding	ENST00000510008	AC068137.8	Ensembl	774	chr2	+	131034756	131035530	ENST00000440206,	AAGCCACCGCCTGATATTGACACTATGTAGATGTAGTATGACTATTCTCATATATTTCTA	intergenic
ASHG19A3A042171	0.0208457	3.40682	down	6.26463	28.4011	2.60638	4.3748	30.6686	5	5	6.06095	35.2636	63.5069	6.5052	5	12.5878	5	5	5.76029	2.35386	2.35229	2.72261	4.87785	5.47364	3.03961	2.36059	3.87321	2.35107	2.34725	noncoding	ENST00000420346	AC007320.3	Ensembl	1263	chrY	+	24457010	24467972		GCATCTACAATAGATGGTCGGGAAAGTAGATCTGAAAAAGGAGACTGAAGCAGATATTAA	intron sense-overlapping	NM_152585	RBMY1F	"RNA-binding motif protein, Y chromosome, family"	+	24455009	24564028
ASHG19A3L0001434	0.0328942	1.86926	down	15.3667	29.2197	3.86246	4.76494	15.694	17.488	16.5781	21.5368	50.3488	44.6509	13.8682	9.64758	23.6736	12.5698	12.2433	4.79573	4.01417	4.03938	4.45828	5.65822	5.02697	3.88547	3.46385	4.7808	3.47277	3.40381	noncoding	BQ922369	lincRNA-CLNK-2	lincRNA	853	chr4	-	10971582	10972252		TTACTGAGAAAAAGGGACGAGAGAGAGATGTGGGATCAGAGATCGCTTCAAAAAACCTAG	intergenic
ASHG19A3A040952	0.0419558	1.58274	down	12.7769	19.9548	3.63951	4.30193	15.2838	11.3754	16.3583	19.4695	38.4146	13.1436	13.4624	12.2741	11.0427	13.3726	12.238	4.75576	3.3766	4.01622	4.31943	5.0701	3.5149	3.84946	3.79239	3.68508	3.5637	3.40306	noncoding	AF116681		misc_RNA	1437	chr1	+	227237318	227238751		ATGCATATAAAGCAGAAATAGCCATTACAAATCGATGGGGGGAAATATAGCAGGGTCACT	intronic antisense	NM_014826	CDC42BPA	serine/threonine-protein kinase MRCK alpha	-	227177565	227505826
ASHG19A3A040952	0.0419558	1.58274	down	12.7769	19.9548	3.63951	4.30193	15.2838	11.3754	16.3583	19.4695	38.4146	13.1436	13.4624	12.2741	11.0427	13.3726	12.238	4.75576	3.3766	4.01622	4.31943	5.0701	3.5149	3.84946	3.79239	3.68508	3.5637	3.40306	noncoding	AF116681		misc_RNA	1437	chr1	+	227237318	227238751		ATGCATATAAAGCAGAAATAGCCATTACAAATCGATGGGGGGAAATATAGCAGGGTCACT	intronic antisense	NM_003607	CDC42BPA	serine/threonine-protein kinase MRCK alpha	-	227177565	227505826
ASHG19A3A045074	0.0197657	2.00437	down	13.6404	25.4735	3.59962	4.60277	15.262	9.23009	16.3652	17.6516	35.8032	38.8028	19.8481	5	16.3722	18.0115	16.8635	4.75382	3.07898	4.01716	4.18352	4.91184	4.85137	4.3133	2.36059	4.24772	4.00071	3.89255	noncoding	BC033654		misc_RNA	725	chr11	-	35642025	35642413		TTGTAGCCTTCAGGCCAAAATGACAAGAGGTCAGGAATGAGTCAGGCAAATTGTCAAGGT	natural antisense	NM_014344	FJX1	four-jointed box protein 1 precursor	+	35639734	35642421
ASHG19A3A026343	0.0208176	1.96324	down	10.7668	22.334	3.35968	4.33292	6.63379	11.2878	11.9321	21.8665	44.7674	24.171	14.2311	6.90086	15.534	8.2926	10.6533	3.5859	3.36534	3.51622	4.47887	5.41433	4.26613	3.91939	3.04191	4.17172	2.8775	3.1854	noncoding	ENST00000506509	RP11-296L20.1	Ensembl	158	chr4	+	179990590	179990748		ACTTACAACAAAACTGGCTAACACTAGCATCACAGACGCCCAAGAAATGGAAACTGTTAG	intergenic
ASHG19A3A031486	0.0143358	3.02374	down	6.34434	28.5822	2.64861	4.24495	8.12387	5.47149	8.63513	12.599	34.33	6.78227	81.0761	5.59056	5	5	8.36888	3.85828	2.50345	3.00528	3.68755	4.82169	2.75376	6.10346	2.80857	2.39419	2.35107	2.82914	noncoding	NR_024015	TDRG1	RefSeq_NR	1197	chr6	+	40346162	40347631		AATGAAGAAGAACTTACTTGGCCTAGGATGTGGCTAGAGAACGGAGCGCACTTTCACTTA	intergenic
ASHG19A3A013513	0.0371728	1.7448	down	19.5336	33.1344	4.15829	4.96135	18.5955	23.857	15.7728	32.0797	30.3315	46.986	37.679	14.0362	34.6682	10.5381	18.3291	5.04932	4.45537	3.95925	5.01289	4.55357	5.0874	5.10356	3.98875	5.32566	3.21076	4.00993	noncoding	ENST00000450854	AC009229.5	Ensembl	622	chr2	-	38430504	38466732		TTTTTATTATCTACCAGACTGAAGGCCACTGCCTGGGGACTTGATCTAAGAGAAGAAATA	intergenic
ASHG19A3A049507	0.0131117	1.69649	down	13.0072	21.1285	3.64225	4.4048	15.6361	17.9096	14.045	20.1933	35.3663	18.7076	15.7389	9.31963	14.7406	11.688	10.3406	4.7891	4.04965	3.78633	4.36986	4.88568	3.94796	4.03141	3.41213	4.09701	3.37102	3.13737	noncoding	ENST00000415082	RP11-478K15.3	Ensembl	478	chr13	-	44720605	44732358		AACCAACGTAATTAGGTGAAGATTGAGCAGGATAAGGCTTTGCAAGGAACATCCCTGCCA	intergenic
ASHG19A3A018609	0.0249645	2.32192	down	81.0492	180.003	6.04556	7.26087	76.4984	27.7615	138.527	159.205	91.303	381.307	191.7	42.8125	48.5492	70.7161	157.929	7.07916	4.66161	7.16188	7.24222	6.84465	7.87025	7.26808	5.65217	5.80704	5.91661	7.07401	noncoding	ENST00000445709	CR381653.3	Ensembl	723	chr21	-	10203296	10204035		TTCACATACACAAGGAAGCTCTTACCAAAGTCACGGAGAACAGACAACATGTGGCAGAAG	intergenic
ASHG19A3L0001977	0.0220962	1.6773	down	53.1957	84.5762	5.71479	6.46094	70.222	54.5433	45.4354	79.8909	105.95	73.6715	93.1465	64.8941	47.7308	51.1156	55.4548	6.94764	5.61063	5.55982	6.27613	7.12157	5.67106	6.2883	6.27462	5.78407	5.45684	5.60279	noncoding	CD357052	lincRNA-MED30-2	lincRNA	743	chr8	-	118758199	118758929		TGATAAACCGGGCCACAAACCCCTTTTATCACTTTTATTATGTAGGTCCAACCTTAGCCT	intergenic
ASHG19A3A053868	0.0242879	2.48678	down	7.98919	22.0911	2.9019	4.21618	8.76997	13.0425	8.99231	7.98394	57.039	18.0031	18.6596	9.32393	5	6.57638	5	3.96548	3.57948	3.06907	3.05645	5.9191	3.9049	4.23496	3.41279	2.39419	2.60863	2.34725	noncoding	uc001fso.1	AK057554	UCSC_knowngene	2596	chr1	-	158444244	158464676		GACCATGGTGAGGTTTTCTGCCAAGATCTGCAAAGGGGGAAAGAAGTAAAACATATTCAG	natural antisense	NM_001004472	OR10R2	olfactory receptor 10R2	+	158449667	158450675
ASHG19A3A014493	0.0327558	1.57103	down	11.8224	18.0218	3.48493	4.13664	11.164	7.39053	16.3313	13.9528	31.2007	15.5384	18.2532	12.4183	8.48114	10.2186	16.0947	4.29932	2.78162	4.01249	3.83548	4.61578	3.72379	4.20882	3.80883	3.31368	3.17131	3.82164	noncoding	HIT000071416		H-invDB	506	chr2	-	153441932	153442437	AF130063,	AAGAGAAGAAAAAGCATGACCAGAACCCCAAATGGTATTTCTGGTGGCGCAGCTTCAAAG	intronic antisense	NM_052905	FMNL2	formin-like protein 2	+	153191750	153506348
ASHG19A3A030522	0.0149989	1.50503	down	60.9039	89.3809	5.87509	6.46489	51.2494	76.2425	44.8799	75.2697	90.1633	114.683	115.539	44.9087	80.5965	62.2796	56.5161	6.50147	6.07985	5.54281	6.19284	6.82102	6.23673	6.57238	5.72769	6.53189	5.73739	5.63092	noncoding	ENST00000407765	RP1-209B5.2	Ensembl	1162	chr6	-	131505464	131506626		TACTGTAACTTCTGCCTGGGGAACTCAAAGATTAACAAGAAGATGGGACAACCTGAGGAG	intronic antisense	NM_016377	AKAP7	A-kinase anchor protein 7 isoform gamma isoform	+	131456825	131604675
ASHG19A3A043857	0.00212777	1.54323	down	26.0436	39.6519	4.67308	5.29903	21.2151	26.5081	26.1385	39.0212	52.576	39.0224	46.425	24.7032	18.4177	32.6611	27.8328	5.23766	4.59973	4.74159	5.28263	5.74731	4.85937	5.36819	4.83145	4.41635	4.82908	4.6203	noncoding	ENST00000453284	ZNF32OS1	Ensembl	434	chr10	+	44139319	44140495		TTCATAAAGAGAACTTCTCTTCAGGAAAGTGGTCAAAGGGTGAGCCTCTGTGAGCAGCTT	natural antisense	NM_006973	ZNF32	zinc finger protein 32	-	44139306	44144326
ASHG19A3A043857	0.00212777	1.54323	down	26.0436	39.6519	4.67308	5.29903	21.2151	26.5081	26.1385	39.0212	52.576	39.0224	46.425	24.7032	18.4177	32.6611	27.8328	5.23766	4.59973	4.74159	5.28263	5.74731	4.85937	5.36819	4.83145	4.41635	4.82908	4.6203	noncoding	ENST00000453284	ZNF32OS1	Ensembl	434	chr10	+	44139319	44140495		TTCATAAAGAGAACTTCTCTTCAGGAAAGTGGTCAAAGGGTGAGCCTCTGTGAGCAGCTT	natural antisense	NM_001005368	ZNF32	zinc finger protein 32	-	44139306	44144152
ASHG19A3A036692	0.0268985	1.76846	down	5.44799	10.8874	2.43979	3.26228	6.68642	5	7.68795	10.5177	26.1763	6.05647	5	5	5	5	5	3.59766	2.35386	2.83177	3.42949	4.23046	2.66231	2.3915	2.36059	2.39419	2.35107	2.34725	noncoding	AK056720		RNAdb	2080	chr8	+	74332308	74353751		AATGTTTGCAAATCAATAAGGAGAAAGCCTGAACAATGCGATGACGTTGGCCAGGAACCC	intronic antisense	NM_001164380	STAU2	double-stranded RNA-binding protein Staufen	-	74332603	74659162
ASHG19A3A036692	0.0268985	1.76846	down	5.44799	10.8874	2.43979	3.26228	6.68642	5	7.68795	10.5177	26.1763	6.05647	5	5	5	5	5	3.59766	2.35386	2.83177	3.42949	4.23046	2.66231	2.3915	2.36059	2.39419	2.35107	2.34725	noncoding	AK056720		RNAdb	2080	chr8	+	74332308	74353751		AATGTTTGCAAATCAATAAGGAGAAAGCCTGAACAATGCGATGACGTTGGCCAGGAACCC	intronic antisense	NM_001164382	STAU2	double-stranded RNA-binding protein Staufen	-	74332603	74659162
ASHG19A3A036692	0.0268985	1.76846	down	5.44799	10.8874	2.43979	3.26228	6.68642	5	7.68795	10.5177	26.1763	6.05647	5	5	5	5	5	3.59766	2.35386	2.83177	3.42949	4.23046	2.66231	2.3915	2.36059	2.39419	2.35107	2.34725	noncoding	AK056720		RNAdb	2080	chr8	+	74332308	74353751		AATGTTTGCAAATCAATAAGGAGAAAGCCTGAACAATGCGATGACGTTGGCCAGGAACCC	intronic antisense	NM_001164383	STAU2	double-stranded RNA-binding protein Staufen	-	74332603	74659162
ASHG19A3A036692	0.0268985	1.76846	down	5.44799	10.8874	2.43979	3.26228	6.68642	5	7.68795	10.5177	26.1763	6.05647	5	5	5	5	5	3.59766	2.35386	2.83177	3.42949	4.23046	2.66231	2.3915	2.36059	2.39419	2.35107	2.34725	noncoding	AK056720		RNAdb	2080	chr8	+	74332308	74353751		AATGTTTGCAAATCAATAAGGAGAAAGCCTGAACAATGCGATGACGTTGGCCAGGAACCC	intronic antisense	NM_001164381	STAU2	double-stranded RNA-binding protein Staufen	-	74332603	74659162
ASHG19A3A034466	0.0153847	2.63448	down	7.10081	19.2227	2.73645	4.13397	10.8876	5.5449	5	13.7478	48.4398	11.236	11.8026	5	14.8115	7.00966	5.23881	4.26075	2.51176	2.35229	3.81418	5.58205	3.31664	3.69621	2.36059	4.10416	2.66868	2.42122	noncoding	ENST00000453648	RP11-667F9.2	Ensembl	164	chr7	+	64927983	64928351		AGTAAGGATGAATCACTGGCCTTACTTCTAACACAAGGAAGGGAGCCTTGAAAGGTAAGA	intergenic
ASHG19A3A028475	0.0231417	2.53006	down	8.16306	22.6458	2.83411	4.17328	5	15.5844	5.22412	23.8315	43.5067	23.5494	17.3415	5	5	8.30302	9.86678	2.53526	3.84756	2.45932	4.60054	5.35097	4.23333	4.14628	2.36059	2.39419	2.87962	3.06336	noncoding	ENST00000508988	NBPF22P	Ensembl	1200	chr5	+	85578583	85589155		AAGTTCTATAGATTCACAATGATGAATGTGATGAATGATCACCTGTGTTCTGAGAAACTG	intergenic
ASHG19A3A036946	0.00845601	3.02227	down	7.50762	22.3316	2.80201	4.39765	17.3774	7.12171	5	20.3563	50.3657	8.95453	14.604	5	9.03876	13.8853	5	4.95112	2.73205	2.35229	4.38107	5.65897	3.04979	3.94728	2.36059	3.40097	3.61894	2.34725	noncoding	AK002210		NRED	2601	chr8	+	134537651	134540252		TTTAACAAAGGATAAAATGAGAGGTTGTTCTACTCTGAGGGGAGGGGAGGCAGAGAGAAA	intronic antisense	NM_173344	ST3GAL1	CMP-N-acetylneuraminate-beta-galactosamide-	-	134467090	134584183
ASHG19A3A036946	0.00845601	3.02227	down	7.50762	22.3316	2.80201	4.39765	17.3774	7.12171	5	20.3563	50.3657	8.95453	14.604	5	9.03876	13.8853	5	4.95112	2.73205	2.35229	4.38107	5.65897	3.04979	3.94728	2.36059	3.40097	3.61894	2.34725	noncoding	AK002210		NRED	2601	chr8	+	134537651	134540252		TTTAACAAAGGATAAAATGAGAGGTTGTTCTACTCTGAGGGGAGGGGAGGCAGAGAGAAA	intronic antisense	NM_003033	ST3GAL1	CMP-N-acetylneuraminate-beta-galactosamide-	-	134467090	134584183
ASHG19A3A018795	0.00138339	1.92841	down	6.51638	12.7478	2.61279	3.5602	5.19845	5.08921	6.05073	11.2781	22.2928	9.104	15.8657	5	5	9.70507	8.25325	3.27936	2.45947	2.55782	3.52951	3.88201	3.06997	4.04014	2.36059	2.39419	3.09562	2.80904	noncoding	ENST00000411943	AP000275.64	Ensembl	390	chr21	-	33996725	33997406		CACCAAGAAAGAGCTAACCACAGATATTTAAGACAAGACCTGTATGAGAAGAAAAGGACC	intergenic
ASHG19A3L0001058	0.0189267	1.82345	down	11.3271	20.9998	3.41349	4.28016	8.72664	12.9373	12.4238	13.6129	43.6891	21.3039	17.6663	9.28827	6.19286	17.467	9.65327	3.95907	3.56699	3.58494	3.79597	5.36073	4.11743	4.16763	3.40749	2.93291	3.95266	3.03595	noncoding	DA630954	lincRNA-RAB6C-1	lincRNA	574	chr2	+	129153697	129402710		TGGAGCAGACACAGCAGGACACACTCATGATAAGAAGCTATAAGTGCTAGGATGGTGTTT	intergenic
ASHG19A3A032964	0.0132764	1.76393	down	5.30168	12.0695	2.47239	3.29118	5	5	5	6.66918	18.8931	12.242	17.5434	5.49835	5	6.00291	5.30882	2.53526	2.35386	2.35229	2.82783	3.51192	3.42147	4.15943	2.78275	2.39419	2.52713	2.42413	noncoding	ENST00000458327	RP11-166O4.6	Ensembl	357	chr7	-	66799241	66801077		TTGCTTGAAGAGTGAGCAGGTGAGCAAAGAGACAAGATTACATGTTTAAACCAAGAAAAG	intergenic
ASHG19A3A029963	0.0321926	1.54493	down	5	8.873	2.35987	2.98741	5.98586	5	5	7.6349	20.7442	5	5	5	5	5	5	3.46151	2.35386	2.35229	2.99677	3.72238	2.36492	2.3915	2.36059	2.39419	2.35107	2.34725	noncoding	ENST00000513698	AL161907.3	Ensembl	2503	chr6	-	45539455	45544507		GAGTGAGAACTTTGCAGAGGCAGCAAGGTGAGTTTAAACTGGAAACTATGAAGTTCCTGG	intergenic
ASHG19A3A050066	0.0438583	1.90484	down	6.2207	12.3029	2.56005	3.48972	10.8755	6.20731	6.06117	5.65202	7.51248	15.6841	21.7903	5	5	5	10.0557	4.25809	2.60115	2.55891	2.65353	2.37532	3.73562	4.42605	2.36059	2.39419	2.35107	3.09442	noncoding	ENST00000437983	RP11-421P11.5	Ensembl	504	chr13	+	37423502	37424183		AATCAGTTCTGTGACTGGGAGCAGTGATTCTCTGTAGAGTTTTTTAAAACTTGGATTTCA	intronic antisense	NM_001127217	SMAD9	mothers against decapentaplegic homolog 9	-	37418967	37494409
ASHG19A3A050066	0.0438583	1.90484	down	6.2207	12.3029	2.56005	3.48972	10.8755	6.20731	6.06117	5.65202	7.51248	15.6841	21.7903	5	5	5	10.0557	4.25809	2.60115	2.55891	2.65353	2.37532	3.73562	4.42605	2.36059	2.39419	2.35107	3.09442	noncoding	ENST00000437983	RP11-421P11.5	Ensembl	504	chr13	+	37423502	37424183		AATCAGTTCTGTGACTGGGAGCAGTGATTCTCTGTAGAGTTTTTTAAAACTTGGATTTCA	intronic antisense	NM_005905	SMAD9	mothers against decapentaplegic homolog 9	-	37418967	37494409
CUST_90_PI426075208	0.0250156	1.91507	down	7.2393	13.9549	2.83059	3.76799	12.4528	14.089	5.76673	16.0822	24.96	8.43479	7.84485	6.57338	7.0067	5	5	4.45733	3.69662	2.51975	4.04913	4.12597	2.97999	3.22752	2.99011	3.07872	2.35107	2.34725	noncoding	nc-HOXB4-168+	nc-HOXB4-168	HOX cluster	1808	chr17	+	46657690	46659498		AGCAAACTATCACACTATGGTTGTCTTTGCCAAGAGAGGGTCCAATAGGTAATCTCAGAC	intergenic
ASHG19A3A038449	0.0421812	1.59017	down	5.66938	9.69698	2.46456	3.13374	5.74979	5	6.93995	6.93279	25.2457	5	5.55658	5	5	5	7.07631	3.40824	2.35386	2.70113	2.87217	4.1519	2.36492	2.87146	2.36059	2.39419	2.35107	2.62652	noncoding	ENST00000435021	RP11-23I7.1	Ensembl	445	chr1	+	204632999	204633741		TTTTAGAACCGGATCCACTGATACGTCAGGCCAAGGAGAAATGACCACAAGCTCTGAAAA	intronic antisense	NM_006338	LRRN2	leucine-rich repeat neuronal protein 2	-	204586302	204654481
ASHG19A3A038449	0.0421812	1.59017	down	5.66938	9.69698	2.46456	3.13374	5.74979	5	6.93995	6.93279	25.2457	5	5.55658	5	5	5	7.07631	3.40824	2.35386	2.70113	2.87217	4.1519	2.36492	2.87146	2.36059	2.39419	2.35107	2.62652	noncoding	ENST00000435021	RP11-23I7.1	Ensembl	445	chr1	+	204632999	204633741		TTTTAGAACCGGATCCACTGATACGTCAGGCCAAGGAGAAATGACCACAAGCTCTGAAAA	intronic antisense	NM_201630	LRRN2	leucine-rich repeat neuronal protein 2	-	204586302	204654597
ASHG19A3A029272	0.0286485	1.59108	down	54.2161	87.2986	5.69469	6.3647	59.0523	80.2104	56.0895	123.747	54.5264	85.0488	114.118	48.0672	35.65	64.3718	40.9075	6.70473	6.1514	5.86225	6.88744	5.82047	5.85564	6.55521	5.83592	5.36388	5.7828	5.17192	noncoding	ENST00000504573	CTB-129O4.1	Ensembl	393	chr5	+	179720244	179722253		GAAAACCGTGGAGAGCCGGCCTTTGGGGACTAGAAGAGTGGGAACAATGGTTGACAAATG	intergenic
ASHG19A3A038986	0.0308931	2.06821	down	33.5442	65.1452	4.99594	6.04432	53.2415	25.5415	35.6816	41.3387	100.011	78.1326	53.0019	34.5904	52.4025	18.4398	34.6091	6.55635	4.54821	5.20907	5.36771	7.00988	5.74473	5.54291	5.33725	5.91424	4.03331	4.93355	noncoding	ENST00000448857	RP11-240L7.4	Ensembl	1072	chr9	+	99008743	99012675		TGAAGGAAGAGGCAACCCCATGGACTGAAATGTTCTCTGAAGTAGAATTGACCGCAATCA	natural antisense	NM_000197	HSD17B3	testosterone 17-beta-dehydrogenase 3	-	98997588	99064434
ASHG19A3A050682	0.040158	1.84796	down	12.783	23.4059	3.61256	4.49849	18.847	16.2043	16.0229	12.395	48.17	16.5088	21.1086	13.2911	7.1857	10.9393	13.055	5.06845	3.90388	3.98168	3.66431	5.56977	3.8037	4.38624	3.90913	3.11161	3.26611	3.50292	noncoding	ENST00000508469	AL121840.1	Ensembl	917	chr14	-	30637040	30766245		ATCTAATTGCAAGGGCCTGGGAAGCACAACTAACCATGCACCAAAGAAGACAAGAACACA	intergenic
ASHG19A3A031238	0.012092	2.56288	down	7.12895	19.7765	2.71959	4.07735	7.95801	7.23761	11.3076	18.9907	44.2521	22.6517	5.03016	5	5	8.71215	5.51633	3.8293	2.75376	3.42784	4.28746	5.38805	4.18652	2.69543	2.36059	2.39419	2.9454	2.43576	noncoding	ENST00000482052	HLA-L	Ensembl	1765	chr6	+	30227360	30260791		GCAATGCCCAAAGTCATCCTTGGTCACAATAAAGGAGAATAAAGGGAAAAAAGTATGATT	intergenic
ASHG19A3A034041	0.037741	1.94008	down	16.1955	43.5482	3.9621	4.91822	13.2239	17.6048	12.9801	16.044	32.3193	121.549	34.605	12.5861	22.8787	13.1914	17.9316	4.54364	4.02355	3.65798	4.04617	4.6938	6.31584	4.99163	3.83017	4.73121	3.54701	3.98271	noncoding	AK024544		misc_RNA	761	chr7	+	22281822	22282566		CCAGCCCCAGGAAGCAGCTACATCTTAAACAGACTTTTCATTATGAAAAGAGTTCAAATT	intronic antisense	NM_012294	RAPGEF5	rap guanine nucleotide exchange factor 5	-	22157907	22396533
ASHG19A3A048627	0.0473238	2.87668	down	6.28656	30.6627	2.63634	4.16074	5	10.0179	5.79966	33.3868	5	52.0592	57.8675	5	6.21154	5	5.69023	2.53526	3.19609	2.52331	5.06666	2.32188	5.21946	5.66044	2.36059	2.93599	2.35107	2.45099	noncoding	AL049277		misc_RNA	1829	chr1	-	98432562	98434368		CCATAGTCTTCAGACAAAAGGGAGAGATATCTTTTCAGACAATCTTTGAACAATCCTATA	intergenic
ASHG19A3A022521	0.0126308	1.51786	down	52.1337	76.888	5.64455	6.24658	45.8835	50.1457	42.3832	69.049	72.3533	94.7475	102.407	33.1449	73.4652	56.7212	56.9417	6.34432	5.48641	5.46243	6.07444	6.40939	5.99473	6.41004	5.27479	6.39991	5.60258	5.64118	noncoding	ENST00000416072	RP4-657D16.3	Ensembl	573	chr1	+	52259720	52264173		GACCAACGGGCATATTCCAAGATTAAAAGCCGTACATCTCTGTACAGAGGGCAGAAAAAA	natural antisense	NM_001101662	NRD1	nardilysin isoform b	-	52254865	52344609
ASHG19A3A022521	0.0126308	1.51786	down	52.1337	76.888	5.64455	6.24658	45.8835	50.1457	42.3832	69.049	72.3533	94.7475	102.407	33.1449	73.4652	56.7212	56.9417	6.34432	5.48641	5.46243	6.07444	6.40939	5.99473	6.41004	5.27479	6.39991	5.60258	5.64118	noncoding	ENST00000416072	RP4-657D16.3	Ensembl	573	chr1	+	52259720	52264173		GACCAACGGGCATATTCCAAGATTAAAAGCCGTACATCTCTGTACAGAGGGCAGAAAAAA	natural antisense	NM_002525	NRD1	nardilysin isoform a	-	52254865	52344609
ASHG19A3A015382	0.0346432	2.56954	down	7.98715	21.3681	2.90563	4.26714	40.1769	7.9194	5	17.7626	16.8216	19.8513	12.228	5.34599	16.2303	8.42723	5	6.14749	2.86976	2.35229	4.19108	3.23745	4.02355	3.73612	2.72918	4.23536	2.89993	2.34725	noncoding	ENST00000433429	AC096570.1	Ensembl	440	chr2	+	22759350	22761160		GATATTTGGCAGCACTGCAGCTGGTGATTTATATGGCTCTTCACAAGGTGTTATTTTGGG	intergenic
ASHG19A3A032489	0.0208757	1.89903	down	10.9464	20.4472	3.37334	4.29861	10.8537	9.70464	8.7138	19.3338	38.5134	12.9549	20.5801	13.852	15.2053	9.15873	9.04379	4.25565	3.14976	3.02042	4.3104	5.07692	3.49506	4.35501	3.96971	4.14137	3.01453	2.94427	noncoding	ENST00000418672	AC004909.3	Ensembl	846	chr7	-	14110159	14111005		CTTCAACACAGAAAAAACAAATACAAGATTACAGGGCAGCACAAGATTGATCAGAAAACT	intergenic
ASHG19A3A047563	0.007332	1.54337	down	21.0793	32.036	4.3102	4.93629	18.0291	23.3423	19.6773	22.7966	37.5424	42.7501	39.0616	11.8516	14.8423	28.8097	27.9526	5.00395	4.42422	4.30181	4.53621	5.01954	4.9747	5.14703	3.74541	4.10697	4.65643	4.62639	noncoding	NR_027450	FAM186B	RefSeq_NR	3106	chr12	-	49976658	49999410		GCCAAGCTGTGAAGCCAAGAGGGTTGGAAGACAAATATATATGTGTGTGTATCTTTGTGT	exon sense-overlapping	NM_032130	FAM186B	hypothetical protein LOC84070	-	49981287	49999433
ASHG19A3A020542	0.0431324	1.53184	down	5.22322	9.05266	2.4382	3.05347	6.29703	5	5	5	18.1373	5	10.829	5.2435	5	5	6.09583	3.52306	2.35386	2.35229	2.3662	3.42147	2.36492	3.5917	2.68253	2.39419	2.35107	2.49526	noncoding	BC040262		misc_RNA	1553	chr22	+	44208372	44209834		TACTAAGACAGAGGGCCGAGTGGAAGCGCCATAAATCACGTGAGTGAATGTAATTGTTGT	bidirectional	NM_022785	EFCAB6	EF-hand calcium-binding domain-containing	-	43924623	44208217
ASHG19A3A020542	0.0431324	1.53184	down	5.22322	9.05266	2.4382	3.05347	6.29703	5	5	5	18.1373	5	10.829	5.2435	5	5	6.09583	3.52306	2.35386	2.35229	2.3662	3.42147	2.36492	3.5917	2.68253	2.39419	2.35107	2.49526	noncoding	BC040262		misc_RNA	1553	chr22	+	44208372	44209834		TACTAAGACAGAGGGCCGAGTGGAAGCGCCATAAATCACGTGAGTGAATGTAATTGTTGT	bidirectional	NM_198856	EFCAB6	EF-hand calcium-binding domain-containing	-	43924623	44208217
ASHG19A3A042537	0.0403368	1.63612	down	22.3307	34.6063	4.33622	5.0465	20.2899	21.5465	38.51	37.2822	31.8703	39.5614	44.0276	11.44	11.0435	24.2076	27.2367	5.17546	4.31125	5.3214	5.21731	4.66161	4.87757	5.30055	3.6964	3.68531	4.41215	4.5908	noncoding	ENST00000449071	RP11-128B16.3	Ensembl	422	chr10	-	26866604	26868236		AAGGATCCTCTTTCGCCCATGTTGGGGTTTTCGAAACTGGAAAGAAGACTGATTTCTGCA	intergenic
ASHG19A3A047136	0.0379766	1.6209	down	950.63	1623.25	9.80217	10.499	1022.85	922.128	746.804	1567.19	825.17	1327.78	3373.25	543.02	1335.1	1114.13	1042.59	10.6925	9.69852	9.54346	10.4542	10.3894	9.67982	11.279	9.49229	10.5157	9.82334	9.7397	noncoding	BX647543		misc_RNA	1884	chr11	+	128789205	128791057		ATGCAAAAGAACACCACTGCACTGCACTGCTAAAAATTCACACAATAAAATGGACTTTAA	intergenic
ASHG19A3A034144	0.0159502	1.63533	down	16.312	25.9823	3.97305	4.68263	21.3685	19.6473	22.7074	21.0803	29.7948	33.5068	24.1613	12.704	16.6574	11.1799	14.9759	5.24778	4.1854	4.52814	4.43086	4.51354	4.67063	4.55035	3.84344	4.27206	3.30098	3.70829	noncoding	ENST00000441773	RP11-38C18.3	Ensembl	674	chr1	+	165185216	165188341		AGAATCCTCATGACAAGGGGTGGCTACTCTGGCATTTTCAAGTCTTGAGGTTGCTGTTTT	intronic antisense	NM_001174069	LMX1A	LIM homeobox transcription factor 1-alpha	-	165171103	165325478
ASHG19A3A034144	0.0159502	1.63533	down	16.312	25.9823	3.97305	4.68263	21.3685	19.6473	22.7074	21.0803	29.7948	33.5068	24.1613	12.704	16.6574	11.1799	14.9759	5.24778	4.1854	4.52814	4.43086	4.51354	4.67063	4.55035	3.84344	4.27206	3.30098	3.70829	noncoding	ENST00000441773	RP11-38C18.3	Ensembl	674	chr1	+	165185216	165188341		AGAATCCTCATGACAAGGGGTGGCTACTCTGGCATTTTCAAGTCTTGAGGTTGCTGTTTT	intronic antisense	NM_177398	LMX1A	LIM homeobox transcription factor 1-alpha	-	165171103	165325952
ASHG19A3A034635	0.0191651	2.33316	down	10.0845	22.7303	3.10052	4.3228	8.0078	5	5	14.4992	29.1304	34.4794	27.5348	5	17.0132	16.6295	11.8641	3.83829	2.35386	2.35229	3.89032	4.4667	4.7073	4.7114	2.36059	4.30465	3.87579	3.35594	noncoding	G31771		misc_RNA	161	chr7	+	81575760	81575921		ATTTTTACAAAATGTTTTTATCAGGCTAGGTAATTTTCACAAAAGTGTCAAGAGAACAAA	intergenic
ASHG19A3A008764	0.0160983	1.75101	down	59.9086	113.188	5.88078	6.68896	36.9594	53.0281	54.7549	76.0842	135.427	140.682	176.788	54.6109	59.3187	74.3804	63.3584	6.02677	5.56815	5.82735	6.20739	7.54446	6.5118	7.15439	6.02286	6.09416	5.98547	5.78668	noncoding	NR_026914	MGC16275	RefSeq_NR	2501	chr17	-	72206140	72209460		AAACAGGCTGAAAACAGATGGCCTCATTTGCCGACTGAGATCATGCTCAAGATTAGGGAT	bidirectional	NM_032646	TTYH2	protein tweety homolog 2 isoform 1	+	72209695	72258157
ASHG19A3A023959	0.0121596	1.71887	down	38.6065	74.0231	5.23389	6.01535	35.7797	56.6473	32.5021	66.1762	43.9586	90.2157	133.986	39.0964	33.4843	31.1005	38.8087	5.97894	5.66516	5.07024	6.0172	5.37483	5.93147	6.77433	5.52329	5.28027	4.76408	5.10032	noncoding	ENST00000506899	RP11-22A3.2	Ensembl	2694	chr4	-	12860724	12866585		TGTTACTGAAGACAAAGCAGATACCTGTTACCACTACTTTAATGGTTTGATGATTCAGAG	intergenic
ASHG19A3L0001405	0.00846626	2.06549	down	11.6458	21.7132	3.38842	4.43491	14.2082	15.7559	15.8493	20.7188	37.1167	18.3632	18.1591	6.89509	5	12.6596	13.7151	4.65148	3.86514	3.96577	4.40394	4.99278	3.92497	4.20138	3.04116	2.39419	3.48462	3.57967	noncoding	CR737987	lincRNA-LRIG1	lincRNA	445	chr3	-	66831091	67022804		AATGAGAAGAAAGGTTGAATCATCAAAGATGACTATGGGGGCTTGCACTAAGAGTCTACA	intergenic
ASHG19A3A051767	0.0399238	1.77636	down	8.75133	14.9833	2.90438	3.7333	6.76422	12.2925	5	11.0087	16.1064	19.7377	21.2997	5	5	15.4807	9.73484	3.61215	3.49576	2.35229	3.49618	3.14404	4.01517	4.39896	2.36059	2.39419	3.77434	3.04911	noncoding	AK123881		misc_RNA	2498	chr14	+	99986200	99988847		CCAACGTGGGCTTTGTAAACATTTGTTGGATGGCTGAATAAACAGAATGAATGAATGAAT	natural antisense	NM_001144995	CCDC85C	coiled-coil domain-containing protein 85C	-	99977602	100070727
ASHG19A3A023950	0.0358566	1.88425	down	98.321	170.997	6.50788	7.42187	107.714	124.422	59.2116	131.148	189.452	232.389	194.281	117.976	137.752	50.3516	100.213	7.55883	6.77496	5.93676	6.97032	8.1091	7.18608	7.28501	7.17603	7.28567	5.43486	6.43897	noncoding	ENST00000512421	AC006499.1	Ensembl	1117	chr4	-	10296086	10297203		CTTCATTTTTAAGGCAGATTCTTCCATAACTGGAATCTGTAAGCACTCTATCTGCTACCA	intergenic
ASHG19A3A020086	0.0354809	1.83394	down	7.61849	12.8574	2.78277	3.65772	9.37837	7.31025	5	10.7924	22.1978	11.8301	10.0885	5	16.4127	5	6.98805	4.0578	2.76806	2.35229	3.46844	3.87176	3.38461	3.50598	2.36059	4.25172	2.35107	2.61287	noncoding	uc002zpl.2	CR625276	UCSC_knowngene	2096	chr22	+	19435415	19437627		TCGCAAAGTAACTGAGATTGGTTGGGCATGACATATGGTGGATCTAGGGTTGAATGACCT	natural antisense	NM_173793	C22orf39	hypothetical protein LOC128977 isoform 1	-	19430672	19435755
ASHG19A3A020086	0.0354809	1.83394	down	7.61849	12.8574	2.78277	3.65772	9.37837	7.31025	5	10.7924	22.1978	11.8301	10.0885	5	16.4127	5	6.98805	4.0578	2.76806	2.35229	3.46844	3.87176	3.38461	3.50598	2.36059	4.25172	2.35107	2.61287	noncoding	uc002zpl.2	CR625276	UCSC_knowngene	2096	chr22	+	19435415	19437627		TCGCAAAGTAACTGAGATTGGTTGGGCATGACATATGGTGGATCTAGGGTTGAATGACCT	natural antisense	NM_005659	UFD1L	ubiquitin fusion degradation protein 1 homolog	-	19437463	19466738
ASHG19A3A020086	0.0354809	1.83394	down	7.61849	12.8574	2.78277	3.65772	9.37837	7.31025	5	10.7924	22.1978	11.8301	10.0885	5	16.4127	5	6.98805	4.0578	2.76806	2.35229	3.46844	3.87176	3.38461	3.50598	2.36059	4.25172	2.35107	2.61287	noncoding	uc002zpl.2	CR625276	UCSC_knowngene	2096	chr22	+	19435415	19437627		TCGCAAAGTAACTGAGATTGGTTGGGCATGACATATGGTGGATCTAGGGTTGAATGACCT	natural antisense	NM_001166242	C22orf39	hypothetical protein LOC128977 isoform 2	-	19428409	19435755
ASHG19A3A020086	0.0354809	1.83394	down	7.61849	12.8574	2.78277	3.65772	9.37837	7.31025	5	10.7924	22.1978	11.8301	10.0885	5	16.4127	5	6.98805	4.0578	2.76806	2.35229	3.46844	3.87176	3.38461	3.50598	2.36059	4.25172	2.35107	2.61287	noncoding	uc002zpl.2	CR625276	UCSC_knowngene	2096	chr22	+	19435415	19437627		TCGCAAAGTAACTGAGATTGGTTGGGCATGACATATGGTGGATCTAGGGTTGAATGACCT	natural antisense	NM_001035247	UFD1L	ubiquitin fusion degradation protein 1 homolog	-	19437463	19466738
ASHG19A3L0002533	0.0161179	1.50189	down	25.3682	38.0215	4.64041	5.22719	20.6122	25.3251	19.5208	36.6255	50.982	31.0805	50.8072	23.4222	27.2942	28.1924	28.4545	5.19688	4.53713	4.2883	5.19422	5.68516	4.57601	5.48369	4.75329	4.98572	4.62547	4.65255	noncoding	CB269797	lincRNA-BET1-2	lincRNA	556	chr7	-	93719942	94020845		TGAGAACCTTGGAATGGAGAAAGGGAACAATGTCATCTGCACTCAGTCATGGAGGAAACA	intergenic
ASHG19A3L0001275	0.0459942	1.67326	down	15.2224	23.8918	3.83976	4.58242	17.051	23.8566	18.0189	23.5273	42.9337	19.1124	16.8346	12.8611	12.8754	14.5114	9.21096	4.92335	4.45529	4.16779	4.58013	5.32202	3.97418	4.11241	3.8612	3.90331	3.68321	2.96774	noncoding	BG221934	lincRNA-TMPRSS15-2	lincRNA	803	chr21	-	20649187	20802807		GGAGAATGCCTTTCCACATGCAGTGCAAGAAACAGAAAAAGAATAGCCACTGGATCCTAT	intergenic
ASHG19A3A040110	0.0372098	1.88059	down	5.55821	11.6813	2.43975	3.35093	7.49853	5	5	7.63773	32.3422	5	5.92826	5	5	5	8.34924	3.75523	2.35386	2.35229	2.99755	4.69522	2.36492	2.94174	2.36059	2.39419	2.35107	2.82649	noncoding	ENST00000458443	RP11-95P13.2	Ensembl	182	chr1	+	219730533	219731043		GTTGCAAAGATCAAATACCAAGGTTATGGGAAGATGTTTTGAAGCCCCATATAAATATGT	intergenic
ASHG19A3A028610	0.023043	2.271	down	7.14257	18.4164	2.83434	4.01766	11.9043	9.36704	5.38492	7.34473	45.8099	18.0841	8.93902	7.84825	8.20869	5	7.0465	4.39587	3.10031	2.47703	2.94918	5.46283	3.90988	3.37056	3.18784	3.26935	2.35107	2.62042	noncoding	ENST00000448680	RP4-666F24.3	Ensembl	491	chr1	+	115642292	115645279		TTATACCTGCTTGTGGGGACATGAGTGAAGAAAGAGAGGGGACTTTGAAACAAGAGAAGA	intergenic
ASHG19A3A036476	0.0108837	1.89514	down	14.1534	24.6179	3.67098	4.59328	16.89	20.2339	14.269	17.2213	32.813	28.8088	27.3563	5.55171	7.89115	22.512	14.4628	4.90997	4.22714	3.80984	4.14576	4.72677	4.48102	4.70291	2.79983	3.22004	4.3104	3.65863	noncoding	AK092563		misc_RNA	2597	chr8	+	27558710	27561306		CTTGGACAGAAATCTGGGAGAACCTACAGCAAAATGGCAACAATGTGATTGTGGGTAACT	intergenic
ASHG19A3L0000702	0.0239649	2.09984	down	9.29681	19.1223	3.09544	4.16572	8.2663	5	6.34024	15.6215	39.9584	14.1471	17.6181	7.13123	16.93	12.0692	8.31025	3.88256	2.35386	2.60716	4.00447	5.16549	3.61175	4.16434	3.07804	4.29724	3.41779	2.81854	noncoding	exon1607-	lincRNA-DIO3-1	lincRNA	191	chr14	-	102051986	102052176		GCAGTTAGAGTCTGCCACTGAAAGAGGAAAGAGATGGAATTGCTTGGATGGGGAAAGTGG
ASHG19A3A039067	0.0247161	1.67124	down	948.836	1546.18	9.75786	10.4988	690.939	1243.25	846.62	1332.49	1185.35	1983.18	2538.92	384.25	1272.19	932.986	1013.71	10.1536	10.1253	9.72192	10.2263	10.9421	10.2889	10.883	8.96979	10.4537	9.57654	9.69987	noncoding	NR_024011	LOC286367	RefSeq_NR	3413	chr9	+	107536632	107540044		CAGGTGCAGCCTATATTATTAACAGACAAGGAAAGAATCCAAATAAAAGTTCTGTAAACC	intergenic
ASHG19A3A036771	0.0309273	1.52899	down	42.0871	64.6588	5.28839	5.90097	28.9932	39.1165	29.3757	52.3686	56.1357	88.8811	96.9155	21.2924	48.534	60.8095	53.3949	5.67639	5.1422	4.91967	5.69115	5.88625	5.9124	6.33865	4.61102	5.80682	5.70385	5.54678	noncoding	AK055021		misc_RNA	2317	chr1	+	186406004	186408322		CAGGCAAGGCTGAGAAATTGCAGGTCTTAAACAACGTGTGGTTTGGTAGAAAAGAATTGA	intergenic
ASHG19A3A031772	0.000686742	2.56687	down	10.659	26.5732	3.2754	4.63541	13.2449	14.5327	12.8846	23.1268	29.865	26.0422	40.5873	6.176	5	11.6579	13.7029	4.54671	3.74369	3.6452	4.55659	4.51891	4.35716	5.19766	2.92402	2.39419	3.36672	3.57857	noncoding	ENST00000451856	RP11-445L13__B.3	Ensembl	480	chr6	+	83642319	83648396		GAGCAGTGAAGAAAAGAGGAAAATAATTAAGCTATTTGGACCTGTGACTAGATGTTGTTA	intronic antisense	NM_198920	UBE2CBP	ubiquitin-conjugating enzyme E2C-binding	-	83602185	83775545
ASHG19A3A014823	0.0177495	2.79631	down	7.48205	22.974	2.76351	4.24704	7.86622	6.95985	10.8568	16.8644	61.4159	7.22485	21.4986	5	5	9.86293	7.21269	3.81448	2.70443	3.35825	4.11427	6.08221	2.81434	4.4099	2.36059	2.39419	3.11795	2.64569	noncoding	CR619533		misc_RNA	887	chr2	-	198748707	198749593		GGTGGATAGTGATAGAATTTGCTAAGGAGAGGGGCCATGAAGAGTTTTGTTGAGAACATC	intronic antisense	NM_006226	PLCL1	inactive phospholipase C-like protein 1	+	198669425	199014608
ASHG19A3A048860	0.0093708	2.46865	down	8.07353	21.4861	2.91576	4.21948	11.1001	11.2125	11.2331	35.7418	14.8706	20.2715	25.4463	8.47393	5	5	7.52174	4.29115	3.35764	3.41494	5.16199	2.97512	4.05061	4.61856	3.28635	2.39419	2.35107	2.69039	noncoding	ENST00000474343	RP11-166B14.1	Ensembl	374	chr12	+	74042445	74042819		GGAATGTCACAAACAGAATCCATCTGTGTTTGTCCAGAAAATGTAATGAGGATAAAGAGT	intergenic
ASHG19A3A026497	0.0309411	2.08841	down	82.5697	186.259	6.22535	7.28776	49.9733	90.1107	59.8435	163.652	166.42	136.63	414.621	37.2828	97.6535	138.158	72.3695	6.46828	6.31798	5.9507	7.2794	7.88851	6.47215	8.33043	5.45577	6.79658	6.85385	5.97722	noncoding	BC042834		misc_RNA	958	chr5	-	7224135	7225076		AGGAAAGGTGTACATAGAACTGTTTACCCAGTGTTGAAGTATTCTAGATGTCTTTCAGGC	intergenic
ASHG19A3A036709	0.0197521	2.03355	down	346.774	676.795	8.26106	9.28506	468.165	229.586	270.605	791.915	284.778	1052.15	786.972	251.234	758.113	253.811	317.293	9.61707	7.66522	8.10556	9.48873	8.7653	9.32817	9.22605	8.32252	9.69921	7.71763	8.05625	noncoding	AK023640		RNAdb	1438	chr8	+	79640607	79642045		ATGCTCCTCAAGCTGAACTTCTTCCATTTGTGATAGTATTTGGACCATTTCTAGAATATG	intergenic
ASHG19A3A023790	0.00196476	1.52967	down	24.3921	37.444	4.59175	5.20497	28.1016	25.8379	24.2995	34.5075	38.2345	50.593	35.7836	20.6985	25.7664	20.8696	28.8804	5.63386	4.56681	4.62913	5.11295	5.06082	5.18093	5.03627	4.56886	4.90312	4.20663	4.67592	noncoding	NR_027840	FYTTD1	RefSeq_NR	3824	chr3	+	197477260	197511317		GGGGGAGAAAGCAAACATCTTTGAAGGAGAGATGATTGCTGTGGCTCGCTGAGAAGCCAG	exon sense-overlapping	NM_032288	FYTTD1	UAP56-interacting factor isoform 1	+	197476623	197511317
ASHG19A3A023790	0.00196476	1.52967	down	24.3921	37.444	4.59175	5.20497	28.1016	25.8379	24.2995	34.5075	38.2345	50.593	35.7836	20.6985	25.7664	20.8696	28.8804	5.63386	4.56681	4.62913	5.11295	5.06082	5.18093	5.03627	4.56886	4.90312	4.20663	4.67592	noncoding	NR_027840	FYTTD1	RefSeq_NR	3824	chr3	+	197477260	197511317		GGGGGAGAAAGCAAACATCTTTGAAGGAGAGATGATTGCTGTGGCTCGCTGAGAAGCCAG	exon sense-overlapping	NM_001011537	FYTTD1	UAP56-interacting factor isoform 2	+	197476423	197511317
ASHG19A3A023790	0.00196476	1.52967	down	24.3921	37.444	4.59175	5.20497	28.1016	25.8379	24.2995	34.5075	38.2345	50.593	35.7836	20.6985	25.7664	20.8696	28.8804	5.63386	4.56681	4.62913	5.11295	5.06082	5.18093	5.03627	4.56886	4.90312	4.20663	4.67592	noncoding	NR_027840	FYTTD1	RefSeq_NR	3824	chr3	+	197477260	197511317		GGGGGAGAAAGCAAACATCTTTGAAGGAGAGATGATTGCTGTGGCTCGCTGAGAAGCCAG	bidirectional	NM_001145642	KIAA0226	run domain Beclin-1 interacting and cystein-rich	-	197398313	197476568
ASHG19A3A023945	0.042316	1.55166	down	14.1412	21.5402	3.74658	4.3804	14.1652	14.4655	11.462	22.9215	22.6176	24.8926	23.1042	22.5401	12.8819	9.92104	13.5764	4.64745	3.73767	3.44889	4.54342	3.91232	4.30299	4.4958	4.69459	3.90423	3.12745	3.56665	noncoding	ENST00000508566	AC006499.8	Ensembl	1883	chr4	-	10256362	10258245		AAACACCAGTTTTTCCTGAGGAGCCAACTGCATTGACCAAGACCATTGCATGCATTCAAC	intergenic
ASHG19A3A025402	0.0339212	1.59483	down	5	9.88139	2.35987	3.03327	5	5	5	8.61098	24.2801	5	6.5159	5	5	5	5	2.53526	2.35386	2.35229	3.15647	4.06814	2.36492	3.04159	2.36059	2.39419	2.35107	2.34725	noncoding	uc003gss.2	BC037904	UCSC_knowngene	1443	chr4	+	36245737	36275837		GAGTGTATGACGTCTCTAAGAGATGTCATGGAGTGCATGTAGAAGGGACTTTTTATGGAG	natural antisense	NM_015230	ARAP2	"arf-GAP with Rho-GAP domain, ANK repeat and PH"	-	36067619	36245979
ASHG19A3L0003544	0.0212401	1.8021	down	10.2085	17.5945	3.22763	4.07731	10.9179	12.9596	13.0875	18.95	29.5421	20.272	8.29044	5	10.973	10.7497	8.48103	4.26467	3.56916	3.67203	4.28418	4.4958	4.0508	3.29112	2.36059	3.67629	3.24235	2.84538	noncoding	chr20:48363997-48385346-	lincRNA-B4GALT5-1	lincRNA	21350	chr20	-	48363997	48385346		CTAGCATAGTCCCTCAGCAGGCTAGCTTGGTAAGAGCTAGGAAAACAGAAAATGGATATT	intergenic
ASHG19A3A038461	0.0306569	1.60964	down	7.82043	12.455	2.91582	3.60256	8.35632	5	5	14.7716	17.8176	9.57225	11.7571	7.48904	10.3431	7.7675	11.3229	3.89677	2.35386	2.35229	3.92114	3.37937	3.12353	3.69199	3.13157	3.59343	2.78275	3.28104	noncoding	ENST00000430740	RP11-560D2.1	Ensembl	493	chr9	+	30935482	30935975		TCAGAAGCAATCTCAAAATGAGTGGGGTAAAACCATGCATGTCTTGGAAGGTGCCATAGC	intergenic
ASHG19A3L0001666	0.0153948	1.67761	down	5.13514	9.35794	2.39166	3.13806	7.89499	5.81081	5	5	16.3378	6.31617	11.2407	5	5	5	5	3.8196	2.54455	2.35229	2.3662	3.1737	2.69367	3.63713	2.36059	2.39419	2.35107	2.34725	noncoding	BX089036	lincRNA-RAB3C-1	lincRNA	464	chr5	+	57799664	57839321		CTGACATAGAAGAGGAATACAATGAGCTAGGTATTTCCAAGAAGACTGTAGTTCACTTTA	intergenic
ASHG19A3A024300	0.0434362	1.86341	down	5.97294	13.4442	2.51037	3.40831	5	5	5	11.8986	21.931	5.16306	23.2283	5	5	10.8377	5	2.53526	2.35386	2.35229	3.60639	3.84446	2.55201	4.50345	2.36059	2.39419	3.25405	2.34725	noncoding	uc010ihw.1	CSN1S2B	UCSC_knowngene	432	chr4	-	70999320	71012421		ATCTGTGTTCATGCTTGATGGAGTCAATACAGTCTATGAGGTAGAAGGAGAAATTGTTTC	intergenic
ASHG19A3A042238	0.0255568	1.60053	down	7.5167	11.8418	2.83641	3.51496	10.1431	10.4676	7.84622	8.89804	16.9854	8.67707	14.5053	7.29389	5	5.65121	8.84125	4.16061	3.25679	2.86116	3.19761	3.26284	3.01365	3.94009	3.1045	2.39419	2.49026	2.91158	noncoding	ENST00000457477	RP11-467I20.2	Ensembl	354	chr1	+	240693751	240694162		TGAATCTAAAGGACAAAAATAGGGCCTCACAGTTTGAGAGAATCATTCACTTTGTCTAGC	intronic antisense	NM_022469	GREM2	gremlin-2 precursor	-	240652872	240775462
ASHG19A3A023728	0.0190487	1.61062	down	77.9687	123.445	6.23117	6.91878	64.3482	85.5683	59.9558	142.338	106.108	155.071	149.358	81.3542	113.185	70.1185	57.6303	6.82559	6.24582	5.95352	7.08041	7.12445	6.63677	6.92669	6.61638	7.01083	5.90382	5.65665	noncoding	ENST00000447462	RP11-528A4.3	Ensembl	323	chr3	+	193483469	193483792		CCATGCTCTAGTCAATAACCCTCAGTTAATCTGCTTCCAGCCAGCTATGAAGATGAATAA	intergenic
ASHG19A3A018368	0.0388385	1.83321	down	9.99593	17.2474	3.17629	4.05066	10.6418	14.5943	14.838	15.1749	35.3229	10.581	14.5166	5	8.79652	6.76742	9.97935	4.22979	3.74956	3.86768	3.96221	4.88249	3.23819	3.94062	2.36059	3.36187	2.63319	3.08484	noncoding	G43350		misc_RNA	150	chr20	+	43973779	43973929		GAGAGAGGGAGGGATTCAGCATTTGGTGGAGTATGTTAATTCCCTCAAGTTAATTCCTTC	intronic antisense	NM_002999	SDC4	syndecan-4 precursor	-	43953928	43977064
ASHG19A3L0002629	0.025798	2.0032	down	5	11.8449	2.35987	3.36218	7.46193	5	5	5.8425	34.2963	5.68962	5.93399	5	5	5	5	3.7486	2.35386	2.35229	2.68199	4.82011	2.6171	2.94311	2.36059	2.39419	2.35107	2.34725	noncoding	T84765	lincRNA-SEC11A	lincRNA	435	chr15	-	85287419	85287766		CCAGAGGACAATTTTTTATTTGGAATGGAATAGGATGGGTGGGACTAAAATAAAAGGGGA	intergenic
ASHG19A3A010268	0.029313	1.54938	down	5	8.93545	2.35987	2.99156	5.55068	5	5	8.23111	20.8955	5	5	5	5	5	5	3.36371	2.35386	2.35229	3.09906	3.73862	2.36492	2.3915	2.36059	2.39419	2.35107	2.34725	noncoding	ENST00000496338	RP11-653G8.1	Ensembl	509	chr18	-	37723889	37724468		GTTCTTAAACCGGAAGAGGAGATTTCACAAAGGAAAATACACCCTAGAAGAAATTGAAGA	intergenic
ASHG19A3L0001933	0.0311617	1.52898	down	5	8.62148	2.35987	2.97244	5.13542	5	5	5	20.7519	5	7.22012	5	5	5	5	3.26284	2.35386	2.35229	2.3662	3.72305	2.36492	3.1452	2.36059	2.39419	2.35107	2.34725	noncoding	chr7:80952564-80965489-	lincRNA-SEMA3C-2	lincRNA	12926	chr7	-	80952564	80965489		ACACTTTGCGTCCAATAAAGGAGAAACAGAATGAAGTGAATGTAAGGTATGCATGTAATG	intergenic
ASHG19A3A049717	0.0358649	1.78075	down	9.13275	15.7639	3.12738	3.95987	12.5817	14.9667	8.30724	12.752	29.0083	13.055	11.4224	8.90985	11.9691	5.27319	5.37037	4.47125	3.7873	2.94481	3.70633	4.45819	3.50584	3.65776	3.35337	3.80327	2.44905	2.42649	noncoding	ENST00000425048	RP11-114G1.2	Ensembl	666	chr13	-	90129861	90152763		ATTTCTAGATTACCAGCTCATCCAGGACTTGAGAGACCAAGACCCAGGAGAAAAGGAAAC	intergenic
ASHG19A3A023404	0.0152735	2.53448	down	5.29718	16.312	2.47688	3.81856	10.844	5	5.41014	9.10062	40.922	5	15.6935	5	6.37297	5	5	4.25442	2.35386	2.47986	3.22876	5.21644	2.36492	4.02829	2.36059	2.96862	2.35107	2.34725	noncoding	ENST00000472439	RP11-788A4.2	Ensembl	313	chr3	+	152368257	152369774		GATCAAGCTTTATCATGCAGCCCAGAAGGGTGGGGGAAAGAAAAAGAATTAGGAGAAAAT	intergenic
ASHG19A3A022915	0.0240248	2.16442	down	9.44636	18.6999	3.0711	4.18508	14.6279	5	7.71298	15.3373	38.4447	15.1975	9.89211	5	13.7899	14.4744	10.7009	4.69273	2.35386	2.8359	3.97698	5.07282	3.69631	3.48655	2.36059	4.0068	3.67879	3.19065	noncoding	ENST00000471993	RP11-779P15.1	Ensembl	458	chr3	+	99219190	99224352		TTTTAGAGAAACTGGGAAAGTGGCCCGAGGTCTAAGAGCTGGAAACAAACAGTAGAACCA	intergenic
ASHG19A3A016293	0.0337104	1.52927	down	24.8081	38.5363	4.58524	5.19808	34.2123	28.9887	31.2213	26.3002	32.7201	48.883	50.5659	19.6457	16.2363	22.5262	30.2303	5.91959	4.72207	5.00843	4.73773	4.71961	5.13585	5.47764	4.49153	4.23553	4.31177	4.74215	noncoding	ENST00000450311	AC013399.3	Ensembl	418	chr2	+	122067570	122067988		AAGTAAATTCTCACACTGGGGAAATGCTAAAGCTTTTGGACATTGGCAGTCTATCCAACC	intergenic
ASHG19A3A016910	0.0227584	1.93374	down	6.81738	14.999	2.65696	3.60835	5	5	10.0322	10.498	24.2107	15.0699	20.2166	5	5	10.8721	5	2.53526	2.35386	3.22949	3.42501	4.06141	3.68656	4.33353	2.36059	2.39419	3.25637	2.34725	noncoding	ENST00000438212	AC006994.1	Ensembl	839	chr2	+	210952949	210953788		CCAAAAAAGAGACATATGAAATTACAGAGTAGTGTAAGGTTGATCAGGAAGCTGTGGACC	intronic antisense	NM_152519	C2orf67	hypothetical protein LOC151050	-	210885434	211036051
ASHG19A3A035941	0.031611	1.97928	down	16.824	34.3647	4.0459	5.03088	18.6302	18.6506	18.5009	28.1002	76.9832	29.4812	18.6285	14.7885	19.0265	12.907	17.0708	5.05158	4.1081	4.20771	4.8305	6.52582	4.5126	4.2339	4.06428	4.46685	3.51586	3.91262	noncoding	AK022343		NRED	1796	chr8	-	91434572	91436368		AAGGTAGAAAAGGAGAGCAGAGCAGAGAGAAGTGTTAGAAGAACTCTACCTACCATTTCT	intergenic
ASHG19A3A028336	0.0401904	1.71464	down	12.0645	18.642	3.43623	4.21413	14.1068	9.71518	16.9833	16.9897	31.3601	18.3925	12.3607	5	10.2976	17.3517	13.0394	4.64124	3.15146	4.07548	4.12477	4.62707	3.92741	3.75016	2.36059	3.58618	3.94267	3.50098	noncoding	ENST00000502659	RP11-1005E12.1	Ensembl	2085	chr5	+	69648250	69650335		TTATAAATAGTTACATGGTTCTGTCCAAGTGCAAGGGGGGCATTGCAGGTAGAGGTCTGT	intergenic
ASHG19A3A042149	0.00247203	1.79078	down	44.8058	78.2216	5.46739	6.30798	56.8184	43.6898	40.5544	76.0677	78.6046	105.089	74.5285	52.4417	48.7789	35.6113	47.7584	6.64788	5.29336	5.397	6.20709	6.56857	6.1282	5.98815	5.96517	5.81403	4.95061	5.3842	noncoding	ENST00000449858	GAPDHP17	Ensembl	1001	chrY	+	23023222	23024223		AATAAATTTGACTACAGCAACAAGGTGGTCAACCTTATTGTTCACATTGGCCTCCATGAA	intergenic
ASHG19A3A031852	0.0079655	2.19865	down	7.18216	18.7374	2.8252	3.96182	11.3892	7.69528	6.53	9.45517	15.1094	22.7735	34.96	6.35883	5.13666	7.85588	9.51628	4.32614	2.82985	2.63459	3.27571	3.00819	4.19382	5.00523	2.95337	2.72167	2.79843	3.01327	noncoding	ENST00000442184	RP3-417O22.3	Ensembl	481	chr6	+	97233012	97243697		TTAGACTGTGTCAGAGGAAATCTTTTTGGCATGGGTCTGAAGATGGAAGCTGGAGCTGTA	intergenic
ASHG19A3A000477	0.0354341	1.64638	down	95.8247	173.609	6.52153	7.24083	41.5873	140.587	67.7581	148.06	164.907	275.694	237.799	79.8788	91.1814	88.6219	106.92	6.20187	6.94629	6.13323	7.13868	7.87045	7.42066	7.57249	6.58706	6.69998	6.23573	6.52689	noncoding	ENST00000509939	RP11-696N14.1	Ensembl	677	chr4	+	100212092	100222455		AGTGCATAAAGCAGGTGTATTGCATAGCTTTTCCAGGCTGAGATCAAAGACGGAGATGTG	natural antisense	NM_000667	ADH1A	alcohol dehydrogenase 1A	-	100197522	100212185
ASHG19A3A009389	0.00546294	1.56672	down	29.8791	47.3845	4.87816	5.5259	27.9106	36.059	27.2509	70.8446	49.2225	53.0176	35.927	25.6632	26.9961	28.189	35.1164	5.62323	5.02663	4.80532	6.11019	5.61402	5.24101	5.04105	4.88777	4.96858	4.62526	4.95536	noncoding	AF420439		misc_RNA	457	chr17	+	32015863	32016186		ACCTAGGAATGCACCTGGCCAAGACCCTCAGTTGAAAGACAATATCAAATAAATGCAAAA	intronic antisense	NM_001094	ACCN1	"amiloride-sensitive cation channel 1, neuronal"	-	31340105	32483825
ASHG19A3A012831	0.0303532	2.15134	down	6.34798	16.937	2.64234	3.74758	5	5	5	11.2514	40.6705	14.466	13.2974	5	8.18794	9.7601	5.13986	2.53526	2.35386	2.35229	3.52675	5.2014	3.63892	3.83556	2.36059	3.26633	3.1038	2.41718	noncoding	uc002pfc.1	BC043434	UCSC_knowngene	1304	chr19	+	47164734	47174598		AAGTGACCTTCTGGTGGTGAGATGGAGAGAAATTGATAGTGGCGATAGACAGCAAAGTCT	bidirectional	NM_145056	DACT3	dapper homolog 3	-	47150868	47164395
ASHG19A3A042248	0.0107327	2.34246	down	5.78092	14.7083	2.55278	3.7808	9.01544	5	5.71879	17.5087	6.3372	17.8998	22.7805	5	8.96674	5	5	4.00192	2.35386	2.51489	4.17158	2.35301	3.89828	4.47923	2.36059	3.38902	2.35107	2.34725	noncoding	ENST00000447965	RP11-323D18.5	Ensembl	469	chr1	+	242079377	242079846		GTTTACCTGGATCCTAATTACAATGCTTTGGGTATTGTCAGCAAAATTGGGATAATCTAA	intergenic
ASHG19A3A028554	0.0222863	1.56877	down	5.14836	9.5728	2.39362	3.04325	5	5.89015	5	14.3271	17.7881	5.10076	5.64807	5	5	5	5	2.53526	2.55633	2.35229	3.87275	3.37623	2.54258	2.88942	2.36059	2.39419	2.35107	2.34725	noncoding	ENST00000513288	RP11-455B3.1	Ensembl	705	chr5	+	97217131	97258399		GGCCTTACAAAACGGGAGCAAATCTTAACCAATCATTGTAGCAAAACCTTTTGTTTATGA	intergenic
ASHG19A3A031254	0.0276059	2.00405	down	15.4202	31.0266	3.84531	4.84823	14.3471	10.3781	17.6528	15.9591	64.3091	27.8208	32.6968	11.7894	9.35122	22.82	20.5296	4.66547	3.24163	4.13465	4.03924	6.17577	4.43828	4.92237	3.73739	3.45095	4.33053	4.17667	noncoding	ENST00000501727	AL662797.1	Ensembl	2759	chr6	+	30644167	30655096		AGCTGTAAACAAAGGGGCAGTGACCTAGGAAATGAAGGAGATGTGCCTATAAATGGAGTG	natural antisense	NM_133471	KIAA1949	phostensin	-	30644165	30655672
ASHG19A3A031254	0.0276059	2.00405	down	15.4202	31.0266	3.84531	4.84823	14.3471	10.3781	17.6528	15.9591	64.3091	27.8208	32.6968	11.7894	9.35122	22.82	20.5296	4.66547	3.24163	4.13465	4.03924	6.17577	4.43828	4.92237	3.73739	3.45095	4.33053	4.17667	noncoding	ENST00000501727	AL662797.1	Ensembl	2759	chr6	+	30644167	30655096		AGCTGTAAACAAAGGGGCAGTGACCTAGGAAATGAAGGAGATGTGCCTATAAATGGAGTG	natural antisense	NM_001134870	KIAA1949	phostensin	-	30644165	30655093
ASHG19A3A049291	0.0114508	1.74043	down	86.9618	143.739	6.3973	7.19675	100.363	75.433	71.6048	165.054	136.414	153.011	163.853	95.5195	103.991	64.5131	110.709	7.46659	6.06544	6.21091	7.29048	7.55663	6.62166	7.04839	6.85759	6.88764	5.78668	6.57557	noncoding	BC036362		misc_RNA	3774	chr13	-	21931801	21935559		GATAATTCATACTTCTCATGGTTCACACCCACCACAAACATGGATCTGCACAAGAGCACA	intergenic
ASHG19A3A040669	0.00671987	1.8627	down	10.1042	17.4365	3.21787	4.11527	12.7886	15.3778	6.31492	18.8638	24.1568	17.9377	13.4356	5.0663	9.72007	11.8312	12.315	4.49389	3.82619	2.60279	4.27756	4.0578	3.90042	3.84666	2.56782	3.50497	3.39064	3.4148	noncoding	ENST00000416620	RP11-126O22.1	Ensembl	11812	chrX	+	9370790	9382606		GGCTCTGCTCAAGGGTTGGACTCCATGTGAAAGTACTTACACAGGAAGATGAATGAGTTT	intergenic
ASHG19A3A026858	0.0375879	1.67786	down	14.7534	28.8297	3.84149	4.58811	15.6915	16.1585	11.9823	16.5685	20.8774	56.1512	34.8601	13.4251	17.7568	11.968	17.2296	4.79546	3.90079	3.52367	4.08952	3.73628	5.31769	5.00159	3.92361	4.36847	3.40718	3.92521	noncoding	AF119904		misc_RNA	1306	chr5	-	61829195	61830161		GCCTCTGGTTCTGCTTAAAATTTATCAGATTCTATTTACACGTAGGGAAAAGGACATAAA	intronic antisense	NM_016338	IPO11	importin-11 isoform 2	+	61708572	61924416
ASHG19A3A026858	0.0375879	1.67786	down	14.7534	28.8297	3.84149	4.58811	15.6915	16.1585	11.9823	16.5685	20.8774	56.1512	34.8601	13.4251	17.7568	11.968	17.2296	4.79546	3.90079	3.52367	4.08952	3.73628	5.31769	5.00159	3.92361	4.36847	3.40718	3.92521	noncoding	AF119904		misc_RNA	1306	chr5	-	61829195	61830161		GCCTCTGGTTCTGCTTAAAATTTATCAGATTCTATTTACACGTAGGGAAAAGGACATAAA	intronic antisense	NM_001134779	IPO11	importin-11 isoform 1	+	61714710	61924416
ASHG19A3A014967	0.0294735	1.73939	down	15.7378	24.7934	3.85869	4.65727	20.7121	17.76	11.3298	22.7731	40.1262	21.8055	18.55	18.0105	7.45429	24.6685	15.2036	5.20487	4.03693	3.43088	4.53512	5.17353	4.14475	4.22807	4.36227	3.15424	4.43675	3.73105	noncoding	uc002vfm.1	AK124897	UCSC_knowngene	3690	chr2	-	216476285	216708259		GGCTTTGGGGAACTGTGCTTCCCTTCAGAAAGGAAAGAGTATTTAACGATGAAAAGGAAG	intergenic
ASHG19A3A017588	0.0332322	2.09659	down	16.3152	37.9294	3.95544	5.02348	8.42293	17.3504	18.2048	25.2407	77.3536	32.8729	45.7569	9.36512	11.9138	17.526	23.5311	3.90566	4.00192	4.183	4.67979	6.53496	4.64776	5.34922	3.42102	3.79552	3.95787	4.37328	noncoding	AK096092		misc_RNA	2200	chr20	-	33101874	33104072		AGAATGGCCAATAGTTCATGTGACAGGAGCCAAAATGAGAATGAAGGAGGAGCTGGAATA	bidirectional	NM_014183	DYNLRB1	dynein light chain roadblock-type 1	+	33104203	33128762
ASHG19A3A035400	0.0198434	1.74946	down	5	11.2354	2.35987	3.16678	5	5	5	5	24.1784	13.2726	8.72591	5	5	5	5	2.53526	2.35386	2.35229	2.3662	4.05929	3.52969	3.34346	2.36059	2.39419	2.35107	2.34725	noncoding	G44324		misc_RNA	128	chr7	+	156474243	156474371		TTTAAAATCGATACTAAAGGAGAGAGAATAAAAGGACTGCTTGATGTGACAGTCACTGGT	natural antisense	NM_022458	LMBR1	limb region 1 protein homolog	-	156473569	156685902
ASHG19A3A016154	0.0237709	2.08012	down	17.85	37.5297	4.06139	5.11806	29.2567	9.96271	24.9798	19.3329	35.5934	59.2874	44.1783	25.0645	20.4119	12.1171	14.5641	5.68915	3.18685	4.67209	4.31032	4.89963	5.38721	5.30399	4.85329	4.56582	3.42231	3.66799	noncoding	ENST00000417974	RP11-537E18.1	Ensembl	311	chr2	+	110310112	110310423		ATTCAAGGCATGGATTTCATGAAAGAAAAATGTGTGCACCCAAGAGGGTAGCTGCTGCAG	intronic antisense	NM_144710	10-Sep	septin-10 isoform 1	-	110300375	110371783
ASHG19A3A016154	0.0237709	2.08012	down	17.85	37.5297	4.06139	5.11806	29.2567	9.96271	24.9798	19.3329	35.5934	59.2874	44.1783	25.0645	20.4119	12.1171	14.5641	5.68915	3.18685	4.67209	4.31032	4.89963	5.38721	5.30399	4.85329	4.56582	3.42231	3.66799	noncoding	ENST00000417974	RP11-537E18.1	Ensembl	311	chr2	+	110310112	110310423		ATTCAAGGCATGGATTTCATGAAAGAAAAATGTGTGCACCCAAGAGGGTAGCTGCTGCAG	intronic antisense	NM_178584	10-Sep	septin-10 isoform 2	-	110300375	110371783
ASHG19A3A029372	0.0345588	1.61384	down	9.7224	14.6452	3.09523	3.78572	6.52992	10.7601	13.2082	15.3692	23.9017	17.7593	9.66597	5	5	11.8898	12.4763	3.56761	3.29859	3.68715	3.97995	4.03292	3.88779	3.46035	2.36059	2.39419	3.39853	3.43233	noncoding	CR617623		misc_RNA	1837	chr6	-	6685380	6687217		TTGTCAAATGATTCAGAGTAGGACAACGGGAATTTTCTTTACAACATCACAGCATTGTAA	intergenic
ASHG19A3A032900	0.0401524	1.92198	down	7.82597	14.1351	2.80498	3.74757	8.1981	12.9895	7.85149	19.2313	5	20.7692	17.4771	5	5	5.77373	10.3412	3.8716	3.57248	2.86205	4.30436	2.32188	4.08483	4.15517	2.36059	2.39419	2.50286	3.13771	noncoding	ENST00000447387	AC092634.9	Ensembl	883	chr7	-	63394826	63395709		GTCCAGATGCTTGTGGGCAATTTCTGTTAGCCCTTTTATGCTAATTAGTTCTGATAAAAG	intergenic
ASHG19A3L0001811	0.0295486	1.6092	down	67.5828	102.028	6.01796	6.7043	76.0465	62.1603	43.4458	98.7269	101.071	123.421	110.875	78.4579	80.0538	49.9695	91.4093	7.06966	5.79307	5.49799	6.56832	7.02932	6.33626	6.51793	6.55824	6.52174	5.42465	6.31205	noncoding	chr6:48505291-48527891-	lincRNA-C6orf138-3	lincRNA	22601	chr6	-	48505291	48527891		GGAAACCTTCCCTATTCTTATAATAACTACTAATGCTGGACAAGTAGTCATCTATAGTGA	intergenic
ASHG19A3A041459	0.00292985	1.70527	down	16.0048	28.0777	3.95942	4.72942	15.2393	17.6772	21.5428	17.2357	36.6958	34.5663	36.6516	11.9399	13.1563	17.3488	14.364	4.752	4.0291	4.44512	4.14738	4.96907	4.71095	5.0677	3.75604	3.93628	3.94254	3.64745	noncoding	ENST00000371617	RP5-1139I1.4	Ensembl	679	chrX	+	118513650	118514329		AGTGAACATACTTTCACGTTACACTAAGTGTGTCTAGCGGTCTGTTGCGTTTTGTAAGCT	intergenic
ASHG19A3L0001663	0.00654645	1.95075	down	8.43763	15.1258	2.94027	3.90429	13.3732	8.2694	6.92726	12.3462	22.1054	12.0943	15.7102	5	6.63138	8.23074	15.567	4.56003	2.92971	2.69951	3.65863	3.86321	3.40969	4.02992	2.36059	3.01878	2.86461	3.76839	noncoding	AA167532	lincRNA-ACTBL2-4	lincRNA	370	chr5	-	57269097	57269463		ATTAGCTGAAGTGAATGGTTCTGATTATTATAGGGGAGGGGGTTGCTGTTAAACGACCAA	intergenic
ASHG19A3A026222	0.020836	1.62683	down	18.9055	31.681	4.19283	4.89489	23.6677	16.1635	18.6393	36.0738	23.5165	38.3721	36.775	18.4579	12.9446	19.6402	27.5873	5.39236	3.90135	4.21878	5.17353	3.99937	4.83785	5.07131	4.39849	3.91021	4.11987	4.60824	noncoding	ENST00000508460	RP11-312A15.1	Ensembl	471	chr4	+	158736161	158736632		CACCTGTCCACCATTCAGAGCACAGACTTAATAGTGGTATTTTAGGATGGAAAAGTCAAG	intergenic
ASHG19A3A009148	0.0464743	1.6245	down	6.90252	11.2849	2.73392	3.43392	9.38987	7.49762	6.73022	5.8165	19.5259	12.7429	8.94902	11.4822	5	5.70504	5	4.05929	2.79705	2.6669	2.67699	3.58579	3.47539	3.37215	3.70213	2.39419	2.49602	2.34725	noncoding	ENST00000512580	AC005517.1	Ensembl	1899	chr17	+	15380824	15382906		TTCATGTTTGTTTACTCCACTGGGTCAATGGCTTCTTAAAAGTGGGGAGTGCGCTTTAGT	intronic antisense	NM_001204478	FAM18B2-CDRT4	hypothetical protein LOC100533496	-	15339331	15466945
ASHG19A3A037417	0.0197334	2.32857	down	6.19223	16.6648	2.6178	3.83725	6.72449	5	10.2496	14.96	38.4302	5	18.2094	5	5.59101	6.31276	5	3.60417	2.35386	3.26344	3.9399	5.07176	2.36492	4.20551	2.36059	2.81286	2.56881	2.34725	noncoding	NR_027472	LOC642929	RefSeq_NR	999	chr9	-	43140538	43145484	uc002stv.1,	TAGAGGGCAATGACCAAACAGTACCAGCAGAAATTGAAGTACCAGCAGAAGGCTAAGAAG	intergenic
ASHG19A3A015508	0.037484	2.29719	down	6.0061	15.9244	2.53696	3.73683	12.2553	8.03462	6.78166	5	42.3282	6.94085	13.0975	5	5	6.22031	5	4.43489	2.88914	2.67426	2.3662	5.29145	2.77498	3.81664	2.36059	2.39419	2.55633	2.34725	noncoding	ENST00000422558	AC073218.1	Ensembl	567	chr2	+	34608854	34860407		TTCAGGCAAGAACCCTGAAACACACGGTAGGAACAAAAGATAGAAAGAAGAGTCTTGGGG	intergenic
ASHG19A3A022922	0.0224789	1.95751	down	11.8387	22.481	3.43298	4.402	11.2676	7.38486	9.80955	13.4049	37.2246	26.0533	24.4545	11.891	14.9785	20.0569	6.91138	4.31085	2.78111	3.19619	3.77376	5.00049	4.35776	4.56715	3.74994	4.1196	4.14944	2.60163	noncoding	NR_028358	TMEM30C	RefSeq_NR	319	chr3	+	99904667	99909036		TGAAATGCTTTCCAAAACTGAAAATATGAAACATAAAGCAGGATGGTGGTGGTGAATCCG	intergenic
ASHG19A3A036408	0.0233925	1.77782	down	12.9412	21.817	3.61001	4.44012	15.3093	7.73047	12.2913	18.4475	38.6948	15.3564	21.2771	13.5473	12.1594	11.2329	20.6857	4.75907	2.83559	3.56733	4.24446	5.09061	3.70928	4.39718	3.93539	3.82398	3.30963	4.18814	noncoding	BC038538		misc_RNA	917	chr8	+	20133283	20147968		AAAGTGCTTGGAAGTCACCGATCTAACCAACGGACAAAAAATTTCCTGAGGACAGACCCT	intergenic
ASHG19A3L0002828	0.0247499	1.76415	down	7.34739	13.8502	2.78546	3.60444	7.11587	5	7.26627	7.83701	24.3335	23.702	6.26251	5	7.8795	11.8353	7.10331	3.67833	2.35386	2.75857	3.0296	4.07342	4.24114	2.9997	2.36059	3.21795	3.39172	2.63007	noncoding	chrX:44348754-44353692-	lincRNA-EFHC2-1	lincRNA	4939	chrX	-	44348754	44353692		CGCAGGGGTGGGGACGTGGGAAGTACATTATGAAAGAACTTTTTAATGTAATTTAAAAAA	intergenic
ASHG19A3A053303	0.000605736	1.84395	down	57.0861	106.091	5.76609	6.64889	48.931	73.4808	34.9955	118.652	82.0492	152.415	128.406	49.1911	53.6811	80.0763	51.0918	6.43803	6.02665	5.17907	6.82662	6.64697	6.61638	6.71645	5.87052	5.94796	6.08882	5.48351	noncoding	ENST00000431060	AC015712.1	Ensembl	3893	chr15	+	101390035	101404487		CTGAAAAATGAAGACGTTCCCACCAGTTCCAGAAAACAGGGCTAACTTAAAATGCAGCCC	intergenic
ASHG19A3A032200	0.00371077	2.51762	down	5.17546	16.772	2.45029	3.78234	5	5	5	24.3604	27.0099	13.1213	14.3686	6.05276	5	5	5	2.53526	2.35386	2.35229	4.62877	4.30573	3.51242	3.92954	2.90306	2.39419	2.35107	2.34725	noncoding	ENST00000446954	RP11-244K5.1	Ensembl	492	chr6	+	150211238	150240644		CAATGATTTTATAGTGAAGTTGAAGCAAAGAGAGTGACCACCTGTGAGACAAAGATGCAG	natural antisense	NM_139165	RAET1E	NKG2D ligand 4 isoform 1 precursor	-	150209600	150212097
ASHG19A3A032200	0.00371077	2.51762	down	5.17546	16.772	2.45029	3.78234	5	5	5	24.3604	27.0099	13.1213	14.3686	6.05276	5	5	5	2.53526	2.35386	2.35229	4.62877	4.30573	3.51242	3.92954	2.90306	2.39419	2.35107	2.34725	noncoding	ENST00000446954	RP11-244K5.1	Ensembl	492	chr6	+	150211238	150240644		CAATGATTTTATAGTGAAGTTGAAGCAAAGAGAGTGACCACCTGTGAGACAAAGATGCAG	natural antisense	NM_001001788	RAET1G	retinoic acid early transcript 1G protein	-	150238013	150244214
ASHG19A3A046959	0.0122281	1.76194	down	616.386	1078.82	9.21105	10.0282	679.177	715.999	660.206	664.867	1113.58	1370.31	1566.19	400.313	668.172	634.507	619.12	10.1302	9.33546	9.36488	9.23831	10.8507	9.73138	10.1904	9.03009	9.52335	9.01611	8.99638	noncoding	AK091300		RNAdb	2840	chr1	-	68584895	68587734		GGCACCCATGGCCTCTGCTACATTGTTTTTAATCCAGTCTCAAAAACAAAATGGTCCTAT	intron sense-overlapping	NM_001002292	WLS	protein wntless homolog isoform 2	-	68564141	68698229
ASHG19A3A040225	0.0480092	1.59166	down	6.36479	10.2245	2.57126	3.24179	5.25231	12.4235	5	5.89353	20.0688	6.78347	13.1246	5	5	5	5.76528	3.29225	3.50995	2.35229	2.69207	3.65089	2.75397	3.81978	2.36059	2.39419	2.35107	2.45947	noncoding	ENST00000424887	RP5-1055C14.4	Ensembl	361	chrX	-	102881003	102881420		ATAAAGTCAGCAAACTCGGGAAAGATCTATAGGTATCTCAGCAGAGAGTTCTGACTCCAA	intergenic
ASHG19A3A016970	0.0102918	2.25138	down	5.8892	14.7813	2.58857	3.75938	8.57675	5.20321	8.59809	11.7878	34.3027	5.06623	14.1729	5	6.53391	5	5	3.93231	2.47192	2.99881	3.59343	4.82068	2.53688	3.91362	2.36059	3.00177	2.35107	2.34725	noncoding	ENST00000429856	HMGB1L9	Ensembl	646	chr2	+	219065156	219066111		GATTGCTAAAGAGAAAGGAAAATTTGAAGATATGCCAAAGGCAGACAAGGCCCATTATGA	intergenic
ASHG19A3A014474	0.0299117	1.88184	down	10.6764	19.0887	3.29325	4.20539	13.0242	6.70392	6.78764	24.5753	29.5745	19.1554	9.11399	17.0443	7.83782	10.1745	15.5104	4.51819	2.66595	2.67483	4.64098	4.49747	3.97698	3.39334	4.28009	3.2132	3.16239	3.76302	noncoding	ENST00000441356	AC104777.2	Ensembl	2528	chr2	-	151409045	151428735		GAAAATCTGCTGGCTGGCAGTGGAAATAATAGGGAAACCACCTCAGAATGTTGGAGAAGA	intergenic
ASHG19A3A031578	0.0322274	1.94115	down	17.6837	32.5827	4.02004	4.97696	17.3533	8.62387	16.8654	19.5559	62.1649	31.2246	32.6147	12.7189	15.5174	24.7868	27.5895	4.94894	2.988	4.06558	4.32559	6.10872	4.58204	4.91949	3.84506	4.16977	4.44333	4.60852	noncoding	G43124		misc_RNA	251	chr6	+	44221912	44222163		CTGGAAGGTGGCAGAGCACAGCTAGGGCAAGACTTAAGGGAACTTGTGGGAAGAGTAACT	natural antisense	NM_178148	SLC35B2	adenosine 3'-phospho 5'-phosphosulfate	-	44221837	44225283
ASHG19A3A043532	0.00900887	2.01024	down	5.34987	13.825	2.4704	3.47776	5	5	5	8.01491	24.5392	12.2519	19.319	5	5.55701	6.54222	5	2.53526	2.35386	2.35229	3.06125	4.09198	3.42294	4.27739	2.36059	2.80614	2.60226	2.34725	noncoding	ENST00000413339	RP11-464C19.2	Ensembl	536	chr10	+	3876141	3876920		TTGTTTCTTGGTTTGGAGCAGAGGAGGAAGTGTTACATATGGTGTTGAGATGCTGGCACT	intergenic
ASHG19A3A039018	0.0185118	1.88528	down	6.56931	11.9823	2.59254	3.50732	10.3077	5	5	5.43036	21.1641	9.52954	13.4799	5	5	7.029	12.3869	4.18491	2.35386	2.35229	2.6148	3.76573	3.11938	3.85176	2.36059	2.39419	2.67104	3.42325	noncoding	ENST00000449172	RP11-92C4.4	Ensembl	318	chr9	+	101652871	101654219		AGGTGGGCTGATGCATCATTCATGGCAATGGCTCAGTAGTAAGTGCTGAAAAAGAAATCA	intergenic
ASHG19A3A049848	0.00571071	1.70643	down	73.3576	122.49	6.16437	6.93536	70.9463	90.8761	60.4712	107.282	133.901	166.172	134.15	90.1354	65.176	64.4555	69.0317	6.96327	6.32907	5.96716	6.68243	7.52639	6.72891	6.77578	6.76616	6.22889	5.78493	5.91004	noncoding	BC038751		misc_RNA	1753	chr13	-	112809472	112815023		GATGAAAGGAAATACATGAGTTTGCGGAAAATTACTGTTCTGTCTGTTTCATCTGCCTAT	intergenic
ASHG19A3L0000051	0.0212458	1.80004	down	5.37885	10.8717	2.41882	3.26685	7.57369	5	5	8.66379	26.0998	7.02117	5	5	5	7.27313	5	3.76706	2.35386	2.35229	3.16623	4.22496	2.7845	2.3915	2.36059	2.39419	2.70475	2.34725	noncoding	DB303296	lincRNA-CDC73-1	lincRNA	562	chr1	-	193433512	193434074		ATGGGCCTTTGAGCCTGAGATATCTAATAATGAGAAAAATAAGGGAGAAAATACACCACA	intergenic
ASHG19A3A054898	0.00556312	1.98986	down	19.1824	36.5402	4.17487	5.16754	24.7928	18.5405	25.7977	25.3549	44.0547	45.7219	42.7769	8.15539	22.1883	21.2926	19.1197	5.45705	4.09933	4.72207	4.6872	5.37947	5.05296	5.26099	3.23534	4.68587	4.23536	4.07124	noncoding	ENST00000504545	AC138028.1	Ensembl	4477	chr16	+	88738212	88746008		TCACAAAAGTCATGACTTAGGGGGTAGGGAACCTCCAGTTAGAAAAAGTATGAACTAGCA	natural antisense	NM_178310	SNAI3	zinc finger protein SNAI3	-	88744089	88752882
ASHG19A3A012501	0.0179245	2.14707	down	9.3484	20.3801	3.15617	4.25854	17.1853	11.48	15.7766	8.32512	31.4552	19.1515	25.7834	5.9157	7.89879	10.0193	5	4.93517	3.39218	3.95989	3.11161	4.63342	3.97681	4.6357	2.87543	3.22132	3.14097	2.34725	noncoding	ENST00000491419	CTC-379B2.1	Ensembl	398	chr19	+	33126983	33127381		TTAAGATTGATGACAATGAGAAACGAAAGGAATGGGTAAGGCCTCTGTAAAACGACAGAG	intronic antisense	NM_032139	ANKRD27	ankyrin repeat domain-containing protein 27	-	33087906	33166102
ASHG19A3A013640	0.00449805	1.87388	down	5.06901	10.1218	2.37876	3.28478	9.72444	5	5	5.36219	20.0799	9.46028	5.98241	5	5	5.41406	5	4.10697	2.35386	2.35229	2.60279	3.65137	3.11047	2.95231	2.36059	2.39419	2.46436	2.34725	noncoding	ENST00000431130	AC092839.4	Ensembl	376	chr2	-	54772504	54773814		ACAGGGGAAATAAATTGGTAGTTTAGAAATAGTAGCAATGCATCATACTCAAGCAGGCAG	intronic antisense	NM_003128	SPTBN1	"spectrin beta chain, brain 1 isoform 1"	+	54683453	54898583
ASHG19A3A021557	0.0066375	1.78325	down	23.9758	42.1524	4.51983	5.35434	19.3422	19.7238	18.5987	46.9846	51.9817	53.3365	39.1171	19.0389	36.1801	29.6429	20.6706	5.10382	4.18936	4.21561	5.54537	5.72438	5.24966	5.14847	4.44464	5.38539	4.69756	4.18641	noncoding	CR602639		misc_RNA	811	chr3	-	128578559	128579369		TGCACTGTCCTGAAGCAGGAAATATGAGAAAAACAAGTAAAGGGAAAACAAGTCCAGTTG	intergenic
ASHG19A3L0003190	0.00668665	2.71142	down	7.99852	21.2591	2.87687	4.31592	15.1631	5.76672	6.29233	10.7077	38.606	13.4243	28.3943	5	14.038	9.36096	7.53318	4.74377	2.53644	2.59853	3.45846	5.08401	3.54402	4.74933	2.36059	4.02901	3.04399	2.69267	noncoding	chr5:32328662-32332385+	lincRNA-ZFR-1	lincRNA	3724	chr5	+	32328662	32332385		ACAAGAAGGACGGGTTGGAGCCACAGTTGATGGGGCTTTGAATACCATGCTAAAAAGTTT	intergenic
ASHG19A3A034294	0.0347476	2.13418	down	12.4659	27.2012	3.54154	4.63522	11.0612	13.9825	18.4711	21.6965	63.6636	24.3079	15.2768	16.0653	7.40143	11.0913	7.78392	4.28495	3.68292	4.20572	4.46852	6.1537	4.27162	3.9973	4.19315	3.14544	3.29052	2.73146	noncoding	ENST00000436976	AC011294.2	Ensembl	333	chr7	+	46674211	46674544		GGGGTGTGTATGGGGTGAATAGCAGGAAAGGATAAATCTTCAGACAAAAAAGTGCAAACA	intergenic
ASHG19A3A041968	0.0017922	1.92323	down	5.63172	11.4139	2.52536	3.4689	10.3199	5	5.30438	8.20414	19.5359	12.7189	6.29062	6.1786	5	5	7.30735	4.18652	2.35386	2.46828	3.09315	3.58713	3.47293	3.00476	2.92433	2.39419	2.35107	2.66045	noncoding	ENST00000414121	AC068601.4	Ensembl	1282	chrY	-	26196024	26197634	ENST00000413320,	GAGGACAGATTCACCCAGATGTGCCTATAAACTAGATCAACATAAAAAATGTACTGAATA	intergenic
ASHG19A3A041508	0.0287544	1.78593	down	6.06728	11.4291	2.58168	3.41835	7.01247	5	5	5.64075	22.8583	9.80775	11.8262	11.4037	5	5	5	3.65943	2.35386	2.35229	2.65174	3.93427	3.1483	3.69801	3.69141	2.39419	2.35107	2.34725	noncoding	ENST00000429864	RP11-72I18.1	Ensembl	857	chrX	+	127574906	127575763		TCTCATGTGACACAAGAGAGATCAAGTCAGAGGTTGCCAAGCAGATCAATGTCAAAGTGG	intergenic
ASHG19A3A036674	0.0169654	1.82287	down	5.84566	12.459	2.49282	3.35904	5	5	5	7.57108	26.1328	14.1163	9.47476	5	5	10.0739	5	2.53526	2.35386	2.35229	2.98593	4.22623	3.60918	3.43859	2.36059	2.39419	3.14876	2.34725	noncoding	ENST00000501209	AC027006.1	Ensembl	1576	chr8	+	68256068	68404082		AGGCAGCAAAGAAGAAAGTAAGTTGTCTGGCATTGGTAAGTTCCGGAGAATCAAGTGCAG	bidirectional	NM_006421	ARFGEF1	brefeldin A-inhibited guanine	-	68109896	68255912
ASHG19A3A036674	0.0169654	1.82287	down	5.84566	12.459	2.49282	3.35904	5	5	5	7.57108	26.1328	14.1163	9.47476	5	5	10.0739	5	2.53526	2.35386	2.35229	2.98593	4.22623	3.60918	3.43859	2.36059	2.39419	3.14876	2.34725	noncoding	ENST00000501209	AC027006.1	Ensembl	1576	chr8	+	68256068	68404082		AGGCAGCAAAGAAGAAAGTAAGTTGTCTGGCATTGGTAAGTTCCGGAGAATCAAGTGCAG	intronic antisense	NM_020361	CPA6	carboxypeptidase A6 preproprotein	-	68334404	68658620
ASHG19A3L0001789	0.0172561	1.87772	down	6.74108	12.6273	2.70944	3.61842	9.99208	5	10.8529	9.85932	24.7301	9.0557	9.49919	9.59361	5	5	5	4.14297	2.35386	3.35749	3.33663	4.10826	3.06389	3.44036	3.45281	2.39419	2.35107	2.34725	noncoding	chr6:3481226-3495626+	lincRNA-C6orf145-1	lincRNA	14401	chr6	+	3481226	3495626		GCTCACTCAGGGCCAGAAAGGAATCATAGAACAAACAACAAACATGTTAAAAATTTATAG	intergenic
ASHG19A3L0003568	0.0262117	2.10152	down	5	12.1975	2.35987	3.43131	13.3294	5	5	13.6695	23.9887	5	5	5	5	5	5	4.55534	2.35386	2.35229	3.80349	4.04128	2.36492	2.3915	2.36059	2.39419	2.35107	2.34725	noncoding	chr3:168755756-168781330-	lincRNA-GOLIM4-3	lincRNA	25575	chr3	-	168755756	168781330		AATCAATGGAAGACTGGGATCAAAGAAGAAAAAAATTGTTAACATGCAAGCAGTTTAGGC	intergenic
ASHG19A3A036037	1.85343e-05	2.61943	down	14.7375	37.22	3.82991	5.21916	29.9013	19.8761	12.6408	31.3248	40.3593	41.3103	43.2042	14.7012	10.3092	15.9192	14.9786	5.72344	4.20031	3.61316	4.97903	5.18689	4.93043	5.27604	4.05533	3.58786	3.81403	3.70877	noncoding	ENST00000485656	RP11-273P3.1	Ensembl	536	chr8	-	106300057	106300593		GAAGCAATTTGTTTCTAAACCAGAAAAGGAGGTTGCACAAAAGAAAATGGTATTCCAGAA	intergenic
ASHG19A3A043625	0.00998539	1.80607	down	18.4986	34.1844	4.16669	5.01955	24.6681	19.7885	20.3471	25.6253	31.4113	36.5436	52.6735	16.6087	20.9777	11.4445	21.8248	5.45083	4.19288	4.35727	4.703	4.63087	4.77766	5.53536	4.24191	4.60377	3.33947	4.26485	noncoding	G43202		misc_RNA	255	chr10	+	12938672	12938927		ATTTCACCATACTATGGAGAATACAGCTAATGAAGTGGTGGCAGAAGCTTGGCCGTGTGA	natural antisense	NM_031455	CCDC3	coiled-coil domain-containing protein 3	-	12938624	13043704
ASHG19A3A025460	0.0229598	1.546	down	17.4627	25.6086	4.04011	4.66864	15.6438	14.25	15.0772	31.1574	36.3389	23.1275	21.7756	9.9098	17.2329	20.7567	27.5499	4.78982	3.71227	3.89463	4.97148	4.9451	4.21221	4.4246	3.50329	4.32452	4.19963	4.6063	noncoding	ENST00000508038	RP11-227F19.1	Ensembl	907	chr4	+	41750309	41826136		AACCTTTGGAAGGGGAATCCTGGCTATTGATGTCCCTGGAAAGAGAGTGGTAGAAGAAAA	natural antisense	NM_003924	PHOX2B	paired mesoderm homeobox protein 2B	-	41746098	41750987
ASHG19A3A012641	0.00879301	1.55739	down	35.9493	55.637	5.11319	5.75232	30.4027	28.0305	24.0916	52.842	54.9017	81.5795	58.4588	32.5545	46.1384	39.2449	45.6358	5.74757	4.67472	4.61595	5.70367	5.83634	5.80166	5.67235	5.24547	5.73404	5.08923	5.31971	noncoding	ENST00000442382	RP4-781K5.6	Ensembl	3564	chr1	-	234805268	234831900		GGTCTGACACCCCATGACCTTTTTTGAGATTTGAGGTTATGCCATGTATTTGAGAATAAA	intergenic
ASHG19A3A032908	0.0329441	1.68387	down	123.464	194.578	6.79853	7.55032	84.612	153.641	103.151	188.564	180.563	264.382	254.769	124.287	48.1829	106.188	205.338	7.21943	7.06889	6.74835	7.47588	8.02787	7.35706	7.67134	7.25162	5.79685	6.48479	7.4407	noncoding	ENST00000507767	RP11-3N2.12	Ensembl	1203	chr7	-	63564470	63565673	ENST00000447723,ENST00000447010,ENST00000435821,ENST00000413116,	CATTCTCCTGATCAAACATCACCATATGCTTATAGGACTTAATATATTAATCACAGCCCT	intergenic
ASHG19A3A033160	0.0430417	1.50756	down	5.62535	9.09762	2.45095	3.04317	6.55698	5	5	6.18497	20.7188	7.0273	5	5	5	5	8.75207	3.57286	2.35386	2.35229	2.74665	3.71963	2.7852	2.3915	2.36059	2.39419	2.35107	2.89372	noncoding	ENST00000435442	RP11-740C1.2	Ensembl	666	chr1	+	159527157	159527990		AAACCCAATATTCTGGACTGGCGGGCATTGAACTATACAATGCAAGGTTATGTGGTCACC	intergenic
ASHG19A3A032063	0.0337883	2.22052	down	9.51021	18.5482	2.98524	4.13614	17.2529	5	7.54368	11.6707	35.0476	21.2935	7.47621	5.11246	5	12.8156	21.5895	4.94006	2.35386	2.80531	3.57967	4.86547	4.11641	3.17907	2.60476	2.39419	3.50399	4.24934	noncoding	ENST00000404344	RP11-174C7.2	Ensembl	739	chr6	+	130122069	130122808		GCCTCATGAATTATTGGAAGGTATGGAGGGAGTTGGAGTGGTTTTAGATGCCTTATTGAA	intergenic
ASHG19A3A030263	0.0305313	2.07178	down	5	13.7375	2.35987	3.41075	5	5	5	12.007	35.3092	5	11.3715	5	5	5	5	2.53526	2.35386	2.35229	3.61972	4.88117	2.36492	3.65266	2.36059	2.39419	2.35107	2.34725	noncoding	AF147414		misc_RNA	610	chr6	-	90187556	90188162		GTTTAATAGGGGGAAAGGGTGGGTATCAATGTATGTATATGGTAAGACTTCTATTTTTTC	intronic antisense	NM_014942	ANKRD6	ankyrin repeat domain-containing protein 6	+	90142896	90343403
ASHG19A3A028018	0.0342055	1.95234	down	13.1646	23.2614	3.58084	4.54605	16.3621	20.0512	16.2191	22.8654	38.7816	16.8226	21.4755	18.5029	9.03225	8.07811	7.10419	4.86057	4.21431	3.99937	4.53933	5.09626	3.82526	4.40884	4.40194	3.39978	2.83936	2.6303	noncoding	ENST00000463196	RP11-124N3.1	Ensembl	378	chr5	+	19041117	19041495		ATTACACCACTAACCATCAGAAGCTCTAACACGGAAGCCAGACAACAAACAAGAGAAAAT	intergenic
ASHG19A3A021766	0.042936	1.64547	down	8.72908	14.6917	3.06164	3.78014	7.29671	5	8.54111	11.947	31.8928	13.3678	8.95436	12.5603	8.95094	8.23831	9.08382	3.71507	2.35386	2.98542	3.61188	4.66287	3.53826	3.37262	3.82683	3.38632	2.86667	2.95075	noncoding	ENST00000397891	FAM188B2	Ensembl	1080	chr3	-	150588831	150612332		AAGTCCCAATGTCTTCAATGGCTGTGAGGAAGGAAAGTCTCAGGAAACACTACATGGAGT	intergenic
ASHG19A3A027818	0.000258874	1.6507	down	64.891	105.589	5.98745	6.71053	76.8599	70.1321	59.2633	108.372	81.9893	145.304	115.418	65.1991	49.6581	63.0599	82.0332	7.08589	5.961	5.93873	6.69661	6.64579	6.5534	6.57098	6.282	5.83921	5.75509	6.1487	noncoding	ENST00000513771	CTC-338M12.2	Ensembl	411	chr5	-	180618045	180618852		CGGCTCTACCTGTCACATTCGCTTTCAGCCTAAAACAAAATTTTAGTTTATTTTAGACAA	intergenic
ASHG19A3A026869	0.00430394	2.39762	down	8.0332	18.4908	2.918	4.1796	12.0338	8.5543	11.9302	19.0148	34.8992	12.185	14.321	10.9155	5	6.7992	5	4.41048	2.97799	3.51604	4.28976	4.85591	3.41667	3.92521	3.63535	2.39419	2.6372	2.34725	noncoding	ENST00000510261	CTD-2116N20.1	Ensembl	365	chr5	-	64782270	64782875		GCCCATAATCTTCATTTCTTAAACGAAGAAGGAAAAGAAAAGCTGGAGTGAAAAGTTTTG	intergenic
ASHG19A3A026587	0.0361854	1.57998	down	5.201	9.57121	2.3862	3.0461	6.06571	5	5	5	22.0971	9.69322	5	5	5	5	6.206	3.4749	2.35386	2.35229	2.3662	3.86216	3.13577	2.3915	2.36059	2.39419	2.35107	2.5052	noncoding	ENST00000515727	RP11-432M8.18	Ensembl	271	chr5	-	17654481	17654752		AACCATTTGAGGCAGGCTGTCTGCAAGTTCAAGTTTAAGGGCCACTTTTTATTATTATTA	intergenic
ASHG19A3H0000150	0.00850077	2.13943	down	5.36251	13.5891	2.43438	3.53161	5.78831	5.95966	6.21541	5	31.0439	15.951	10.1625	5	5	5	5	3.41816	2.56782	2.58537	2.3662	4.60204	3.75771	3.51393	2.36059	2.39419	2.35107	2.34725	noncoding	nc-HOXC8-145-	nc-HOXC8-145	HOX cluster	308	chr12	+	54399435	54399743		CGGCAGTTGCTTTGCTTAGAGTCTCTTAATTGGAGAAGGGAGGGTAACAAAAAGAGAAAA	intergenic
ASHG19A3A030846	0.00730698	2.55151	down	5.78645	19.2935	2.49063	3.84197	5	5	8.45548	17.9845	18.6855	18.1774	36.6202	5	5	5	6.26324	2.53526	2.35386	2.97298	4.20816	3.48493	3.91473	5.06679	2.36059	2.39419	2.35107	2.51107	noncoding	uc011egv.1	AF086258	UCSC_knowngene	544	chr6	-	169575398	169582835		TGTCTTTGTGCTTGCAGAAAATCACGGTGGGCACAAAATTTTGGACACGATTTCGAGAGC	intergenic
ASHG19A3A026293	0.0490898	1.63256	down	10.3257	15.7572	3.2296	3.93673	12.2108	14.6389	13.0721	11.7417	21.8777	20.4627	12.4929	11.9576	5	5.9149	11.371	4.42943	3.75364	3.66965	3.5882	3.8392	4.06337	3.76347	3.7571	2.39419	2.51727	3.28575	noncoding	G36553		misc_RNA	498	chr4	+	170644668	170645166		AAGAATCCTGTTATAGTTTTTGTAATGTACAAAAAGTGAAGGTGTGTGCACCCACCCCAT	intergenic
ASHG19A3A017018	0.00973925	1.90139	down	14.0697	27.0462	3.77811	4.70516	14.3696	14.0039	15.9599	17.3012	52.0929	25.9925	25.4746	16.5269	11.6738	14.834	11.4197	4.66818	3.68592	3.97604	4.15387	5.72885	4.35495	4.61996	4.2336	3.76455	3.71497	3.29357	noncoding	ENST00000416861	AC009502.4	Ensembl	496	chr2	+	220551708	220579408		GTGAATAGAGAGAGAGGGAACAGGGAAATATCTAGATCTGTGTGCTGATACCACTTTTTT	intergenic
ASHG19A3A038391	0.00179375	1.58593	down	20.3957	32.3159	4.29716	4.96249	22.9695	22.8644	18.808	29.7274	30.483	44.7852	33.6144	17.2737	12.7983	24.1641	26.4654	5.35024	4.39445	4.23323	4.90896	4.56468	5.03117	4.9574	4.3006	3.89473	4.40909	4.55087	noncoding	ENST00000440142	RP11-203F10.1	Ensembl	516	chr1	+	204152133	204152649		GAATTCAAAAGTAAAGAGTTCAGAATCTGAGGATGAAGATGACAGCATCCCTTGTGAAGT	intergenic
ASHG19A3A019033	0.0411468	2.18981	down	5.1389	14.6779	2.38908	3.51989	8.22629	5	5.8334	7.54376	44.3268	8.29245	5	5	5	5	5	3.87649	2.35386	2.52753	2.98015	5.39205	2.95925	2.3915	2.36059	2.39419	2.35107	2.34725	noncoding	uc002yiy.3	C21orf99	UCSC_knowngene	3838	chr21	+	14410486	14425023		ATGGGAAAGCACAGAAAAGTGAGAAAGAAGGGATTGCTATTGATTTACTTTCCATTGTTT	intergenic
ASHG19A3A019365	0.00557664	2.00769	down	6.43068	12.9701	2.57295	3.57849	5.14352	5	5	14.8544	26.9299	10.534	7.38852	5	5	6.34283	12.2412	3.26468	2.35386	2.35229	3.93047	4.29865	3.23158	3.16706	2.36059	2.39419	2.57313	3.40367	noncoding	uc002zgz.1	C21orf89	UCSC_knowngene	530	chr21	+	46654266	46678645		ACAGCCGGACATCATTTGTACTGAGAGACAAAAGGAAATCACTGAGGCTTTCTGAGGTGA	intergenic
ASHG19A3A010085	0.01091	4.71335	down	347.139	2488.14	8.29614	10.5329	2552.14	455.823	305.7	2268.83	356.614	575.702	6687.4	183.632	207.857	547.3	382.524	11.9148	8.65508	8.27745	10.974	9.11469	8.45024	12.2107	7.84011	7.88534	8.79778	8.32107	noncoding	G36948		misc_RNA	440	chr17	+	80349489	80349929		TGCTGGCCCCACGTTTGTCCCCATTTATGGCTGATGCTTTAGCCAGTCTTTGATGGGCCG	natural antisense	NM_175902	C17orf101	PKHD domain-containing transmembrane protein	-	80347085	80376513
ASHG19A3A010085	0.01091	4.71335	down	347.139	2488.14	8.29614	10.5329	2552.14	455.823	305.7	2268.83	356.614	575.702	6687.4	183.632	207.857	547.3	382.524	11.9148	8.65508	8.27745	10.974	9.11469	8.45024	12.2107	7.84011	7.88534	8.79778	8.32107	noncoding	G36948		misc_RNA	440	chr17	+	80349489	80349929		TGCTGGCCCCACGTTTGTCCCCATTTATGGCTGATGCTTTAGCCAGTCTTTGATGGGCCG	natural antisense	NM_024648	C17orf101	PKHD domain-containing transmembrane protein	-	80347085	80376513
ASHG19A3A054033	0.030759	1.64742	down	84.3903	150.599	6.31871	7.03892	69.5526	88.3891	77.7823	122.169	86.6859	161.212	313.376	43.8881	112.273	94.4373	89.5721	6.9357	6.28767	6.33465	6.86841	6.74549	6.69002	7.95497	5.69115	6.99827	6.31809	6.28241	noncoding	uc002fjk.1	CR605298	UCSC_knowngene	2604	chr16	-	86521342	86542466		CTGTTGTCCTGGCTTTTTATCCAGCTTAGACAAAGATGGGCAAAGAAAATAATTTAGAAA	intergenic
ASHG19A3A028831	0.0242282	1.79141	down	7.04466	13.8504	2.75774	3.59884	5.15893	5	9.7195	6.01212	24.5998	18.3643	15.1167	5	7.49108	10.0574	5	3.26821	2.35386	3.17825	2.71578	4.09847	3.92555	3.98618	2.36059	3.15962	3.14689	2.34725	noncoding	ENST00000506592	RP11-119J18.1	Ensembl	377	chr5	+	135148355	135162271		TGAACAACTGAAGGGTGCAGACACCCAGAAGCTGGTTTTGTAAATAAATCGTGCACCTTG	intergenic
ASHG19A3A011730	0.0492537	1.76639	down	5.34937	11.8971	2.4068	3.22761	5	5	5	7.40001	28.7774	5	13.3081	5	5	5	7.09624	2.53526	2.35386	2.35229	2.95817	4.44346	2.36492	3.83624	2.36059	2.39419	2.35107	2.62884	noncoding	AY927548		RNAdb	586	chr19	-	51465452	51466037		AAGATGAATCAATGGGCAGGAAGTGTCCAATGAAGAATGGACTACTGATCAGGAGGGGTA	intron sense-overlapping	NM_001012964	KLK6	kallikrein-6 isoform A preproprotein	-	51461887	51472047
ASHG19A3A011730	0.0492537	1.76639	down	5.34937	11.8971	2.4068	3.22761	5	5	5	7.40001	28.7774	5	13.3081	5	5	5	7.09624	2.53526	2.35386	2.35229	2.95817	4.44346	2.36492	3.83624	2.36059	2.39419	2.35107	2.62884	noncoding	AY927548		RNAdb	586	chr19	-	51465452	51466037		AAGATGAATCAATGGGCAGGAAGTGTCCAATGAAGAATGGACTACTGATCAGGAGGGGTA	intron sense-overlapping	NM_001012965	KLK6	kallikrein-6 isoform B	-	51461886	51472047
ASHG19A3A011730	0.0492537	1.76639	down	5.34937	11.8971	2.4068	3.22761	5	5	5	7.40001	28.7774	5	13.3081	5	5	5	7.09624	2.53526	2.35386	2.35229	2.95817	4.44346	2.36492	3.83624	2.36059	2.39419	2.35107	2.62884	noncoding	AY927548		RNAdb	586	chr19	-	51465452	51466037		AAGATGAATCAATGGGCAGGAAGTGTCCAATGAAGAATGGACTACTGATCAGGAGGGGTA	intron sense-overlapping	NM_002774	KLK6	kallikrein-6 isoform A preproprotein	-	51461886	51472929
ASHG19A3A012741	0.00318144	1.54678	down	38.918	66.0977	5.25897	5.88823	24.8063	41.2963	33.6767	64.3761	56.2327	119.174	65.8989	43.8291	29.572	39.6552	45.4788	5.45789	5.21889	5.12599	5.97941	5.89015	6.28692	5.82681	5.6883	5.0998	5.10523	5.31561	noncoding	ENST00000425787	RP11-293G6__B.2	Ensembl	247	chr1	-	235705443	235705690		GTAGTATGACTATTCTTACACGTCTCTGTCTACTGATGAGGATCCTACTCTTTTAGTATA	intergenic
ASHG19A3A038706	0.0113095	1.73533	down	86.971	147.971	6.36774	7.16295	63.0393	72.2262	75.7363	149.51	158.403	152.57	216.33	52.1347	101.635	105.778	114.316	6.79649	6.00203	6.29183	7.15372	7.80578	6.6182	7.44055	5.95739	6.85082	6.47853	6.62583	noncoding	ENST00000451009	RP11-12A20.1	Ensembl	340	chr9	+	67782216	67782556	NR_026658,ENST00000421418,	TTGGAGGCACTGGTGGCTCTACTGACAGACTGATGTCTAGGAAATATTGCTCTATGTCTA	intergenic
ASHG19A3A046116	0.0323093	1.83417	down	11.4868	20.5831	3.4336	4.30873	12.1961	5	11.8751	23.9796	35.4888	21.1632	10.0879	16.2057	10.0065	13.6797	12.1536	4.42782	2.35386	3.50768	4.60918	4.89309	4.10771	3.50584	4.20643	3.54384	3.59686	3.39292	noncoding	ENST00000499752	AC091013.1	Ensembl	3722	chr11	+	8191420	8200450		AAATATTCTGGATCCCCGAGCAGTCTTCTCAACTGGTACGAGGAAAAGTCAAGAAAAGCC	bidirectional	NM_001206672	RIC3	protein RIC-3 isoform d	-	8127596	8190590
ASHG19A3A046116	0.0323093	1.83417	down	11.4868	20.5831	3.4336	4.30873	12.1961	5	11.8751	23.9796	35.4888	21.1632	10.0879	16.2057	10.0065	13.6797	12.1536	4.42782	2.35386	3.50768	4.60918	4.89309	4.10771	3.50584	4.20643	3.54384	3.59686	3.39292	noncoding	ENST00000499752	AC091013.1	Ensembl	3722	chr11	+	8191420	8200450		AAATATTCTGGATCCCCGAGCAGTCTTCTCAACTGGTACGAGGAAAAGTCAAGAAAAGCC	bidirectional	NM_001135109	RIC3	protein RIC-3 isoform b	-	8127596	8190590
ASHG19A3A046116	0.0323093	1.83417	down	11.4868	20.5831	3.4336	4.30873	12.1961	5	11.8751	23.9796	35.4888	21.1632	10.0879	16.2057	10.0065	13.6797	12.1536	4.42782	2.35386	3.50768	4.60918	4.89309	4.10771	3.50584	4.20643	3.54384	3.59686	3.39292	noncoding	ENST00000499752	AC091013.1	Ensembl	3722	chr11	+	8191420	8200450		AAATATTCTGGATCCCCGAGCAGTCTTCTCAACTGGTACGAGGAAAAGTCAAGAAAAGCC	bidirectional	NM_001206671	RIC3	protein RIC-3 isoform c	-	8127596	8190590
ASHG19A3A046116	0.0323093	1.83417	down	11.4868	20.5831	3.4336	4.30873	12.1961	5	11.8751	23.9796	35.4888	21.1632	10.0879	16.2057	10.0065	13.6797	12.1536	4.42782	2.35386	3.50768	4.60918	4.89309	4.10771	3.50584	4.20643	3.54384	3.59686	3.39292	noncoding	ENST00000499752	AC091013.1	Ensembl	3722	chr11	+	8191420	8200450		AAATATTCTGGATCCCCGAGCAGTCTTCTCAACTGGTACGAGGAAAAGTCAAGAAAAGCC	bidirectional	NM_024557	RIC3	protein RIC-3 isoform a	-	8127596	8190590
ASHG19A3A043825	0.0282203	2.37626	down	16.8589	47.3267	3.92426	5.17296	18.4571	23.0776	11.0988	38.0691	22.9801	49.8091	107.318	9.27505	26.3014	10.5072	20.8933	5.03802	4.40753	3.39464	5.24737	3.94556	5.16065	6.47319	3.40484	4.93197	3.2055	4.20109	noncoding	NR_024524	LOC100129055	RefSeq_NR	2799	chr10	+	38464598	38503272	uc001izx.2,	CCTCCTGAAAAAGTATCACTTATGGAATGCAGAGCTTAGAGATTGAAGTATTGATTGCAG	intergenic
ASHG19A3A032357	0.0432997	2.00021	down	7.08042	14.2246	2.69901	3.69916	6.0168	5	12.8155	23.6432	5.13531	17.0914	19.2361	5	5	5.14859	9.51846	3.46639	2.35386	3.63345	4.58704	2.32543	3.84473	4.2722	2.36059	2.39419	2.43849	3.01345	noncoding	ENST00000422894	RP5-894D12.3	Ensembl	318	chr6	+	170584461	170588557		CAGTTGGGCTTCTCCAAAATGGAAATAGTCACTTGTTTGAGCAAATAAATGTAATGAAAG	intergenic
ASHG19A3A013723	0.0141097	2.17195	down	12.8149	27.9137	3.49431	4.61331	9.61743	27.6192	13.211	39.79	24.8759	29.1399	36.1454	6.03113	8.50033	8.38894	13.1385	4.09264	4.65375	3.68795	5.30979	4.11908	4.49596	5.04908	2.8971	3.31639	2.89448	3.51622	noncoding	ENST00000449995	AC016734.3	Ensembl	1334	chr2	-	63869588	63870922		AACAGAGAAGTGGGTGAAATGGTCTCTAGAGACATGTTAGAAAGCTTTTTGTACTTAATT	intergenic
ASHG19A3A017197	0.00792957	1.68707	down	6.44897	11.3948	2.64927	3.40379	5.05281	5	5	7.96509	19.6348	11.1494	13.1719	8.81681	5	5.68869	9.18834	3.24121	2.35386	2.35229	3.05215	3.59756	3.30457	3.82344	3.33794	2.39419	2.49307	2.96427	noncoding	AK096937		misc_RNA	2106	chr2	+	241625750	241628539		ATTTGTCAGTGAGCTGAGGAAGGCAGATCTGGCCTCAGCTATGAGGGTGGGTAGCACCCA	intergenic
ASHG19A3A053963	0.0433251	1.54258	down	10.007	14.5751	3.18898	3.81432	8.52453	10.419	15.6926	12.0479	24.5175	16.7575	11.028	10.5541	5	10.5245	7.85179	3.92361	3.24959	3.95101	3.62394	4.08994	3.82126	3.61285	3.58742	2.39419	3.20822	2.74342	noncoding	ENST00000393391	AC025287.2	Ensembl	756	chr16	-	75742953	75743713		AGGAACAGCTGTATAGAGTACATAAGGAAGTAAAGAATTGCCTAGACTATCATATATCCG	intergenic
ASHG19A3A024900	0.0106662	1.75581	down	174.404	334.048	7.36478	8.17692	112.344	191.86	150.112	237.425	231.974	644.247	444.25	106.957	224.035	142.347	231.115	7.61776	7.39304	7.27241	7.79283	8.43347	8.61152	8.429	7.02878	7.99491	6.89806	7.60149	noncoding	G43333		misc_RNA	102	chr4	-	156658075	156658177		GAGACAGGAGGTAACATTCTCATAGACTTTGCAACTCAGCCAGAAGTAAAACTCGAAATA	natural antisense	NM_001130683	GUCY1A3	guanylate cyclase soluble subunit alpha-3	+	156588148	156658214
ASHG19A3A007321	0.0376514	1.55461	down	320.084	484.939	8.24258	8.87913	314.285	303.847	206.276	460.736	372.365	449.702	827.607	239.937	421.136	403.426	345.882	9.08238	8.07147	7.71419	8.73371	9.18447	8.09695	9.29814	8.25092	8.88056	8.36113	8.17721	noncoding	NR_024511	LOC728855	RefSeq_NR	853	chr1	-	144300513	144340773	uc001eky.3,NR_024584,	GCCCGGGGCTCCACCAGGGCAGGGATGGTGCAGAATGGGGAAATGGAGAGAGAACCTGAA	intergenic
ASHG19A3A023585	0.00554454	3.59585	down	5.21466	26.2527	2.45682	4.30315	8.65076	5	5	10.6101	48.8187	8.08402	55.0998	6.28797	5	5	5	3.94681	2.35386	2.35229	3.44304	5.5959	2.93291	5.59709	2.94226	2.39419	2.35107	2.34725	noncoding	ENST00000462801	RP11-791G22.1	Ensembl	630	chr3	+	179616016	179639683		TGCTTCAGATGAGAAAGGTTGGATCTGTTTCACAGGGAAGGGGCTAAACTGTTTCAAGAG	natural antisense	NM_016559	PEX5L	PEX5-related protein	-	179518049	179754517
ASHG19A3A031829	0.0331284	1.83223	down	30.8298	57.7347	4.88341	5.75701	48.6457	46.8918	34.5606	26.7967	51.9227	70.8737	90.4348	34.9153	23.739	20.5439	24.3282	6.43065	5.39215	5.16218	4.76408	5.72218	5.62057	6.24759	5.35235	4.78465	4.18421	4.42492	noncoding	ENST00000407054	RP11-63K6.4	Ensembl	335	chr6	+	90586262	90586597		AGAAAGTTATGAATTACGTTACTTCCAAATTAGCCAGGACAAATAGGAGGAAGATGAGGA	intergenic
ASHG19A3A042298	0.00732484	1.66289	down	593.488	1003.75	9.14649	9.88019	708.65	534.216	460.091	747.909	600.553	1213.39	1748.24	446.938	757.319	668.917	693.445	10.1907	8.88292	8.8532	9.41011	9.90509	9.54725	10.3478	9.19739	9.69764	9.08821	9.1596	noncoding	CR617576		misc_RNA	2459	chr1	+	247495378	247497837		TTGCTATGTGCCAATGATTATTCGATCCATGGGGAGACCATAGAAGAATGATCCAAGGAG	bidirectional	NM_032752	ZNF496	zinc finger protein 496	-	247463621	247495045
ASHG19A3A014858	0.0453964	1.58247	down	190.167	282.703	7.50669	8.16887	195.262	194.456	140.903	279.631	277.88	376.713	284.028	208.184	233.073	122.177	242.209	8.40803	7.41467	7.18393	8.03387	8.72812	7.853	7.82132	8.02765	8.05605	6.68492	7.67292	noncoding	ENST00000447723	AC005037.7	Ensembl	1363	chr2	-	202078020	202079383		GCATTAAACCTTCCTTTACACGAGAAAACATACTAATACTCATACACCTTTCACCAATTC	intronic antisense	NM_001206542	CASP10	caspase-10 isoform 5 preproprotein	+	202047620	202094129
ASHG19A3A014858	0.0453964	1.58247	down	190.167	282.703	7.50669	8.16887	195.262	194.456	140.903	279.631	277.88	376.713	284.028	208.184	233.073	122.177	242.209	8.40803	7.41467	7.18393	8.03387	8.72812	7.853	7.82132	8.02765	8.05605	6.68492	7.67292	noncoding	ENST00000447723	AC005037.7	Ensembl	1363	chr2	-	202078020	202079383		GCATTAAACCTTCCTTTACACGAGAAAACATACTAATACTCATACACCTTTCACCAATTC	intronic antisense	NM_032974	CASP10	caspase-10 isoform 2 preproprotein	+	202047620	202094129
ASHG19A3A014858	0.0453964	1.58247	down	190.167	282.703	7.50669	8.16887	195.262	194.456	140.903	279.631	277.88	376.713	284.028	208.184	233.073	122.177	242.209	8.40803	7.41467	7.18393	8.03387	8.72812	7.853	7.82132	8.02765	8.05605	6.68492	7.67292	noncoding	ENST00000447723	AC005037.7	Ensembl	1363	chr2	-	202078020	202079383		GCATTAAACCTTCCTTTACACGAGAAAACATACTAATACTCATACACCTTTCACCAATTC	intronic antisense	NM_001230	CASP10	caspase-10 isoform 3 preproprotein	+	202047620	202086383
ASHG19A3A014858	0.0453964	1.58247	down	190.167	282.703	7.50669	8.16887	195.262	194.456	140.903	279.631	277.88	376.713	284.028	208.184	233.073	122.177	242.209	8.40803	7.41467	7.18393	8.03387	8.72812	7.853	7.82132	8.02765	8.05605	6.68492	7.67292	noncoding	ENST00000447723	AC005037.7	Ensembl	1363	chr2	-	202078020	202079383		GCATTAAACCTTCCTTTACACGAGAAAACATACTAATACTCATACACCTTTCACCAATTC	intronic antisense	NM_032976	CASP10	caspase-10 isoform 4	+	202047620	202086383
ASHG19A3A014858	0.0453964	1.58247	down	190.167	282.703	7.50669	8.16887	195.262	194.456	140.903	279.631	277.88	376.713	284.028	208.184	233.073	122.177	242.209	8.40803	7.41467	7.18393	8.03387	8.72812	7.853	7.82132	8.02765	8.05605	6.68492	7.67292	noncoding	ENST00000447723	AC005037.7	Ensembl	1363	chr2	-	202078020	202079383		GCATTAAACCTTCCTTTACACGAGAAAACATACTAATACTCATACACCTTTCACCAATTC	intronic antisense	NM_032977	CASP10	caspase-10 isoform 1 preproprotein	+	202047620	202086383
ASHG19A3A014858	0.0453964	1.58247	down	190.167	282.703	7.50669	8.16887	195.262	194.456	140.903	279.631	277.88	376.713	284.028	208.184	233.073	122.177	242.209	8.40803	7.41467	7.18393	8.03387	8.72812	7.853	7.82132	8.02765	8.05605	6.68492	7.67292	noncoding	ENST00000447723	AC005037.7	Ensembl	1363	chr2	-	202078020	202079383		GCATTAAACCTTCCTTTACACGAGAAAACATACTAATACTCATACACCTTTCACCAATTC	intronic antisense	NM_001206524	CASP10	caspase-10 isoform 6 preproprotein	+	202047620	202086383
ASHG19A3L0002963	0.00674703	2.43132	down	6.20304	16.2524	2.5574	3.83914	10.0786	9.92664	5	18.3457	28.7117	19.1259	5	5	5	7.29163	5	4.15281	3.18245	2.35229	4.23664	4.43959	3.97516	2.3915	2.36059	2.39419	2.70764	2.34725	noncoding	chr17:4292077-4301447+	lincRNA-SPNS3	lincRNA	9371	chr17	+	4292077	4301447		AAGGAGTGCCAGGAAACTGTTAAAGGAACCTTGGGGGATCTTTCAGAAATATTTAAAAAA	intergenic
ASHG19A3A042901	0.0409882	1.62323	down	425.626	661.672	8.66246	9.36133	369.55	507.943	284.765	599.892	709.8	802.938	826.181	427.602	502.808	299.112	531.523	9.30759	8.81191	8.17609	9.10238	10.161	8.94023	9.29544	9.13512	9.12672	7.94941	8.77551	noncoding	ENST00000425216	RP11-343J3.6	Ensembl	680	chr10	-	71350338	71351018		CTTCATATCCATTGTTCTTGAATTAGTTCCCCTAAAATACTTTGAAAGCTGATCAGCATC	intergenic
ASHG19A3A049647	0.0394817	1.97404	down	8.18051	16.6859	2.93373	3.91488	15.2116	12.3895	11.96	11.9535	12.5755	22.6038	21.0853	7.32272	5	7.41081	5	4.74933	3.50619	3.52003	3.6131	2.64243	4.18428	4.38524	3.10848	2.39419	2.72622	2.34725	noncoding	ENST00000435890	RP11-520F24.3	Ensembl	276	chr13	-	68905469	68905745		AAATTTGTGTATCGCAGATTCAGGCACAGGTGCTCTGCAGGAACAACATAATGCCAAGAG	intergenic
ASHG19A3A034951	0.00246208	2.02627	down	10.8554	22.9319	3.3869	4.40573	16.2678	8.40908	12.103	13.4073	23.4377	32.7256	28.821	8.54541	11.7297	14.2117	10.1335	4.85343	2.95314	3.54162	3.77387	3.99197	4.64284	4.76656	3.29612	3.7731	3.65089	3.10656	noncoding	ENST00000436097	AC002465.2	Ensembl	349	chr7	+	116940914	116962290		CGACCTGGTATGGTTCAACATTCCATCACTATGCAAAAATAAATAAATAAATTGCAGACC	intronic antisense	NM_003391	WNT2	protein Wnt-2 precursor	-	116916685	116963343
ASHG19A3A046276	0.0280306	1.81154	down	47.9304	81.0949	5.47076	6.32798	44.0588	55.1266	21.5588	88.1241	79.9269	103.783	89.5817	54.4987	72.3092	34.9615	49.1277	6.28844	5.62629	4.44625	6.40901	6.5981	6.10991	6.23442	6.01987	6.37922	4.92553	5.4274	noncoding	ENST00000421994	RP4-633H17.2	Ensembl	653	chr1	-	55838380	55839033		ATGCCCATTGTTCTTGAACTGGTACCTCTAAAATGCTTTGAAAATTGAGCAACGTCTATA	intergenic
ASHG19A3A017770	0.0351537	2.15626	down	6.98475	16.779	2.78656	3.89509	11.2492	5	6.10796	14.973	41.7719	5	10.9009	7.18049	5.39598	7.91423	10.3099	4.30862	2.35386	2.56639	3.94179	5.26196	2.36492	3.59815	3.08448	2.77463	2.80836	3.13164	noncoding	ENST00000417781	RP1-155G6.4	Ensembl	556	chr20	-	47656999	47662581		TCTCCAGGGCAAGACTTGAAGGGAGCATCAAGGTTGCAGTGGAAGAAATAAATTGGAAGT	bidirectional	NM_001316	CSE1L	exportin-2	+	47662837	47713486
ASHG19A3A032420	0.0175638	1.52133	down	48.7811	74.5308	5.54629	6.15163	40.6287	73.8605	34.3179	96.2924	56.4731	85.4169	93.8429	42.8644	50.9715	52.9431	37.7291	6.16464	6.03445	5.15068	6.53535	5.89883	5.86236	6.29696	5.65468	5.87377	5.50473	5.05944	noncoding	ENST00000415726	RP11-336K24.5	Ensembl	401	chr1	+	155961180	155971578		CTTCCTGTCCACTGCCAGAGAGTGGTGCCACAATTCCAAAAATGAAAGGAAAGTAAAAGA	intergenic
ASHG19A3A048912	0.00774696	1.78343	down	7.61472	13.2004	2.81113	3.64578	5.8942	5	7.1225	13.9619	19.645	14.8878	11.6131	7.55522	5	6.01117	14.9994	3.44328	2.35386	2.73645	3.83667	3.59906	3.67036	3.67951	3.14337	2.39419	2.52786	3.71103	noncoding	ENST00000499685	AC025164.1	Ensembl	1823	chr12	+	92539956	92579560		CCTTTGTCACACATACACAAACACAACTAACAGAGTATTTAATAGTGATAAAGGCTGAGA	bidirectional	NM_001731	BTG1	protein BTG1	-	92534053	92539673
ASHG19A3A043895	0.000440581	1.9082	down	66.4728	123.363	5.96231	6.89452	58.4675	59.9374	62.3589	158.364	101.734	155.137	143.112	42.1888	46.6418	103.721	83.9885	6.68968	5.7467	6.01373	7.23434	7.04144	6.63783	6.86932	5.63008	5.75098	6.44837	6.18397	noncoding	BC031882		misc_RNA	1174	chr10	+	47656085	47657232		AAGAGGTGTCTGGGAACTAAGGGTGGGAGGGGGCCAGGGTAGAAAATGTCAGTTCAAGTA	intergenic
ASHG19A3A020780	0.0473422	1.59684	down	107.456	188.306	6.71547	7.39069	57.6065	120.609	105.685	130.403	204.412	205.599	343.51	81.7337	108.809	110.999	116.901	6.66852	6.72611	6.78103	6.96219	8.23161	7.01577	8.07535	6.62197	6.9552	6.54652	6.66201	noncoding	AK024164		NRED	1878	chr3	-	16514922	16516799		GGGTGGAAGAAAGTAAAAATGCCTTGTACTAATAGAATGCTTTCAAGAATACCGAGTATT	intron sense-overlapping	NM_015150	RFTN1	raftlin	-	16357351	16555222
ASHG19A3A015728	0.0487959	1.98365	down	21.9858	46.3193	4.2661	5.25426	8.896	34.146	13.99	36.2412	53.2424	79.4043	53.8128	7.45361	17.5436	28.9426	29.8387	3.9856	4.95274	3.77964	5.18047	5.77541	5.76594	5.56389	3.12763	4.34994	4.66275	4.72393	noncoding	uc002scv.1	CR605149	UCSC_knowngene	1471	chr2	+	64455601	64479960		ATTTCGTAACCTGACTCTCTATAAGAAAAAGTAGGAGAAAGACTGAAGAACCCGAGAGAA	intergenic
ASHG19A3A017062	0.00703167	1.73255	down	10.7547	18.4553	3.35048	4.14338	9.59892	9.85162	12.692	24.0311	23.5106	15.3649	19.7712	5.19019	11.2564	11.0221	14.516	4.08935	3.17087	3.61875	4.61151	3.99886	3.70967	4.30751	2.65616	3.71497	3.27846	3.6637	noncoding	ENST00000445757	AC007677.2	Ensembl	515	chr2	+	229868601	229869116		CTGCCACATGGAGATGATCTTTACTGAAAAGAAACAAAATCAGAAGAGAAAGATATCCCA	intergenic
ASHG19A3A045962	0.0102722	2.97495	down	48.8141	166.699	5.45205	7.02491	45.2594	22.7503	40.5465	92.833	142.332	119.466	433.603	28.9133	54.2537	57.7394	88.6816	6.32477	4.38663	5.39639	6.48451	7.62811	6.29068	8.3965	5.06882	5.96517	5.62879	6.26648	noncoding	NR_026643	FAM99A	RefSeq_NR	1430	chr11	+	1686828	1689085		AGAAGGTGTGAATCAGTTTACACTGTTCAGTGCCTGAATAAAAGTCACAGGACAAAGAGG	intronic antisense	NM_053005	MOB2	mps one binder kinase activator-like 2 isoform	-	1490684	1785501
ASHG19A3A036306	0.0223621	2.13229	down	11.9425	21.4463	3.29526	4.38766	11.6885	8.17196	11.5705	22.9829	37.866	15.202	19.4922	5	8.75362	28.4833	9.67588	4.36645	2.91055	3.46415	4.54667	5.0395	3.69676	4.28891	2.36059	3.35639	4.63976	3.04008	noncoding	ENST00000444103	AC084121.5	Ensembl	1865	chr8	+	7122047	7125522	NM_018088,NM_001136572,ENST00000511144,	TGTATTTGCTCTCTAGATGACTGAATAAGGGAAAAGTTAGGGAACCCTGAGAGGTGCAGC	intergenic
ASHG19A3A015995	0.0473435	1.59055	down	80.2918	120.796	6.21354	6.88307	79.7327	75.0851	72.6409	77.5541	123.249	119.956	203.49	56.6051	42.7748	111.784	122.861	7.13721	6.05866	6.2336	6.23388	7.39057	6.29788	7.35582	6.07535	5.62408	6.55653	6.73306	noncoding	uc002suu.2	AK055967	UCSC_knowngene	3042	chr2	+	96192398	96198153	AK055967,	CCAAGGGAGACTGAATCACATTTACCATTACACCAGCTTTCATTTATTTGTTTCCATATG	intergenic
ASHG19A3A046392	0.049196	2.10854	down	6.71308	15.3717	2.64336	3.7196	12.9426	5	11.8658	9.65253	37.6039	11.6597	5	5	5	8.41271	5	4.50951	2.35386	3.50634	3.30636	5.02393	3.36672	2.3915	2.36059	2.39419	2.89791	2.34725	noncoding	ENST00000313544	OR5J1P	Ensembl	939	chr11	+	55838586	55839525		GAACAAGGAAGTGAAGGAAGCTGTGAAAAGGGCTATAGAAATGAAACATTTTCCTTGTTA	intergenic
ASHG19A3A048449	0.00634286	1.79039	down	26.4337	46.2811	4.66785	5.50813	30.0947	27.4798	16.8855	59.3704	43.642	43.3193	54.9793	31.8575	24.8329	35.3822	22.1646	5.73267	4.64662	4.06807	5.86414	5.35868	4.99146	5.59368	5.21401	4.84921	4.94203	4.28717	noncoding	ENST00000471411	RP11-615I16.1	Ensembl	480	chr12	+	24795620	24796100		GACCTGGGATAGCTTCCTGAAATGCGTGAAGAAAATGATAAGAAAAAGAAGGACGCCAAA	intergenic
ASHG19A3A000008	0.00388367	1.76461	down	19.3575	33.4872	4.23205	5.0514	19.0719	17.1715	22.5547	26.9454	47.1581	39.5962	34.6645	25.5049	12.0779	19.7166	19.1197	5.08529	3.98495	4.5179	4.77191	5.52684	4.87911	4.99385	4.87785	3.81468	4.12582	4.07111	noncoding	AF469204		RNAdb	324	chr14	-	102021885	102025171		TGGAGGAGAGTGCTGGTGAATGGCAGCAAGAGGAAGGATATACTTCCCATAAGGGGACAA	intergenic
ASHG19A3A027614	0.0115908	1.51458	down	17.8759	26.2463	4.08454	4.68346	15.8595	22.5443	25.0339	28.6365	30.2374	28.4397	28.0586	11.4306	11.5726	20.4143	16.2598	4.81304	4.37347	4.67664	4.85731	4.547	4.46518	4.73478	3.69505	3.75024	4.17496	3.83688	noncoding	uc003lvi.2	BC042059	UCSC_knowngene	3449	chr5	-	153769329	153825382		TGTTTTGGACTGAGTTTAGTTCTCATTAGTAGGATGCAGGGGGTTTTTGATGGTGTCTTT	bidirectional	NM_001131062	SAP30L	histone deacetylase complex subunit SAP30L	+	153825516	153840613
ASHG19A3A027614	0.0115908	1.51458	down	17.8759	26.2463	4.08454	4.68346	15.8595	22.5443	25.0339	28.6365	30.2374	28.4397	28.0586	11.4306	11.5726	20.4143	16.2598	4.81304	4.37347	4.67664	4.85731	4.547	4.46518	4.73478	3.69505	3.75024	4.17496	3.83688	noncoding	uc003lvi.2	BC042059	UCSC_knowngene	3449	chr5	-	153769329	153825382		TGTTTTGGACTGAGTTTAGTTCTCATTAGTAGGATGCAGGGGGTTTTTGATGGTGTCTTT	bidirectional	NM_024632	SAP30L	histone deacetylase complex subunit SAP30L	+	153825516	153840613
ASHG19A3A027614	0.0115908	1.51458	down	17.8759	26.2463	4.08454	4.68346	15.8595	22.5443	25.0339	28.6365	30.2374	28.4397	28.0586	11.4306	11.5726	20.4143	16.2598	4.81304	4.37347	4.67664	4.85731	4.547	4.46518	4.73478	3.69505	3.75024	4.17496	3.83688	noncoding	uc003lvi.2	BC042059	UCSC_knowngene	3449	chr5	-	153769329	153825382		TGTTTTGGACTGAGTTTAGTTCTCATTAGTAGGATGCAGGGGGTTTTTGATGGTGTCTTT	bidirectional	NM_001131063	SAP30L	histone deacetylase complex subunit SAP30L	+	153825516	153840613
ASHG19A3A027614	0.0115908	1.51458	down	17.8759	26.2463	4.08454	4.68346	15.8595	22.5443	25.0339	28.6365	30.2374	28.4397	28.0586	11.4306	11.5726	20.4143	16.2598	4.81304	4.37347	4.67664	4.85731	4.547	4.46518	4.73478	3.69505	3.75024	4.17496	3.83688	noncoding	uc003lvi.2	BC042059	UCSC_knowngene	3449	chr5	-	153769329	153825382		TGTTTTGGACTGAGTTTAGTTCTCATTAGTAGGATGCAGGGGGTTTTTGATGGTGTCTTT	intronic antisense	NM_198321	GALNT10	polypeptide N-acetylgalactosaminyltransferase	+	153570294	153800543
ASHG19A3A016680	0.025093	2.5049	down	7.23501	20.3992	2.76616	4.09091	7.28358	5	6.4642	11.7932	57.1139	10.4904	15.3151	5	8.93961	13.0062	5	3.71244	2.35386	2.6246	3.59388	5.92127	3.22704	3.99994	2.36059	3.38358	3.52709	2.34725	noncoding	AK000023		misc_RNA	1294	chr2	+	181773376	181774649		AAGAACTCGAGGTTTATAAAATGCCTCTAAGGTGGGGGAGTGGGTTAGTGGTAAGAAAAG	intergenic
ASHG19A3A034614	0.0326221	1.66938	down	16.5626	27.1501	3.96794	4.70725	12.4131	11.2732	16.1849	30.7153	38.0113	32.2562	22.3545	27.4638	15.9094	16.2929	12.2515	4.45337	3.36446	3.99546	4.95071	5.0495	4.62533	4.45733	4.99002	4.20652	3.84592	3.40524	noncoding	uc003ugw.1	AK124308	UCSC_knowngene	1965	chr7	+	77619733	77621940		GATCTAAGCCAACTCCATAAGCCTGATGCACCTGAATACGTGAGAAAAGGCAAAAGGAGA	intergenic
ASHG19A3A024502	0.0488389	1.52462	down	20.1723	31.5734	4.28309	4.89153	21.6622	24.4587	25.4593	18.4549	33.0375	38.2767	46.436	15.2896	20.7196	12.8529	22.2538	5.26759	4.49042	4.70217	4.24533	4.7409	4.83547	5.36837	4.1177	4.58832	3.50725	4.29265	noncoding	ENST00000475925	RP11-402L11.1	Ensembl	342	chr4	-	96566102	96566444		TCACTGATCTAGGTGGCTGATATCCTTAGAAGCATGCCAGAACAGATGGGTGAAAAGTAA	intergenic
ASHG19A3A043068	0.00918417	2.15338	down	5.30269	13.0322	2.40011	3.50671	5.0737	5	5	12.3609	31.7047	5	11.0218	5	5	5	6.81615	3.24668	2.35386	2.35229	3.6605	4.64898	2.36492	3.61246	2.36059	2.39419	2.35107	2.58864	noncoding	uc001ket.1	BC065757	UCSC_knowngene	1195	chr10	-	89156330	89167457	ENST00000453853,ENST00000439776,	TTGGCTATCAAGCGAATTTTCACAGATGAAAGCAATGTTAGGTTAGGGGACGACGGTGCA	intergenic
ASHG19A3A021367	0.0191279	1.6162	down	293.014	468.087	8.15145	8.84406	219.438	300.469	230.952	469.321	499.594	610.328	541.755	294.956	320.716	242.533	368.459	8.57295	8.05264	7.8768	8.75969	9.63405	8.53833	8.71526	8.56344	8.49838	7.65332	8.26412	noncoding	ENST00000485582	MT-CO3	Ensembl	781	chr3	-	106615737	106616518		TCTGCCTACTCCGCCAACTAAAATTTCAGTATACATCTAACTGCCATTGTGGATTTGAAG	intergenic
ASHG19A3A013623	0.0161702	2.1955	down	10.0541	21.9475	3.23633	4.37088	11.0217	12.6137	11.3843	18.7716	45.7002	11.8429	22.401	14.9414	5.43534	8.18611	7.76383	4.27982	3.52998	3.43751	4.27041	5.45785	3.38606	4.46028	4.08156	2.78371	2.85718	2.72805	noncoding	ENST00000447288	AC097463.1	Ensembl	481	chr2	-	52154019	52154500		TGATTGGGACCTAAGAGAGATGCGGGCAAGAACCTGGAGAAACTAAACAAAAAGACTTGG	intergenic
ASHG19A3A024935	0.00430838	2.29061	down	10.5117	21.682	3.14095	4.33668	9.72691	13.8163	9.23039	19.6949	25.7712	29.2425	23.9747	5	5	18.874	11.1494	4.10756	3.66812	3.10602	4.33656	4.19694	4.50085	4.54148	2.36059	2.39419	4.06217	3.25459	noncoding	ENST00000514228	RP11-366M4.6	Ensembl	1346	chr4	-	165859473	165861142		TTTTGGCAAGTAGAAGTGAGAGCAAAGGTACATGGTTCCTTGGTGTGTGTAAAGAAATGT	intergenic
CUST_646_PI426073487	0.0168095	1.7217	down	5.97052	10.6757	2.52296	3.3068	5.66855	5	5.47312	11.4209	23.1072	5	8.18173	5	5	5.40697	9.94302	3.38812	2.35386	2.48876	3.54798	3.95712	2.36492	3.27586	2.36059	2.39419	2.46343	3.07695	noncoding	uc.167-	uc.167	UCR	201	chr5	-	88179623	88179824		AATTAAAGTAGTGTAGTGGAGTAATTTATCAATCTAGTTGAGACTGGAGGGGTGAGGAGG	intron sense-overlapping	NM_001131005	MEF2C	myocyte-specific enhancer factor 2C isoform 2	-	88014057	88199922
CUST_646_PI426073487	0.0168095	1.7217	down	5.97052	10.6757	2.52296	3.3068	5.66855	5	5.47312	11.4209	23.1072	5	8.18173	5	5	5.40697	9.94302	3.38812	2.35386	2.48876	3.54798	3.95712	2.36492	3.27586	2.36059	2.39419	2.46343	3.07695	noncoding	uc.167-	uc.167	UCR	201	chr5	-	88179623	88179824		AATTAAAGTAGTGTAGTGGAGTAATTTATCAATCTAGTTGAGACTGGAGGGGTGAGGAGG	intron sense-overlapping	NM_001193347	MEF2C	myocyte-specific enhancer factor 2C isoform 3	-	88014057	88199922
ASHG19A3L0000977	0.033438	2.43813	down	5.30983	17.4772	2.46062	3.74639	5.71479	5	5	9.12783	52.2269	5	15.3166	5	5.15839	6.70059	5	3.39991	2.35386	2.35229	3.23249	5.7346	2.36492	4.00003	2.36059	2.72584	2.62387	2.34725	noncoding	CF227096	lincRNA-WDR7	lincRNA	475	chr18	-	54731687	54732239		TTGATAATGGTGATGTTAAGGGTGGGGAAAGAAGAAAGCAAAGAAGGATAAGAAATGGGA	intergenic
ASHG19A3A035390	0.0224514	2.25766	down	10.0413	21.9724	3.23393	4.40876	19.9636	14.1322	8.00221	13.0015	47.1118	16.3011	13.484	11.0051	6.38962	15.4775	5.24137	5.1491	3.70066	2.88969	3.73219	5.52503	3.78502	3.85246	3.6462	2.97167	3.77402	2.42136	noncoding	AK123150		misc_RNA	1863	chr7	+	155192616	155194479		GCACATTATTAAAACCAAAGAGGAAAATTCTTTGAAGAGATGGGGTGGAGCTGAATTTAA	intergenic
ASHG19A3A052382	0.0340477	1.58657	down	14.8783	22.9345	3.82891	4.49482	13.5716	11.6165	17.007	20.522	32.6025	26.3917	21.5845	17.0724	20.6471	9.57802	13.3486	4.58223	3.41023	4.07769	4.39234	4.71217	4.37272	4.41464	4.28324	4.58316	3.07773	3.54141	noncoding	ENST00000446229	RP1-178F15.3	Ensembl	357	chr1	-	153615537	153618305		CAACAGGGATGAACAAAAGAAATGTTAGCATGTCAGAGCATATGACAAGTGAGGGGAGAC	natural antisense	NM_001206612	CHTOP	chromatin target of PRMT1 protein isoform 2	+	153606457	153618782
ASHG19A3A052382	0.0340477	1.58657	down	14.8783	22.9345	3.82891	4.49482	13.5716	11.6165	17.007	20.522	32.6025	26.3917	21.5845	17.0724	20.6471	9.57802	13.3486	4.58223	3.41023	4.07769	4.39234	4.71217	4.37272	4.41464	4.28324	4.58316	3.07773	3.54141	noncoding	ENST00000446229	RP1-178F15.3	Ensembl	357	chr1	-	153615537	153618305		CAACAGGGATGAACAAAAGAAATGTTAGCATGTCAGAGCATATGACAAGTGAGGGGAGAC	natural antisense	NM_015607	CHTOP	chromatin target of PRMT1 protein isoform 1	+	153606457	153618782
ASHG19A3A029203	0.0493984	1.584	down	272.835	428.195	7.95739	8.62096	168.095	347.147	295.562	355.763	340.351	563.853	712.914	103.087	300.325	262.146	328.743	8.17969	8.26792	8.22814	8.37062	9.04961	8.41762	9.08728	6.97225	8.4024	7.7647	8.10893	noncoding	AF086071		misc_RNA	463	chr5	+	175808458	175808911		GTACAATTTTTAAAGTCCCCAGTTGTGGGAGGTGAACTTGAAGAATAAAGTTTCATTATG	intergenic
ASHG19A3A031056	0.0217162	2.65375	down	7.95788	25.6833	2.89389	4.30192	9.18643	5	12.9153	8.85804	41.135	12.1921	57.0449	8.03876	5	11.2602	5.53295	4.02868	2.35386	3.64971	3.19369	5.22921	3.41753	5.64052	3.21684	2.39419	3.31198	2.43676	noncoding	ENST00000402635	RP4-810F7.1	Ensembl	279	chr6	+	23649723	23650002		TATCTTGGTGACTTCCTAGAGAGCCATTTCCTAGACGAGGAGGGAAAAAGAACTCAGCAA	intergenic
ASHG19A3A022350	0.021753	1.51048	down	153.364	247.107	7.2203	7.81531	94.4242	132.406	143.82	243.621	198.78	468.661	230.048	157.473	158.972	128.12	199.394	7.38007	6.86506	7.21383	7.82786	8.18861	8.1534	7.52661	7.60728	7.4899	6.7459	7.39982	noncoding	NR_002311	VENTXP7	RefSeq_NR	983	chr3	+	21447217	21448175		CCCTCGCAAAGGTTCTGGAGATTTCTGGAGAATATATTTGTTAAAGTCACCTCTTCACTT	intergenic
ASHG19A3A047902	0.0436658	2.41021	down	14.965	29.4213	3.48968	4.75884	10.5327	10.0438	7.11457	25.6755	57.2984	18.4637	35.1362	5	10.8877	40.3556	16.3884	4.21525	3.19904	2.73497	4.70552	5.9292	3.93302	5.01119	2.36059	3.66556	5.12907	3.84886	noncoding	AK001133		misc_RNA	2492	chr12	-	95145637	95148129		AGGTTAGGCAAACGAATGGACTTTGAGAGAGTGTTGCATGTAGAAGGAACAGCATGTGCT	intergenic
ASHG19A3A009047	0.0401472	1.69825	down	17.6683	28.4277	4.04984	4.81389	18.4326	20.8969	19.3614	30.1258	33.2619	33.1202	27.1977	25.1178	19.3944	10.5116	10.7276	5.03658	4.27172	4.27496	4.92553	4.75524	4.65632	4.69577	4.8566	4.49466	3.20632	3.19478	noncoding	ENST00000403060	RP11-134C1.1	Ensembl	207	chr1	-	188036449	188036656		CCTCATCACCTGTCTGGAGCAAATAAAAGAGCCATGTAATGTGAAGAGCCATGAGACATA	intergenic
ASHG19A3A032845	0.0468989	3.94475	down	19.4257	64.4018	3.77106	5.75099	61.3965	7.1911	55.0058	12.7331	78.3639	46.2486	123.267	20.7322	23.6249	5	5	6.75811	2.74461	5.83392	3.70337	6.56239	5.06871	6.66236	4.57166	4.77782	2.35107	2.34725	noncoding	NR_029420	LOC650226	RefSeq_NR	1667	chr7	-	56491396	56516068	ENST00000432235,	GGAGTGAAATGCAGAGTCTTCTGCTAGAAGAGAAAAACAAAGACTTAATCAATGTATGTA	intergenic
ASHG19A3A027322	0.0149682	1.63285	down	23.6077	37.7439	4.53888	5.24627	26.5347	24.8202	23.0458	42.0975	43.3697	32.1198	44.5981	27.3997	27.8967	18.4813	20.0024	5.55563	4.51105	4.54891	5.39576	5.3435	4.61978	5.31667	4.98605	5.01377	4.03664	4.13686	noncoding	ENST00000511727	CTC-394G3.1	Ensembl	448	chr5	-	125198438	125198886		CTGCCAAATTCAGAAAAAGATGACAGAAATCATGGCCTGAGAGGGTAGACAAATGACTTG	intergenic
ASHG19A3A038219	0.0412956	1.7886	down	14.7034	26.2641	3.79014	4.62897	11.6187	8.90303	13.9314	19.9167	44.3632	19.4445	35.9774	24.6939	12.308	15.3116	13.0725	4.35673	3.02938	3.77352	4.35384	5.3943	3.9973	5.04267	4.83065	3.84166	3.75942	3.50619	noncoding	ENST00000412772	RP11-134P9.3	Ensembl	775	chr1	+	203256279	203257929		TGTGAACAAAATGCCCAAAGCCATGAAAATCTACAGAGAGAGACTCGAAGGGGAGGAATG	intergenic
ASHG19A3A030172	0.0474428	1.6198	down	11.4442	17.5432	3.37643	4.07224	8.69396	12.7567	14.9547	20.2323	30.3641	11.7949	16.6307	8.09926	5	12.1374	15.7174	3.95392	3.54746	3.88201	4.37286	4.55608	3.38132	4.09701	3.22571	2.39419	3.42463	3.78455	noncoding	ENST00000432038	XXyac-YX155B6.5	Ensembl	590	chr1	+	147634988	147635692		TAAAATCCTGTTGCCATCAATGGGGGTAGCAGGAAAATGATGAAGATTGGTTAAGGGGCC	intergenic
ASHG19A3A032236	0.0150955	1.6161	down	216.086	347.92	7.71543	8.40795	184.338	262.611	201.841	319.069	299.664	508.067	428.459	270.219	194.844	157.916	209.084	8.31623	7.86626	7.68303	8.22044	8.8517	8.27092	8.38043	8.43361	7.79444	7.04798	7.46723	noncoding	ENST00000405526	RP11-331O9.4	Ensembl	789	chr6	+	153988452	153989241		CCAACTAAAATTTCACCTTACATCCTACCACTATTTTGAATTTGAAGCCACTGCCTGGTA	intergenic
ASHG19A3L0003531	0.0242142	2.14787	down	6.09721	15.0411	2.60613	3.70903	8.21867	9.25375	5	29.1185	23.4138	5	9.45422	7.32953	5	5	5	3.87467	3.08301	2.35229	4.88049	3.98989	2.36492	3.43518	3.10896	2.39419	2.35107	2.34725	noncoding	chr20:23590410-23604110+	lincRNA-CST3	lincRNA	13701	chr20	+	23590410	23604110		TGCTTCAGTTTCACTTTCAAAACAGGAACAGAGAAAAAGTAAAAACGAGAGAGGAAAACC	intergenic
ASHG19A3A035454	0.0458947	1.96688	down	5.73058	16.07	2.47593	3.45184	5	5	5	5	21.2107	35.9238	13.2155	5	5	9.38346	5	2.53526	2.35386	2.35229	2.3662	3.77057	4.75896	3.8282	2.36059	2.39419	3.04737	2.34725	noncoding	BC025336		misc_RNA	2255	chr8	-	1706373	1708613		AAATACGATACTGTGAGGTGTTTGGAGAAGAGAACTGAAATGACGTCATGGAGGTGGCAG	intergenic
CUST_5_PI426265844	0.0186705	2.63961	down	6.38865	20.2185	2.67049	4.07081	6.30833	5	5	13.2136	52.2132	8.25913	21.0983	5.09226	11.1062	7.13344	5	3.52615	2.35386	2.35229	3.75351	5.73404	2.95453	4.38584	2.58909	3.69404	2.68642	2.34725	noncoding	AY034469	beta-globin transcripts	lncRNAdb	1188	chr11	-	5304739	5305929		TTTTTAGGAATCTGCACAGGAGTTGAGAGGGAAACAAGATGGTGAAGGGACTAGAAACCA	intergenic
ASHG19A3A020719	0.036368	1.73177	down	231.921	383.032	7.82699	8.61923	306.19	223.312	224.05	359.708	502.108	369.785	377.372	235.104	238.438	198.724	271.897	9.04143	7.61711	7.83505	8.38662	9.64125	7.8263	8.20056	8.21753	8.08871	7.37201	7.83152	noncoding	ENST00000433573	AC026166.2	Ensembl	344	chr3	-	12206798	12207142		GAATGACTTCATGGCTGCCCATCACCATATCATACATTTGAAGGACCCACTTACATAAAT	intronic antisense	NM_003178	SYN2	synapsin-2 isoform IIb	+	12045861	12227226
ASHG19A3A020719	0.036368	1.73177	down	231.921	383.032	7.82699	8.61923	306.19	223.312	224.05	359.708	502.108	369.785	377.372	235.104	238.438	198.724	271.897	9.04143	7.61711	7.83505	8.38662	9.64125	7.8263	8.20056	8.21753	8.08871	7.37201	7.83152	noncoding	ENST00000433573	AC026166.2	Ensembl	344	chr3	-	12206798	12207142		GAATGACTTCATGGCTGCCCATCACCATATCATACATTTGAAGGACCCACTTACATAAAT	intronic antisense	NM_133625	SYN2	synapsin-2 isoform IIa	+	12045861	12233532
ASHG19A3A053707	0.00773164	1.57161	down	459.897	705.754	8.73413	9.38637	463.202	459.244	373.602	606.776	410.924	1114.16	933.703	234.406	590.617	624.763	476.749	9.60322	8.66656	8.55717	9.11785	9.32817	9.41368	9.46894	8.21108	9.34937	8.99412	8.62648	noncoding	uc002edb.2	BC041879	UCSC_knowngene	2513	chr16	-	32300868	32321785		CGCTTGTGTAAAAACTGTTGTCTTTTGTGGAAAATGAGTGTGTTTGCATGGAATGATAAA	intergenic
ASHG19A3A023497	0.00510388	1.71577	down	5.59731	10.3246	2.44552	3.22438	6.42711	5	5	9.84268	18.5126	11.8408	5	5	5	5	8.58388	3.54644	2.35386	2.35229	3.33399	3.46434	3.38564	2.3915	2.36059	2.39419	2.35107	2.86116	noncoding	uc003ffc.2	AK093355	UCSC_knowngene	2675	chr3	+	167613736	167641795		GTAGGTGAGTGAACTTTGGATGTATACTCCTTGAAATTATATTTCTGGAGCTGGAAAACT	intergenic
ASHG19A3A016621	0.047554	1.95624	down	5.87485	14.1489	2.50506	3.47315	5	10.2491	5	14.806	7.49159	18.6303	24.8167	5	5	5	5	2.53526	3.22497	2.35229	3.92532	2.37496	3.94267	4.58752	2.36059	2.39419	2.35107	2.34725	noncoding	CR593539		RNAdb	922	chr2	+	176047420	176048341		GATTAATTCAGACTTTGCTTGGTTTTGCATCCTAAGATTGCGTTATAGAAAGAGGAGAAT	bidirectional	NM_001190329	ATP5G3	"ATP synthase lipid-binding protein,"	-	176040985	176046490
ASHG19A3A016621	0.047554	1.95624	down	5.87485	14.1489	2.50506	3.47315	5	10.2491	5	14.806	7.49159	18.6303	24.8167	5	5	5	5	2.53526	3.22497	2.35229	3.92532	2.37496	3.94267	4.58752	2.36059	2.39419	2.35107	2.34725	noncoding	CR593539		RNAdb	922	chr2	+	176047420	176048341		GATTAATTCAGACTTTGCTTGGTTTTGCATCCTAAGATTGCGTTATAGAAAGAGGAGAAT	bidirectional	NM_001689	ATP5G3	"ATP synthase lipid-binding protein,"	-	176040985	176046490
ASHG19A3L0003506	0.0342525	1.80045	down	8.74818	15.9955	3.00113	3.84949	8.62158	7.9681	14.3658	14.635	16.0654	13.7646	26.8908	5	6.16011	6.0819	12.9132	3.94087	2.87664	3.81978	3.90731	3.13819	3.57717	4.68389	2.36059	2.92558	2.53649	3.48772	noncoding	BE046982	lincRNA-MEIS2-2	lincRNA	568	chr15	-	37401089	37402185		TAAATGATTGCCACTGATCTGATGTGCCAGGTGAAAATGGGTAGAATTAAAACTATCAAT	intergenic
ASHG19A3A054809	0.0253948	1.6386	down	40.2924	75.3282	5.29717	6.00963	19.2013	52.2373	45.1827	53.2657	72.4162	113.969	117.788	32.1659	32.3784	35.5618	44.2285	5.09458	5.5455	5.55248	5.71327	6.41045	6.22957	6.60029	5.22791	5.23079	4.94915	5.27718	noncoding	G36764		misc_RNA	406	chr16	+	77316823	77317229		GCACCAAAAGTTACGAGGTTGATAACATGTGAAGGGCATCCATATTTATCTTTTCTATGA	natural antisense	NM_199355	ADAMTS18	A disintegrin and metalloproteinase with	-	77316024	77469011
ASHG19A3A028513	0.0317003	2.67239	down	9.82529	28.3568	3.17926	4.59739	14.9961	7.87247	5.75201	26.0829	73.9201	20.3936	6.39118	9.69082	5.51794	16.8802	13.2383	4.72867	2.86048	2.51836	4.72523	6.45124	4.05982	3.02198	3.47025	2.79823	3.89913	3.5291	noncoding	NR_027435	LOC100129716	RefSeq_NR	2502	chr5	+	90676163	90716531		TTTATTTTAAAAATGCAAGAGGGAGAGGGGAAGGAGCTGGTAGTGACATTGTTAATTGTC	intronic antisense	NM_020801	ARRDC3	arrestin domain-containing protein 3	-	90664540	90679149
ASHG19A3A008598	0.0100281	2.24867	down	12.0129	23.8706	3.39284	4.56191	14.8198	13.217	6.17284	21.0596	37.1515	27.194	19.1283	5	16.4537	14.4675	16.7663	4.71124	3.60026	2.5779	4.42918	4.99548	4.40976	4.26389	2.36059	4.25522	3.67809	3.88496	noncoding	AK129870		misc_RNA	1740	chr17	-	53348864	53351014		GTGCTCAAGATAAGAAAGGGGTTGGGGCAGTCATGGTAAATAGTATGAGAATTCACAAAA	intronic antisense	NM_002126	HLF	hepatic leukemia factor	+	53342320	53402426
ASHG19A3A026368	0.00638952	1.73933	down	9.25432	16.4627	3.15225	3.95078	6.33758	6.1268	9.23611	15.7574	26.6117	16.5615	17.0453	11.2898	8.94332	12.2298	7.70003	3.53155	2.58956	3.10643	4.01821	4.26994	3.8072	4.12699	3.67942	3.38502	3.43583	2.71721	noncoding	G36619		misc_RNA	433	chr4	+	185393078	185393511		AAGGAAAGTTGGGGAAATCAGAGAATCCTGAATCTGCGTGCGTGGTGAAGTTAAACAGAG	intronic antisense	NM_002199	IRF2	interferon regulatory factor 2	-	185308875	185395726
ASHG19A3A040852	0.000590654	1.58868	down	12.1296	18.6928	3.53957	4.20739	11.9375	15.3867	9.59948	17.2528	27.4731	18.2844	18.516	9.18369	10.0939	13.9952	14.5185	4.39873	3.82693	3.163	4.1491	4.34184	3.92095	4.22636	3.39375	3.55946	3.63012	3.66416	noncoding	uc004del.1	AK123758	UCSC_knowngene	2691	chrX	+	39868528	39871435		TAGCTAAATGTTTGGCCTTTGGCTATTTTTTAAGGAAACGAATCTCAGGGAGGTCGGGGC	intergenic
ASHG19A3A036477	0.0175056	2.01793	down	10.5573	19.4567	3.22878	4.24166	17.187	16.7914	7.25986	10.4999	30.5827	22.1679	16.846	5	8.6971	11.0838	14.5118	4.93555	3.95424	2.75767	3.4254	4.57141	4.16267	4.11327	2.36059	3.34772	3.2892	3.66326	noncoding	AK130667		misc_RNA	2466	chr8	+	27574588	27577054		CACACAAGGAGAGAGAAGGTGGCAGAATGAAGATTATCCTTTGTCAGAATGAAGGTAAGA	intergenic
ASHG19A3A054443	0.0436906	1.81691	down	32.9291	61.0826	4.92135	5.78284	55.559	28.3239	26.6886	60.7273	47.8589	116.433	24.8352	23.8533	20.4349	62.7224	35.5515	6.61565	4.68938	4.77318	5.89613	5.5573	6.25656	4.58855	4.77829	4.56762	5.74709	4.97257	noncoding	AK097316		misc_RNA	2079	chr16	+	29223379	29225458		ATTTTGTCCGGAGCAGTAATTCTCGGAGTGGGCCCCAGACCCGCAGTGTAAGCATTGCCT	intergenic
ASHG19A3A034178	0.024183	1.99807	down	110.205	232.745	6.66388	7.66249	92.0936	159.623	77.1875	168.296	197.046	174.848	531.44	51.5438	119.361	121.833	131.683	7.34102	7.12859	6.32319	7.31889	8.1723	6.79411	8.68614	5.93884	7.08333	6.68014	6.82921	noncoding	U85992		NRED	1699	chr7	+	33972429	33974129		AGGGGGAAAAAACCCACTAAACCTACAGCTAAGGTTTAGGTTTGTTCTATGTGTGTGTAC	intron sense-overlapping	NM_133468	BMPER	BMP-binding endothelial regulator protein	+	33945111	34194112
ASHG19A3L0000272	0.0213579	1.64492	down	5	10.1231	2.35987	3.07789	5	5	5	8.37762	22.5015	5	9.73654	5	5	5	5	2.53526	2.35386	2.35229	3.11977	3.90079	2.36492	3.46873	2.36059	2.39419	2.35107	2.34725	noncoding	BE177725	lincRNA-P4HA1	lincRNA	666	chr10	+	74761684	74762742		GACTATTTTCTCCATAGTGGCAGAAATAAGAAAAGAACGTGGGAAAGATAACACTGATTA	intergenic
ASHG19A3A027374	0.000712996	1.85964	down	9.78362	18.1827	3.2385	4.13353	9.32422	9.91961	7.6037	15.5465	30.4354	19.3047	16.3029	9.44567	11.7256	9.31938	10.6877	4.04894	3.18126	2.81814	3.99714	4.56099	3.98674	4.07384	3.43179	3.7723	3.03854	3.189	noncoding	uc003kwr.3	BC043424	UCSC_knowngene	1413	chr5	-	131646980	131695812	ENST00000417795,	TAGCAGCCAGGCTGTAATGTAAGCTGGAATTTCAATCAAGGCAGAGAGGAAACAGTTCAG	natural antisense	NM_003059	SLC22A4	solute carrier family 22 member 4	+	131630144	131679899
ASHG19A3A034114	0.00656095	2.68905	down	12.5463	32.9949	3.51089	4.93799	19.652	11.6389	13.2314	17.5279	57.6164	51.1975	18.9807	5	15.5187	14.6006	15.2881	5.12639	3.41279	3.69122	4.17254	5.94107	5.19507	4.25489	2.36059	4.16994	3.69219	3.73862	noncoding	ENST00000416513	AC005162.4	Ensembl	389	chr7	+	29119899	29122143		TAATTCCAGTTGGTGTTCTGGGCAGAAATGAAGAGGAGGAGGAAGAAGACAAAGCAGCTT	intronic antisense	NM_019029	CPVL	probable serine carboxypeptidase CPVL precursor	-	29035246	29186153
ASHG19A3A034114	0.00656095	2.68905	down	12.5463	32.9949	3.51089	4.93799	19.652	11.6389	13.2314	17.5279	57.6164	51.1975	18.9807	5	15.5187	14.6006	15.2881	5.12639	3.41279	3.69122	4.17254	5.94107	5.19507	4.25489	2.36059	4.16994	3.69219	3.73862	noncoding	ENST00000416513	AC005162.4	Ensembl	389	chr7	+	29119899	29122143		TAATTCCAGTTGGTGTTCTGGGCAGAAATGAAGAGGAGGAGGAAGAAGACAAAGCAGCTT	intronic antisense	NM_031311	CPVL	probable serine carboxypeptidase CPVL precursor	-	29035246	29186153
ASHG19A3L0001564	0.0484804	2.10941	down	17.6563	32.59	3.94758	5.02442	31.9198	13.3678	15.9724	18.9	59.4856	29.4979	23.1467	5.15763	17.3613	30.1899	23.8886	5.81912	3.61697	3.97748	4.28116	6.00993	4.51317	4.49873	2.63758	4.33487	4.72151	4.39709	noncoding	CA391721	lincRNA-EFNA5-1	lincRNA	514	chr5	-	107173755	107174446		TGAACATATATGGAGAAATGAATTCAGGTGGTCCAAAGGGTGGGCTGTAGTGGACAGATC	intergenic
ASHG19A3A028495	0.0421701	2.133	down	5.8114	15.1192	2.47931	3.5722	13.2065	5	5	5	25.2742	27.1153	5	5	5	5	9.86843	4.54237	2.35386	2.35229	2.3662	4.15444	4.4065	2.3915	2.36059	2.39419	2.35107	3.06389	noncoding	ENST00000510274	CTC-467M3.1	Ensembl	463	chr5	+	87972035	88018648		TTCTCAGAGTCTACAAAATGCATTATTAAAAAGGCAGGAAGAAAACTGGGCTTTATCAAG	natural antisense	NM_001131005	MEF2C	myocyte-specific enhancer factor 2C isoform 2	-	88014057	88199922
ASHG19A3A028495	0.0421701	2.133	down	5.8114	15.1192	2.47931	3.5722	13.2065	5	5	5	25.2742	27.1153	5	5	5	5	9.86843	4.54237	2.35386	2.35229	2.3662	4.15444	4.4065	2.3915	2.36059	2.39419	2.35107	3.06389	noncoding	ENST00000510274	CTC-467M3.1	Ensembl	463	chr5	+	87972035	88018648		TTCTCAGAGTCTACAAAATGCATTATTAAAAAGGCAGGAAGAAAACTGGGCTTTATCAAG	natural antisense	NM_001193347	MEF2C	myocyte-specific enhancer factor 2C isoform 3	-	88014057	88199922
ASHG19A3A028495	0.0421701	2.133	down	5.8114	15.1192	2.47931	3.5722	13.2065	5	5	5	25.2742	27.1153	5	5	5	5	9.86843	4.54237	2.35386	2.35229	2.3662	4.15444	4.4065	2.3915	2.36059	2.39419	2.35107	3.06389	noncoding	ENST00000510274	CTC-467M3.1	Ensembl	463	chr5	+	87972035	88018648		TTCTCAGAGTCTACAAAATGCATTATTAAAAAGGCAGGAAGAAAACTGGGCTTTATCAAG	natural antisense	NM_001193350	MEF2C	myocyte-specific enhancer factor 2C isoform 1	-	88014057	88179283
ASHG19A3A028495	0.0421701	2.133	down	5.8114	15.1192	2.47931	3.5722	13.2065	5	5	5	25.2742	27.1153	5	5	5	5	9.86843	4.54237	2.35386	2.35229	2.3662	4.15444	4.4065	2.3915	2.36059	2.39419	2.35107	3.06389	noncoding	ENST00000510274	CTC-467M3.1	Ensembl	463	chr5	+	87972035	88018648		TTCTCAGAGTCTACAAAATGCATTATTAAAAAGGCAGGAAGAAAACTGGGCTTTATCAAG	natural antisense	NM_001193349	MEF2C	myocyte-specific enhancer factor 2C isoform 5	-	88014057	88119744
ASHG19A3A028495	0.0421701	2.133	down	5.8114	15.1192	2.47931	3.5722	13.2065	5	5	5	25.2742	27.1153	5	5	5	5	9.86843	4.54237	2.35386	2.35229	2.3662	4.15444	4.4065	2.3915	2.36059	2.39419	2.35107	3.06389	noncoding	ENST00000510274	CTC-467M3.1	Ensembl	463	chr5	+	87972035	88018648		TTCTCAGAGTCTACAAAATGCATTATTAAAAAGGCAGGAAGAAAACTGGGCTTTATCAAG	natural antisense	NM_002397	MEF2C	myocyte-specific enhancer factor 2C isoform 1	-	88014057	88179283
ASHG19A3A028495	0.0421701	2.133	down	5.8114	15.1192	2.47931	3.5722	13.2065	5	5	5	25.2742	27.1153	5	5	5	5	9.86843	4.54237	2.35386	2.35229	2.3662	4.15444	4.4065	2.3915	2.36059	2.39419	2.35107	3.06389	noncoding	ENST00000510274	CTC-467M3.1	Ensembl	463	chr5	+	87972035	88018648		TTCTCAGAGTCTACAAAATGCATTATTAAAAAGGCAGGAAGAAAACTGGGCTTTATCAAG	natural antisense	NM_001193348	MEF2C	myocyte-specific enhancer factor 2C isoform 4	-	88014057	88119744
ASHG19A3A022921	0.00256089	2.42908	down	8.64767	20.2247	2.94636	4.22677	7.28247	6.18653	5.27434	20.7786	31.4492	25.9386	15.6744	5	5.91119	16.016	13.4979	3.71187	2.59853	2.4655	4.40919	4.63318	4.35259	4.027	2.36059	2.87413	3.8214	3.55798	noncoding	AK055026		misc_RNA	2158	chr3	+	99898410	99900574		GTGGTAGAAAGAGCATCAAGTGAATTTGGCCCTTTGTAAACGTATAAAAAGACAACAATA	intergenic
