# Supplementary material for: LncRNAs Expression in Preeclampsia Placenta Reveals the Potential Role of LncRNAs Contributing to Preeclampsia Pathogenesis
Source: PLoS One. 2013 Nov 28;8(11):e81437. doi: 10.1371/journal.pone.0081437 (PMC3842959; doi:10.1371/journal.pone.0081437)
Supplement: Table S4 — GO and Pathway analysis of differentially Expressed LncRNAs. (XLS) [file pone.0081437.s004.xls]

## Sheet: Dif-Degree
GeneID	GeneSymbol	Description	geneType	ChrID	geneStart	geneEnd	Degree-case	kcore-case	Degree-control	Kcore-control	Dif-degree
GCC2	GCC2	GRIP and coiled-coil domain containing 2	mRNA	chr2	109065577	109125854	12	8	1	1	11
MGC16275	MGC16275	uncharacterized protein MGC16275	miscRNA	chr17	72209460	72206119	14	7	4	4	10
LOC100506791	LOC100506791	uncharacterized LOC100506791	miscRNA	chr5	1380188	1363697	12	8	3	3	9
LOC391533	LOC391533	fms-related tyrosine kinase 1 (vascular endothelial growth factor/vascular permeability factor receptor) pseudogene	ncRNA	chr3	46185282	46183849	11	7	3	3	8
CEACAMP8	CEACAMP8	carcinoembryonic antigen-related cell adhesion molecule pseudogene 8	ncRNA	chr19	43545426	43544526	13	7	6	4	7
CTSB	CTSB	cathepsin B	mRNA	chr8	11725646	11700033	15	8	8	5	7
GBA	GBA	glucosidase, beta, acid	mRNA	chr1	155214653	155204239	9	6	2	2	7
C17orf101	C17orf101	chromosome 17 open reading frame 101	mRNA	chr17	80376513	80347086	11	7	5	5	6
LOC400456	LOC400456	uncharacterized LOC400456	miscRNA	chr15	95870329	95822517	7	4	1	1	6
ACER2	ACER2	alkaline ceramidase 2	mRNA	chr9	19408925	19452500	15	10	10	8	5
CTSA	CTSA	cathepsin A	mRNA	chr20	44519591	44527459	13	8	8	5	5
LOC284100	LOC284100	tyrosine 3-monooxygenase/tryptophan 5-monooxygenase activation protein, epsilon polypeptide pseudogene	miscRNA	chr17	36244363	36202573	14	8	9	6	5
LOC285692	LOC285692	uncharacterized LOC285692	miscRNA	chr5	9903936	9641427	11	6	6	5	5
LOC391710	LOC391710	tripartite motif-containing 75 pseudogene	ncRNA	chr4	165861142	165860485	14	8	9	5	5
NR_047701			miscRNA	chr7	43769140	43670751	11	7	6	4	5
PPBPL2	PPBPL2	pro-platelet basic protein-like 2	lncRNA	chr4	74919755	74921116	8	5	3	2	5
SLC11A2	SLC11A2	solute carrier family 11 (proton-coupled divalent metal ion transporters), member 2	mRNA	chr12	51420199	51373566	11	6	6	4	5
SMARCE1P6	SMARCE1P6	SWI/SNF related, matrix associated, actin dependent regulator of chromatin, subfamily e, member 1 pseudogene 6	ncRNA	chr2	26371961	26374141	11	7	6	5	5
SMNP	SMNP	survival of motor neuron 1, telomeric pseudogene	ncRNA	chr9	20331406	20332375	10	6	5	4	5
TDRG1	TDRG1	testis development related 1 (non-protein coding)	miscRNA	chr6	40346163	40347631	8	4	3	3	5
ADAM10	ADAM10	ADAM metallopeptidase domain 10	mRNA	chr15	59042177	58888510	15	10	11	8	4
CEACAMP11	CEACAMP11	carcinoembryonic antigen-related cell adhesion molecule pseudogene 11	ncRNA	chr19	43788498	43787588	7	5	3	3	4
HMGN1P22			ncRNA	chr11	11203835	11203355	7	5	3	3	4
LOC100506775	LOC100506775	uncharacterized LOC100506775	miscRNA	chr1	203256280	203257843	11	7	7	5	4
MGC57346	MGC57346	uncharacterized LOC401884	mRNA	chr17	43697710	43913194	7	5	3	2	4
RPL13P11	RPL13P11	ribosomal protein L13 pseudogene 11	ncRNA	chr8	71419053	71418490	7	4	3	3	4
RPL6P21	RPL6P21	ribosomal protein L6 pseudogene 21	ncRNA	chr7	14111024	14110131	13	10	9	6	4
B3GALT2	B3GALT2	UDP-Gal:betaGlcNAc beta 1,3-galactosyltransferase, polypeptide 2	mRNA	chr1	193091088	193223945	11	5	8	5	3
LOC401022	LOC401022	uncharacterized LOC401022	lncRNA	chr2	177037923	177053686	7	6	4	3	3
LOC646324	LOC646324	uncharacterized LOC646324	lncRNA	chr2	216476286	216708259	16	7	13	7	3
RPL21P89	RPL21P89	ribosomal protein L21 pseudogene 89	ncRNA	chr10	51023104	51023644	10	10	7	6	3
SPTLC1	SPTLC1	serine palmitoyltransferase, long chain base subunit 1	mRNA	chr9	94877690	94793427	11	6	8	7	3
WNT10A	WNT10A	wingless-type MMTV integration site family, member 10A	mRNA	chr2	219745255	219758651	7	4	4	4	3
ARNTL	ARNTL	aryl hydrocarbon receptor nuclear translocator-like	mRNA	chr11	13299325	13408813	11	7	9	5	2
ATP6V1E1	ATP6V1E1	ATPase, H+ transporting, lysosomal 31kDa, V1 subunit E1	mRNA	chr22	18111588	18074902	12	8	10	8	2
CSN1S2BP	CSN1S2BP	casein alpha s2-like B, pseudogene	miscRNA	chr4	70999321	71012421	10	10	8	5	2
LOC100129662	LOC100129662	uncharacterized LOC100129662	mRNA	chrx	138287185	137713734	5	4	3	3	2
LOC100131176	LOC100131176	uncharacterized LOC100131176	lncRNA	chr7	151106322	151110134	10	6	8	6	2
LOC100133311	LOC100133311	uncharacterized LOC100133311	lncRNA	chr7	27179983	27195547	5	4	3	3	2
LOC100420320	LOC100420320	kinesin heavy chain member 2A pseudogene	ncRNA	chrx	126864921	126862702	15	8	13	7	2
LOC100421009	LOC100421009	UPF0607 protein ENSP00000381418-like pseudogene	ncRNA	chr10	52454774	52455762	8	5	6	4	2
LOC644838	LOC644838	uncharacterized LOC644838	miscRNA	chr2	67442451	67350489	10	10	8	6	2
MIR636	MIR636	microRNA 636	ncRNA	chr17	74732570	74732548	8	6	6	4	2
RPL23AP81	RPL23AP81	ribosomal protein L23a pseudogene 81	ncRNA	chr20	39825326	39825797	7	5	5	5	2
RUNX1T1	RUNX1T1	runt-related transcription factor 1; translocated to, 1 (cyclin D-related)	mRNA	chr8	93115454	92967195	8	6	6	4	2
SCARB1	SCARB1	scavenger receptor class B, member 1	mRNA	chr12	125348519	125262174	14	8	12	8	2
STRADBP1	STRADBP1	STE20-related kinase adaptor beta pseudogene 1	ncRNA	chr7	150211135	150209062	10	7	8	7	2
CALR	CALR	calreticulin	mRNA	chr19	13049414	13055304	13	8	12	8	1
CLN5	CLN5	ceroid-lipofuscinosis, neuronal 5	mRNA	chr13	77566059	77576652	5	4	4	3	1
CLOCK	CLOCK	clock homolog (mouse)	mRNA	chr4	56413076	56294068	13	7	12	6	1
FZD9	FZD9	frizzled family receptor 9	mRNA	chr7	72848109	72850450	8	6	7	6	1
LOC100240714	LOC100240714	multimerin 2 pseudogene	ncRNA	chr6	150226774	150228142	10	10	9	5	1
NR_046091			miscRNA	chr10	89167457	89156331	9	6	8	6	1
OR4X1	OR4X1	olfactory receptor, family 4, subfamily X, member 1	mRNA	chr11	48285413	48286330	9	6	8	5	1
PDC	PDC	phosducin	mRNA	chr1	186430240	186412698	10	10	9	6	1
RPL7P39	RPL7P39	ribosomal protein L7 pseudogene 39	ncRNA	chr12	65262500	65261668	9	5	8	6	1
TBL1Y	TBL1Y	transducin (beta)-like 1, Y-linked	mRNA	chry	6778727	6959724	5	4	4	4	1
ATP6V1H	ATP6V1H	ATPase, H+ transporting, lysosomal 50/57kDa, V1 subunit H	mRNA	chr8	54755871	54628103	9	4	9	7	0
HDHD1P1	HDHD1P1	haloacid dehalogenase-like hydrolase domain containing 1 pseudogene 1	ncRNA	chry	17487338	17485384	9	6	9	6	0
LINC00323	LINC00323	long intergenic non-protein coding RNA 323	miscRNA	chr21	42519991	42513427	5	4	5	4	0
LOC392538	LOC392538	RuvB-like 2 (E. coli) pseudogene	ncRNA	chrx	127574907	127575760	10	10	10	6	0
OR2G6	OR2G6	olfactory receptor, family 2, subfamily G, member 6	mRNA	chr1	248684948	248685898	18	10	18	8	0
OR9G4	OR9G4	olfactory receptor, family 9, subfamily G, member 4	mRNA	chr11	56511287	56510304	7	5	7	5	0
PLEKHM1	PLEKHM1	pleckstrin homology domain containing, family M (with RUN domain) member 1	mRNA	chr17	43568146	43513266	8	4	8	5	0
PPAP2A	PPAP2A	phosphatidic acid phosphatase type 2A	mRNA	chr5	54830873	54720682	8	6	8	5	0
PPAP2B	PPAP2B	phosphatidic acid phosphatase type 2B	mRNA	chr1	57045257	56960419	6	4	6	4	0
RPL17P32	RPL17P32	ribosomal protein L17 pseudogene 32	ncRNA	chr8	106300593	106300069	5	4	5	4	0
RPL36AP18	RPL36AP18	ribosomal protein L36a pseudogene 18	ncRNA	chr4	77322377	77322772	3	3	3	3	0
B4GALT1	B4GALT1	UDP-Gal:betaGlcNAc beta 1,4- galactosyltransferase, polypeptide 1	mRNA	chr9	33167356	33110639	10	6	11	7	-1
FAM90A3P			ncRNA	chr8	7120388	7125620	6	4	7	5	-1
HSD3BP4	HSD3BP4	hydroxy-delta-5-steroid dehydrogenase, 3 beta, pseudogene 4	miscRNA	chr1	120106503	120115199	5	4	6	6	-1
IGF1	IGF1	insulin-like growth factor 1 (somatomedin C)	mRNA	chr12	102874378	102789645	5	4	6	4	-1
LOC100420127	LOC100420127	mediator complex subunit 13 pseudogene	ncRNA	chr5	150758201	150757509	9	4	10	7	-1
LOC100505501	LOC100505501	uncharacterized LOC100505501	miscRNA	chr8	60031834	60033820	4	3	5	4	-1
LOC389641	LOC389641	uncharacterized LOC389641	miscRNA	chr8	23082734	23088439	6	4	7	6	-1
LPL	LPL	lipoprotein lipase	mRNA	chr8	19796582	19824770	14	8	15	8	-1
OR2AG1	OR2AG1	olfactory receptor, family 2, subfamily AG, member 1	mRNA	chr11	6806248	6807245	6	4	7	5	-1
OR51E2	OR51E2	olfactory receptor, family 51, subfamily E, member 2	mRNA	chr11	4719076	4701401	6	4	7	5	-1
RPL23P8	RPL23P8	ribosomal protein L23 pseudogene 8	miscRNA	chr7	20866917	20867439	5	4	6	4	-1
TECRP1			ncRNA	chr4	87871257	87870690	8	6	9	6	-1
TECRP2			ncRNA	chr4	125385015	125383913	8	6	9	6	-1
TPP1	TPP1	tripeptidyl peptidase I	mRNA	chr11	6640692	6633997	8	6	9	7	-1
HOTTIP	HOTTIP	HOXA distal transcript antisense RNA (non-protein coding)	miscRNA	chr7	27240040	27246139	5	4	7	4	-2
HSD3BP1	HSD3BP1	hydroxy-delta-5-steroid dehydrogenase, 3 beta, pseudogene 1	ncRNA	chr1	120009838	120016423	7	6	9	7	-2
LEF1	LEF1	lymphoid enhancer-binding factor 1	mRNA	chr4	109090112	108968701	7	4	9	6	-2
LOC100129940	LOC100129940	uncharacterized LOC100129940	mRNA	chr12	66218240	66360071	9	6	11	5	-2
NR_048536			miscRNA	chr18	54739350	54721802	11	10	13	6	-2
OR14A16	OR14A16	olfactory receptor, family 14, subfamily A, member 16	mRNA	chr1	247979031	247978102	6	4	8	6	-2
RARA	RARA	retinoic acid receptor, alpha	mRNA	chr17	38465423	38513895	7	4	9	5	-2
SPTLC3	SPTLC3	serine palmitoyltransferase, long chain base subunit 3	mRNA	chr20	12989627	13147411	8	5	10	6	-2
ATP6V0B	ATP6V0B	ATPase, H+ transporting, lysosomal 21kDa, V0 subunit b	mRNA	chr1	44440602	44443972	7	5	10	7	-3
B4GALT4	B4GALT4	UDP-Gal:betaGlcNAc beta 1,4- galactosyltransferase, polypeptide 4	mRNA	chr3	118959752	118930589	10	7	13	8	-3
CD164	CD164	CD164 molecule, sialomucin	mRNA	chr6	109703762	109687717	11	5	14	8	-3
LOC100101478	LOC100101478	H2B histone family, member W, testis-specific pseudogene	ncRNA	chrx	103317502	103315219	5	4	8	6	-3
LOC494127	LOC494127	NFYC pseudogene	miscRNA	chr9	89700140	89698801	5	3	8	7	-3
OR2T5	OR2T5	olfactory receptor, family 2, subfamily T, member 5	mRNA	chr1	248651890	248652837	10	5	13	6	-3
WNT3A	WNT3A	wingless-type MMTV integration site family, member 3A	mRNA	chr1	228194723	228248972	4	3	7	5	-3
GM2A	GM2A	GM2 ganglioside activator	mRNA	chr5	150632613	150649955	2	2	6	5	-4
HMGN1P34			ncRNA	chrx	77775683	77775090	6	4	10	7	-4
LOC642929	LOC642929	general transcription factor II, i pseudogene	miscRNA	chr9	43145484	43140537	6	4	10	6	-4
OR1L6	OR1L6	olfactory receptor, family 1, subfamily L, member 6	mRNA	chr9	125512127	125513062	5	3	9	5	-4
OR2T34	OR2T34	olfactory receptor, family 2, subfamily T, member 34	mRNA	chr1	248738058	248737102	8	5	12	7	-4
OR4D6	OR4D6	olfactory receptor, family 4, subfamily D, member 6	mRNA	chr11	59224434	59225378	7	5	11	7	-4
RDH13	RDH13	retinol dehydrogenase 13 (all-trans/9-cis)	mRNA	chr19	55580914	55555692	9	6	13	8	-4
RPL21P102	RPL21P102	ribosomal protein L21 pseudogene 102	ncRNA	chr12	24795587	24796132	5	4	9	6	-4
SMPD2	SMPD2	sphingomyelin phosphodiesterase 2, neutral membrane (neutral sphingomyelinase)	mRNA	chr6	109761931	109765122	6	5	10	7	-4
ACER3	ACER3	alkaline ceramidase 3	mRNA	chr11	76571917	76734850	7	4	12	7	-5
DCC	DCC	deleted in colorectal carcinoma	mRNA	chr18	49866542	51062273	5	3	10	8	-5
GALC	GALC	galactosylceramidase	mRNA	chr14	88460009	88399358	3	3	8	5	-5
LOC100131852	LOC100131852	coiled-coil domain containing 12 pseudogene	ncRNA	chr2	52154486	52153770	8	5	13	6	-5
NR_047522			miscRNA	chr1	762971	794826	4	4	9	6	-5
OR7A15P	OR7A15P	olfactory receptor, family 7, subfamily A, member 15 pseudogene	ncRNA	chr19	15038124	15038773	4	3	9	6	-5
UBTFL3	UBTFL3	upstream binding transcription factor, RNA polymerase I-like 3 (pseudogene)	ncRNA	chr2	96290998	96292152	5	4	10	6	-5
DGAT2	DGAT2	diacylglycerol O-acyltransferase 2	mRNA	chr11	75479778	75512581	1	1	7	5	-6
ITGAV	ITGAV	integrin, alpha V (vitronectin receptor, alpha polypeptide, antigen CD51)	mRNA	chr2	187454790	187545628	7	5	13	8	-6
ITGB3	ITGB3	integrin, beta 3 (platelet glycoprotein IIIa, antigen CD61)	mRNA	chr17	45331208	45390077	7	5	13	8	-6
NR1D1	NR1D1	nuclear receptor subfamily 1, group D, member 1	mRNA	chr17	38256973	38249037	10	6	16	8	-6
PBX2P1	PBX2P1	pre-B-cell leukemia homeobox 2 pseudogene 1	ncRNA	chr3	142894904	142898095	8	4	14	8	-6
CEACAMP9	CEACAMP9	carcinoembryonic antigen-related cell adhesion molecule pseudogene 9	ncRNA	chr19	43601512	43600601	6	5	13	8	-7
CTSD	CTSD	cathepsin D	mRNA	chr11	1785222	1773982	2	2	9	7	-7
MFSD8	MFSD8	major facilitator superfamily domain containing 8	mRNA	chr4	128887139	128838960	7	5	14	7	-7
OR4K14	OR4K14	olfactory receptor, family 4, subfamily K, member 14	mRNA	chr14	20483352	20482420	5	4	12	8	-7
OR5C1	OR5C1	olfactory receptor, family 5, subfamily C, member 1	mRNA	chr9	125551212	125552174	3	3	10	6	-7
SCNN1G	SCNN1G	sodium channel, nonvoltage-gated 1, gamma	mRNA	chr16	23194040	23228200	7	5	14	8	-7
HMGB1P9	HMGB1P9	high mobility group box 1 pseudogene 9	ncRNA	chr2	219064999	219066573	7	4	15	8	-8
IGF1R	IGF1R	insulin-like growth factor 1 receptor	mRNA	chr15	99192761	99507759	6	4	14	8	-8
MGLL	MGLL	monoglyceride lipase	mRNA	chr3	127542093	127407905	5	4	13	6	-8
NR_046512			miscRNA	chr21	15954523	15970624	4	4	12	7	-8
RPL26P20	RPL26P20	ribosomal protein L26 pseudogene 20	ncRNA	chr6	76209421	76209858	4	3	12	8	-8
LOC100421893	LOC100421893	insulin-like growth factor 2 mRNA binding protein 2 pseudogene	ncRNA	chr8	100246687	100245280	3	3	12	5	-9
LOC392439	LOC392439	serine/arginine-rich splicing factor 2 pseudogene	ncRNA	chrx	34405839	34406554	5	4	14	8	-9
PSG10P	PSG10P	pregnancy specific beta-1-glycoprotein 10, pseudogene	miscRNA	chr19	43359870	43341149	2	2	11	6	-9
RPL35AP12	RPL35AP12	ribosomal protein L35a pseudogene 12	ncRNA	chr4	164303331	164303668	6	4	15	8	-9
SGMS1	SGMS1	sphingomyelin synthase 1	mRNA	chr10	52383737	52065345	3	3	12	7	-9
OR9I1	OR9I1	olfactory receptor, family 9, subfamily I, member 1	mRNA	chr11	57791353	57949059	5	4	15	8	-10
SMAD3	SMAD3	SMAD family member 3	mRNA	chr15	67358195	67487533	6	4	16	8	-10
DLX6-AS1	DLX6-AS1	DLX6 antisense RNA 1 (non-protein coding)	mRNA	chr7	96635290	96640352	2	1	14	8	-12
OR6X1	OR6X1	olfactory receptor, family 6, subfamily X, member 1	mRNA	chr11	123625226	123624288	4	4	16	8	-12
ATP6V0A2	ATP6V0A2	ATPase, H+ transporting, lysosomal V0 subunit a2	mRNA	chr12	124196865	124246302	3	2	17	8	-14
FGF1	FGF1	fibroblast growth factor 1 (acidic)	mRNA	chr5	142077635	141971743	4	3	18	8	-14

## Sheet: GO-Term
Gene Symbol	GOID	GOTerm
OR5C1	GO:0050896	response to stimulus
SGMS1	GO:0006665	sphingolipid metabolic process
SGMS1	GO:0030148	sphingolipid biosynthetic process
SGMS1	GO:0006629	lipid metabolic process
SGMS1	GO:0044281	small molecule metabolic process
RARA	GO:0008284	positive regulation of cell proliferation
RARA	GO:0008284	positive regulation of cell proliferation
RARA	GO:0045892	negative regulation of transcription, DNA-dependent
RARA	GO:0045892	negative regulation of transcription, DNA-dependent
RARA	GO:0006351	transcription, DNA-dependent
RARA	GO:0006351	transcription, DNA-dependent
WNT10A	GO:0009952	anterior/posterior pattern specification
WNT10A	GO:0009952	anterior/posterior pattern specification
WNT10A	GO:0009952	anterior/posterior pattern specification
WNT10A	GO:0007275	multicellular organismal development
WNT10A	GO:0007275	multicellular organismal development
WNT10A	GO:0007275	multicellular organismal development
OR4D6	GO:0050896	response to stimulus
CALR	GO:0018279	protein N-linked glycosylation via asparagine
CALR	GO:0050821	protein stabilization
CALR	GO:0030968	endoplasmic reticulum unfolded protein response
ATP6V0B	GO:0006879	cellular iron ion homeostasis
ATP6V0B	GO:0006879	cellular iron ion homeostasis
ATP6V0B	GO:0006879	cellular iron ion homeostasis
SLC11A2	GO:0006879	cellular iron ion homeostasis
OR2T5	GO:0050896	response to stimulus
ACER3	GO:0006665	sphingolipid metabolic process
ACER3	GO:0030148	sphingolipid biosynthetic process
ACER3	GO:0046512	sphingosine biosynthetic process
ACER3	GO:0044281	small molecule metabolic process
OR2AG1	GO:0050896	response to stimulus
ACER2	GO:0006665	sphingolipid metabolic process
ACER2	GO:0030148	sphingolipid biosynthetic process
ACER2	GO:0046512	sphingosine biosynthetic process
ACER2	GO:0006629	lipid metabolic process
ACER2	GO:0044281	small molecule metabolic process
SMAD3	GO:0006351	transcription, DNA-dependent
SMAD3	GO:0006351	transcription, DNA-dependent
SMAD3	GO:0006351	transcription, DNA-dependent
SMAD3	GO:0016202	regulation of striated muscle tissue development
SMAD3	GO:0016202	regulation of striated muscle tissue development
SMAD3	GO:0016202	regulation of striated muscle tissue development
FGF1	GO:0007275	multicellular organismal development
FGF1	GO:0008284	positive regulation of cell proliferation
ADAM10	GO:0006509	membrane protein ectodomain proteolysis
ADAM10	GO:0007162	negative regulation of cell adhesion
CD164	GO:0007162	negative regulation of cell adhesion
CLOCK	GO:0007623	circadian rhythm
CLOCK	GO:0006351	transcription, DNA-dependent
CLN5	GO:0008219	cell death
MFSD8	GO:0008219	cell death
NR1D1	GO:0007623	circadian rhythm
NR1D1	GO:0006351	transcription, DNA-dependent
OR2G6	GO:0050896	response to stimulus
FZD9	GO:0007275	multicellular organismal development
FZD9	GO:0007275	multicellular organismal development
FZD9	GO:0007275	multicellular organismal development
IGF1	GO:0030879	mammary gland development
IGF1	GO:0030879	mammary gland development
IGF1	GO:0060740	prostate gland epithelium morphogenesis
IGF1	GO:0060740	prostate gland epithelium morphogenesis
IGF1	GO:0008284	positive regulation of cell proliferation
IGF1	GO:0008284	positive regulation of cell proliferation
ATP6V1E1	GO:0006879	cellular iron ion homeostasis
ATP6V1E1	GO:0006879	cellular iron ion homeostasis
ATP6V0A2	GO:0006879	cellular iron ion homeostasis
ATP6V0A2	GO:0006879	cellular iron ion homeostasis
ATP6V0A2	GO:0006879	cellular iron ion homeostasis
OR6X1	GO:0050896	response to stimulus
WNT3A	GO:0030879	mammary gland development
WNT3A	GO:0030879	mammary gland development
WNT3A	GO:0030879	mammary gland development
WNT3A	GO:0007275	multicellular organismal development
WNT3A	GO:0007275	multicellular organismal development
WNT3A	GO:0007275	multicellular organismal development
WNT3A	GO:0030182	neuron differentiation
WNT3A	GO:0030182	neuron differentiation
WNT3A	GO:0030182	neuron differentiation
WNT3A	GO:0008284	positive regulation of cell proliferation
WNT3A	GO:0008284	positive regulation of cell proliferation
WNT3A	GO:0008284	positive regulation of cell proliferation
SPTLC1	GO:0006665	sphingolipid metabolic process
SPTLC1	GO:0030148	sphingolipid biosynthetic process
SPTLC1	GO:0046512	sphingosine biosynthetic process
SPTLC1	GO:0044281	small molecule metabolic process
SPTLC3	GO:0006665	sphingolipid metabolic process
SPTLC3	GO:0030148	sphingolipid biosynthetic process
SPTLC3	GO:0044281	small molecule metabolic process
ARNTL	GO:0007623	circadian rhythm
ARNTL	GO:0006351	transcription, DNA-dependent
CTSA	GO:0006665	sphingolipid metabolic process
CTSA	GO:0006687	glycosphingolipid metabolic process
CTSA	GO:0044281	small molecule metabolic process
ITGB3	GO:0010745	negative regulation of macrophage derived foam cell differentiation
ITGB3	GO:0033690	positive regulation of osteoblast proliferation
ITGB3	GO:0050748	negative regulation of lipoprotein metabolic process
ITGAV	GO:0010745	negative regulation of macrophage derived foam cell differentiation
ITGAV	GO:0033690	positive regulation of osteoblast proliferation
ITGAV	GO:0050748	negative regulation of lipoprotein metabolic process
GALC	GO:0006665	sphingolipid metabolic process
GALC	GO:0006665	sphingolipid metabolic process
GALC	GO:0006687	glycosphingolipid metabolic process
GALC	GO:0006687	glycosphingolipid metabolic process
GALC	GO:0044281	small molecule metabolic process
GALC	GO:0044281	small molecule metabolic process
SCARB1	GO:0006629	lipid metabolic process
SCARB1	GO:0015914	phospholipid transport
SCARB1	GO:0070328	triglyceride homeostasis
SCARB1	GO:0010886	positive regulation of cholesterol storage
SCARB1	GO:0044281	small molecule metabolic process
SCARB1	GO:0034383	low-density lipoprotein particle clearance
OR2T34	GO:0050896	response to stimulus
B4GALT4	GO:0018279	protein N-linked glycosylation via asparagine
B4GALT1	GO:0009312	oligosaccharide biosynthetic process
B4GALT1	GO:0018279	protein N-linked glycosylation via asparagine
LPL	GO:0006629	lipid metabolic process
LPL	GO:0070328	triglyceride homeostasis
LPL	GO:0010886	positive regulation of cholesterol storage
LPL	GO:0044281	small molecule metabolic process
OR14A16	GO:0050896	response to stimulus
GM2A	GO:0006665	sphingolipid metabolic process
GM2A	GO:0006629	lipid metabolic process
GM2A	GO:0006687	glycosphingolipid metabolic process
GM2A	GO:0019915	lipid storage
GM2A	GO:0044281	small molecule metabolic process
TPP1	GO:0006629	lipid metabolic process
TPP1	GO:0008219	cell death
TPP1	GO:0030968	endoplasmic reticulum unfolded protein response
MGLL	GO:0006629	lipid metabolic process
MGLL	GO:0044281	small molecule metabolic process
RUNX1T1	GO:0006351	transcription, DNA-dependent
RUNX1T1	GO:0006351	transcription, DNA-dependent
ATP6V1H	GO:0006879	cellular iron ion homeostasis
ATP6V1H	GO:0006879	cellular iron ion homeostasis
ATP6V1H	GO:0006879	cellular iron ion homeostasis
LEF1	GO:0030879	mammary gland development
LEF1	GO:0030879	mammary gland development
LEF1	GO:0030879	mammary gland development
LEF1	GO:0030879	mammary gland development
LEF1	GO:0030879	mammary gland development
LEF1	GO:0001755	neural crest cell migration
LEF1	GO:0001755	neural crest cell migration
LEF1	GO:0001755	neural crest cell migration
LEF1	GO:0001755	neural crest cell migration
LEF1	GO:0001755	neural crest cell migration
LEF1	GO:0008284	positive regulation of cell proliferation
LEF1	GO:0008284	positive regulation of cell proliferation
LEF1	GO:0008284	positive regulation of cell proliferation
LEF1	GO:0008284	positive regulation of cell proliferation
LEF1	GO:0008284	positive regulation of cell proliferation
LEF1	GO:0045892	negative regulation of transcription, DNA-dependent
LEF1	GO:0045892	negative regulation of transcription, DNA-dependent
LEF1	GO:0045892	negative regulation of transcription, DNA-dependent
LEF1	GO:0045892	negative regulation of transcription, DNA-dependent
LEF1	GO:0045892	negative regulation of transcription, DNA-dependent
LEF1	GO:0061153	trachea gland development
LEF1	GO:0061153	trachea gland development
LEF1	GO:0061153	trachea gland development
LEF1	GO:0061153	trachea gland development
LEF1	GO:0061153	trachea gland development
LEF1	GO:0016202	regulation of striated muscle tissue development
LEF1	GO:0016202	regulation of striated muscle tissue development
LEF1	GO:0016202	regulation of striated muscle tissue development
LEF1	GO:0016202	regulation of striated muscle tissue development
LEF1	GO:0016202	regulation of striated muscle tissue development
LEF1	GO:0045843	negative regulation of striated muscle tissue development
LEF1	GO:0045843	negative regulation of striated muscle tissue development
LEF1	GO:0045843	negative regulation of striated muscle tissue development
LEF1	GO:0045843	negative regulation of striated muscle tissue development
LEF1	GO:0045843	negative regulation of striated muscle tissue development
DGAT2	GO:0019915	lipid storage
DGAT2	GO:0044281	small molecule metabolic process
DGAT2	GO:0034383	low-density lipoprotein particle clearance
OR4K14	GO:0050896	response to stimulus
CTSD	GO:0008219	cell death
CTSB	GO:0070670	response to interleukin-4
DCC	GO:0007275	multicellular organismal development
DCC	GO:0007275	multicellular organismal development
OR1L6	GO:0050896	response to stimulus
IGF1R	GO:0030879	mammary gland development
IGF1R	GO:0060740	prostate gland epithelium morphogenesis
IGF1R	GO:0008284	positive regulation of cell proliferation
OR9I1	GO:0050896	response to stimulus
SCNN1G	GO:0050896	response to stimulus
PPAP2A	GO:0006665	sphingolipid metabolic process
PPAP2A	GO:0006665	sphingolipid metabolic process
PPAP2A	GO:0030148	sphingolipid biosynthetic process
PPAP2A	GO:0030148	sphingolipid biosynthetic process
PPAP2A	GO:0006629	lipid metabolic process
PPAP2A	GO:0006629	lipid metabolic process
PPAP2A	GO:0044281	small molecule metabolic process
PPAP2A	GO:0044281	small molecule metabolic process
PPAP2A	GO:0008354	germ cell migration
PPAP2A	GO:0008354	germ cell migration
PPAP2B	GO:0006665	sphingolipid metabolic process
PPAP2B	GO:0006665	sphingolipid metabolic process
PPAP2B	GO:0030148	sphingolipid biosynthetic process
PPAP2B	GO:0030148	sphingolipid biosynthetic process
PPAP2B	GO:0006629	lipid metabolic process
PPAP2B	GO:0006629	lipid metabolic process
PPAP2B	GO:0050821	protein stabilization
PPAP2B	GO:0050821	protein stabilization
PPAP2B	GO:0044281	small molecule metabolic process
PPAP2B	GO:0044281	small molecule metabolic process
PPAP2B	GO:0008354	germ cell migration
PPAP2B	GO:0008354	germ cell migration
GBA	GO:0006665	sphingolipid metabolic process
GBA	GO:0006665	sphingolipid metabolic process
GBA	GO:0046512	sphingosine biosynthetic process
GBA	GO:0046512	sphingosine biosynthetic process
GBA	GO:0006629	lipid metabolic process
GBA	GO:0006629	lipid metabolic process
GBA	GO:0006687	glycosphingolipid metabolic process
GBA	GO:0006687	glycosphingolipid metabolic process
GBA	GO:0008219	cell death
GBA	GO:0008219	cell death
GBA	GO:0044281	small molecule metabolic process
GBA	GO:0044281	small molecule metabolic process
B3GALT2	GO:0009312	oligosaccharide biosynthetic process
OR9G4	GO:0050896	response to stimulus
OR51E2	GO:0050896	response to stimulus
OR4X1	GO:0050896	response to stimulus
PDC	GO:0050896	response to stimulus
TBL1Y	GO:0045892	negative regulation of transcription, DNA-dependent
TBL1Y	GO:0006351	transcription, DNA-dependent
SMPD2	GO:0006665	sphingolipid metabolic process
SMPD2	GO:0006687	glycosphingolipid metabolic process
SMPD2	GO:0044281	small molecule metabolic process

## Sheet: Pathway-Term
Gene Symbol	PathID	PathTerm
OR5C1	path:hsa04740	Olfactory transduction
SGMS1	path:hsa00600	Sphingolipid metabolism
SGMS1	path:hsa00600	Sphingolipid metabolism
SGMS1	path:hsa00600	Sphingolipid metabolism
SGMS1	path:hsa00600	Sphingolipid metabolism
RARA	path:hsa05200	Pathways in cancer
RARA	path:hsa05221	Acute myeloid leukemia
RARA	path:hsa05200	Pathways in cancer
RARA	path:hsa05221	Acute myeloid leukemia
RARA	path:hsa05200	Pathways in cancer
RARA	path:hsa05221	Acute myeloid leukemia
WNT10A	path:hsa05200	Pathways in cancer
WNT10A	path:hsa05217	Basal cell carcinoma
WNT10A	path:hsa04310	Wnt signaling pathway
WNT10A	path:hsa05200	Pathways in cancer
WNT10A	path:hsa05217	Basal cell carcinoma
WNT10A	path:hsa04310	Wnt signaling pathway
OR4D6	path:hsa04740	Olfactory transduction
CALR	path:hsa04145	Phagosome
CALR	path:hsa04145	Phagosome
CALR	path:hsa04145	Phagosome
ATP6V0B	path:hsa04142	Lysosome
ATP6V0B	path:hsa05120	Epithelial cell signaling in Helicobacter pylori infection
ATP6V0B	path:hsa04145	Phagosome
SLC11A2	path:hsa04142	Lysosome
OR2T5	path:hsa04740	Olfactory transduction
ACER3	path:hsa00600	Sphingolipid metabolism
ACER3	path:hsa00600	Sphingolipid metabolism
ACER3	path:hsa00600	Sphingolipid metabolism
ACER3	path:hsa00600	Sphingolipid metabolism
OR2AG1	path:hsa04740	Olfactory transduction
ACER2	path:hsa00600	Sphingolipid metabolism
ACER2	path:hsa00600	Sphingolipid metabolism
ACER2	path:hsa00600	Sphingolipid metabolism
ACER2	path:hsa00600	Sphingolipid metabolism
ACER2	path:hsa00600	Sphingolipid metabolism
SMAD3	path:hsa05200	Pathways in cancer
SMAD3	path:hsa05210	Colorectal cancer
SMAD3	path:hsa04310	Wnt signaling pathway
SMAD3	path:hsa05200	Pathways in cancer
SMAD3	path:hsa05210	Colorectal cancer
SMAD3	path:hsa04310	Wnt signaling pathway
FGF1	path:hsa05200	Pathways in cancer
FGF1	path:hsa05200	Pathways in cancer
ADAM10	path:hsa05120	Epithelial cell signaling in Helicobacter pylori infection
ADAM10	path:hsa05120	Epithelial cell signaling in Helicobacter pylori infection
CD164	path:hsa04142	Lysosome
CLOCK	path:hsa04710	Circadian rhythm - mammal
CLOCK	path:hsa04710	Circadian rhythm - mammal
CLN5	path:hsa04142	Lysosome
MFSD8	path:hsa04142	Lysosome
NR1D1	path:hsa04710	Circadian rhythm - mammal
NR1D1	path:hsa04710	Circadian rhythm - mammal
OR2G6	path:hsa04740	Olfactory transduction
FZD9	path:hsa05200	Pathways in cancer
FZD9	path:hsa05217	Basal cell carcinoma
FZD9	path:hsa04310	Wnt signaling pathway
IGF1	path:hsa05200	Pathways in cancer
IGF1	path:hsa04960	Aldosterone-regulated sodium reabsorption
IGF1	path:hsa05200	Pathways in cancer
IGF1	path:hsa04960	Aldosterone-regulated sodium reabsorption
IGF1	path:hsa05200	Pathways in cancer
IGF1	path:hsa04960	Aldosterone-regulated sodium reabsorption
ATP6V1E1	path:hsa05120	Epithelial cell signaling in Helicobacter pylori infection
ATP6V1E1	path:hsa04145	Phagosome
ATP6V0A2	path:hsa04142	Lysosome
ATP6V0A2	path:hsa05120	Epithelial cell signaling in Helicobacter pylori infection
ATP6V0A2	path:hsa04145	Phagosome
OR6X1	path:hsa04740	Olfactory transduction
WNT3A	path:hsa05200	Pathways in cancer
WNT3A	path:hsa05217	Basal cell carcinoma
WNT3A	path:hsa04310	Wnt signaling pathway
WNT3A	path:hsa05200	Pathways in cancer
WNT3A	path:hsa05217	Basal cell carcinoma
WNT3A	path:hsa04310	Wnt signaling pathway
WNT3A	path:hsa05200	Pathways in cancer
WNT3A	path:hsa05217	Basal cell carcinoma
WNT3A	path:hsa04310	Wnt signaling pathway
WNT3A	path:hsa05200	Pathways in cancer
WNT3A	path:hsa05217	Basal cell carcinoma
WNT3A	path:hsa04310	Wnt signaling pathway
SPTLC1	path:hsa00600	Sphingolipid metabolism
SPTLC1	path:hsa00600	Sphingolipid metabolism
SPTLC1	path:hsa00600	Sphingolipid metabolism
SPTLC1	path:hsa00600	Sphingolipid metabolism
SPTLC3	path:hsa00600	Sphingolipid metabolism
SPTLC3	path:hsa00600	Sphingolipid metabolism
SPTLC3	path:hsa00600	Sphingolipid metabolism
ARNTL	path:hsa04710	Circadian rhythm - mammal
ARNTL	path:hsa04710	Circadian rhythm - mammal
CTSA	path:hsa04142	Lysosome
CTSA	path:hsa04142	Lysosome
CTSA	path:hsa04142	Lysosome
ITGB3	path:hsa04145	Phagosome
ITGB3	path:hsa04145	Phagosome
ITGB3	path:hsa04145	Phagosome
ITGAV	path:hsa04145	Phagosome
ITGAV	path:hsa04145	Phagosome
ITGAV	path:hsa04145	Phagosome
GALC	path:hsa04142	Lysosome
GALC	path:hsa00600	Sphingolipid metabolism
GALC	path:hsa04142	Lysosome
GALC	path:hsa00600	Sphingolipid metabolism
GALC	path:hsa04142	Lysosome
GALC	path:hsa00600	Sphingolipid metabolism
SCARB1	path:hsa04145	Phagosome
SCARB1	path:hsa04145	Phagosome
SCARB1	path:hsa04145	Phagosome
SCARB1	path:hsa04145	Phagosome
SCARB1	path:hsa04145	Phagosome
SCARB1	path:hsa04145	Phagosome
OR2T34	path:hsa04740	Olfactory transduction
B4GALT4	path:hsa00601	Glycosphingolipid biosynthesis - lacto and neolacto series
B4GALT1	path:hsa00601	Glycosphingolipid biosynthesis - lacto and neolacto series
B4GALT1	path:hsa00601	Glycosphingolipid biosynthesis - lacto and neolacto series
LPL	path:hsa00561	Glycerolipid metabolism
LPL	path:hsa00561	Glycerolipid metabolism
LPL	path:hsa00561	Glycerolipid metabolism
LPL	path:hsa00561	Glycerolipid metabolism
OR14A16	path:hsa04740	Olfactory transduction
GM2A	path:hsa04142	Lysosome
GM2A	path:hsa04142	Lysosome
GM2A	path:hsa04142	Lysosome
GM2A	path:hsa04142	Lysosome
GM2A	path:hsa04142	Lysosome
TPP1	path:hsa04142	Lysosome
TPP1	path:hsa04142	Lysosome
TPP1	path:hsa04142	Lysosome
MGLL	path:hsa00561	Glycerolipid metabolism
MGLL	path:hsa00561	Glycerolipid metabolism
RUNX1T1	path:hsa05200	Pathways in cancer
RUNX1T1	path:hsa05221	Acute myeloid leukemia
ATP6V1H	path:hsa04142	Lysosome
ATP6V1H	path:hsa05120	Epithelial cell signaling in Helicobacter pylori infection
ATP6V1H	path:hsa04145	Phagosome
LEF1	path:hsa05200	Pathways in cancer
LEF1	path:hsa05210	Colorectal cancer
LEF1	path:hsa05217	Basal cell carcinoma
LEF1	path:hsa05221	Acute myeloid leukemia
LEF1	path:hsa04310	Wnt signaling pathway
LEF1	path:hsa05200	Pathways in cancer
LEF1	path:hsa05210	Colorectal cancer
LEF1	path:hsa05217	Basal cell carcinoma
LEF1	path:hsa05221	Acute myeloid leukemia
LEF1	path:hsa04310	Wnt signaling pathway
LEF1	path:hsa05200	Pathways in cancer
LEF1	path:hsa05210	Colorectal cancer
LEF1	path:hsa05217	Basal cell carcinoma
LEF1	path:hsa05221	Acute myeloid leukemia
LEF1	path:hsa04310	Wnt signaling pathway
LEF1	path:hsa05200	Pathways in cancer
LEF1	path:hsa05210	Colorectal cancer
LEF1	path:hsa05217	Basal cell carcinoma
LEF1	path:hsa05221	Acute myeloid leukemia
LEF1	path:hsa04310	Wnt signaling pathway
LEF1	path:hsa05200	Pathways in cancer
LEF1	path:hsa05210	Colorectal cancer
LEF1	path:hsa05217	Basal cell carcinoma
LEF1	path:hsa05221	Acute myeloid leukemia
LEF1	path:hsa04310	Wnt signaling pathway
LEF1	path:hsa05200	Pathways in cancer
LEF1	path:hsa05210	Colorectal cancer
LEF1	path:hsa05217	Basal cell carcinoma
LEF1	path:hsa05221	Acute myeloid leukemia
LEF1	path:hsa04310	Wnt signaling pathway
LEF1	path:hsa05200	Pathways in cancer
LEF1	path:hsa05210	Colorectal cancer
LEF1	path:hsa05217	Basal cell carcinoma
LEF1	path:hsa05221	Acute myeloid leukemia
LEF1	path:hsa04310	Wnt signaling pathway
DGAT2	path:hsa00561	Glycerolipid metabolism
DGAT2	path:hsa00561	Glycerolipid metabolism
DGAT2	path:hsa00561	Glycerolipid metabolism
OR4K14	path:hsa04740	Olfactory transduction
CTSD	path:hsa04142	Lysosome
CTSB	path:hsa04142	Lysosome
DCC	path:hsa05200	Pathways in cancer
DCC	path:hsa05210	Colorectal cancer
OR1L6	path:hsa04740	Olfactory transduction
IGF1R	path:hsa05200	Pathways in cancer
IGF1R	path:hsa05200	Pathways in cancer
IGF1R	path:hsa05200	Pathways in cancer
OR9I1	path:hsa04740	Olfactory transduction
SCNN1G	path:hsa04960	Aldosterone-regulated sodium reabsorption
PPAP2A	path:hsa00600	Sphingolipid metabolism
PPAP2A	path:hsa00561	Glycerolipid metabolism
PPAP2A	path:hsa00600	Sphingolipid metabolism
PPAP2A	path:hsa00561	Glycerolipid metabolism
PPAP2A	path:hsa00600	Sphingolipid metabolism
PPAP2A	path:hsa00561	Glycerolipid metabolism
PPAP2A	path:hsa00600	Sphingolipid metabolism
PPAP2A	path:hsa00561	Glycerolipid metabolism
PPAP2A	path:hsa00600	Sphingolipid metabolism
PPAP2A	path:hsa00561	Glycerolipid metabolism
PPAP2B	path:hsa00600	Sphingolipid metabolism
PPAP2B	path:hsa00561	Glycerolipid metabolism
PPAP2B	path:hsa00600	Sphingolipid metabolism
PPAP2B	path:hsa00561	Glycerolipid metabolism
PPAP2B	path:hsa00600	Sphingolipid metabolism
PPAP2B	path:hsa00561	Glycerolipid metabolism
PPAP2B	path:hsa00600	Sphingolipid metabolism
PPAP2B	path:hsa00561	Glycerolipid metabolism
PPAP2B	path:hsa00600	Sphingolipid metabolism
PPAP2B	path:hsa00561	Glycerolipid metabolism
PPAP2B	path:hsa00600	Sphingolipid metabolism
PPAP2B	path:hsa00561	Glycerolipid metabolism
GBA	path:hsa04142	Lysosome
GBA	path:hsa00600	Sphingolipid metabolism
GBA	path:hsa04142	Lysosome
GBA	path:hsa00600	Sphingolipid metabolism
GBA	path:hsa04142	Lysosome
GBA	path:hsa00600	Sphingolipid metabolism
GBA	path:hsa04142	Lysosome
GBA	path:hsa00600	Sphingolipid metabolism
GBA	path:hsa04142	Lysosome
GBA	path:hsa00600	Sphingolipid metabolism
GBA	path:hsa04142	Lysosome
GBA	path:hsa00600	Sphingolipid metabolism
B3GALT2	path:hsa00601	Glycosphingolipid biosynthesis - lacto and neolacto series
OR9G4	path:hsa04740	Olfactory transduction
OR51E2	path:hsa04740	Olfactory transduction
OR4X1	path:hsa04740	Olfactory transduction
PDC	path:hsa04740	Olfactory transduction
TBL1Y	path:hsa04310	Wnt signaling pathway
TBL1Y	path:hsa04310	Wnt signaling pathway
SMPD2	path:hsa00600	Sphingolipid metabolism
SMPD2	path:hsa00600	Sphingolipid metabolism
SMPD2	path:hsa00600	Sphingolipid metabolism
