# Supplementary material for: LncRNAs Expression in Preeclampsia Placenta Reveals the Potential Role of LncRNAs Contributing to Preeclampsia Pathogenesis
Source: PLoS One. 2013 Nov 28;8(11):e81437. doi: 10.1371/journal.pone.0081437 (PMC3842959; doi:10.1371/journal.pone.0081437)
Supplement: Table S7 — GO analysis of differentially Expressed mRNAs. (XLS) [file pone.0081437.s007.xls]

## Sheet: UpGO_Result
GOID	GOTerm	DifGene	AllDifGene	GeneInGOID	AllGene	P-Value	FDR	Enrichment	(-log2P)
GO:0006665	sphingolipid metabolic process	15	596	64	13924	8.00406e-07	0.00147675	5.47557	20.2528
GO:0007565	female pregnancy	15	596	72	13924	2.84705e-06	0.00262641	4.86717	18.4221
GO:0016486	peptide hormone processing	7	596	20	13924	8.73224e-05	0.0537033	8.17685	13.4833
GO:0030148	sphingolipid biosynthetic process	8	596	34	13924	0.000282946	0.1134	5.49704	11.7872
GO:0046512	sphingosine biosynthetic process	4	596	5	13924	0.000307316	0.1134	18.6899	11.668
GO:0002829	negative regulation of type 2 immune response	4	596	6	13924	0.000495366	0.136016	15.5749	10.9792
GO:0006629	lipid metabolic process	23	596	234	13924	0.00051605	0.136016	2.29631	10.9202
GO:0009312	oligosaccharide biosynthetic process	4	596	10	13924	0.002067	0.362845	9.34497	8.91824
GO:0018279	protein N-linked glycosylation via asparagine	11	596	86	13924	0.00225576	0.362845	2.98822	8.79217
GO:0006687	glycosphingolipid metabolic process	6	596	28	13924	0.00244196	0.362845	5.00623	8.67774
GO:0008219	cell death	16	596	158	13924	0.00251739	0.362845	2.36581	8.63385
GO:0006879	cellular iron ion homeostasis	9	596	62	13924	0.00256287	0.362845	3.39132	8.60802
GO:0015914	phospholipid transport	4	596	11	13924	0.00272676	0.362845	8.49542	8.51859
GO:0045786	negative regulation of cell cycle	7	596	40	13924	0.00299476	0.362845	4.08842	8.38334
GO:0042541	hemoglobin biosynthetic process	3	596	5	13924	0.00334328	0.362845	14.0174	8.22452
GO:0046881	positive regulation of follicle-stimulating hormone secretion	3	596	5	13924	0.00334328	0.362845	14.0174	8.22452
GO:0032410	negative regulation of transporter activity	3	596	5	13924	0.00334328	0.362845	14.0174	8.22452
GO:0070328	triglyceride homeostasis	4	596	13	13924	0.00445019	0.432137	7.18844	7.81192
GO:0010745	negative regulation of macrophage derived foam cell differentiation	4	596	13	13924	0.00445019	0.432137	7.18844	7.81192
GO:0070670	response to interleukin-4	3	596	6	13924	0.00486127	0.448452	11.6812	7.68445
GO:0050821	protein stabilization	8	596	57	13924	0.00520682	0.456463	3.27894	7.58538
GO:0006509	membrane protein ectodomain proteolysis	4	596	14	13924	0.00553608	0.456463	6.67498	7.49692
GO:0033690	positive regulation of osteoblast proliferation	3	596	7	13924	0.00673237	0.456463	10.0125	7.21467
GO:0010886	positive regulation of cholesterol storage	3	596	7	13924	0.00673237	0.456463	10.0125	7.21467
GO:0019915	lipid storage	4	596	15	13924	0.00678528	0.456463	6.22998	7.20338
GO:0016567	protein ubiquitination	14	596	148	13924	0.00765497	0.456463	2.20996	7.02939
GO:0044281	small molecule metabolic process	60	596	980	13924	0.00807939	0.456463	1.43035	6.95154
GO:0042446	hormone biosynthetic process	5	596	26	13924	0.00824044	0.456463	4.49277	6.92306
GO:0034383	low-density lipoprotein particle clearance	3	596	8	13924	0.00897467	0.456463	8.76091	6.79993
GO:0009635	response to herbicide	3	596	8	13924	0.00897467	0.456463	8.76091	6.79993
GO:0009605	response to external stimulus	3	596	8	13924	0.00897467	0.456463	8.76091	6.79993
GO:0008354	germ cell migration	3	596	8	13924	0.00897467	0.456463	8.76091	6.79993
GO:0007162	negative regulation of cell adhesion	5	596	27	13924	0.00943942	0.456463	4.32637	6.72709
GO:0050748	negative regulation of lipoprotein metabolic process	2	596	2	13924	0.00960794	0.456463	23.3624	6.70156
GO:0030968	endoplasmic reticulum unfolded protein response	9	596	78	13924	0.00979709	0.456463	2.69566	6.67343
GO:0007611	learning or memory	5	596	28	13924	0.010753	0.456463	4.17186	6.53912
GO:0001953	negative regulation of cell-matrix adhesion	3	596	9	13924	0.0116021	0.456463	7.78747	6.42947
GO:0006622	protein targeting to lysosome	3	596	9	13924	0.0116021	0.456463	7.78747	6.42947
GO:0033365	protein localization to organelle	3	596	9	13924	0.0116021	0.456463	7.78747	6.42947
GO:0007292	female gamete generation	4	596	18	13924	0.0116052	0.456463	5.19165	6.42908
GO:0006486	protein glycosylation	8	596	68	13924	0.0130626	0.456463	2.74852	6.25842
GO:0008152	metabolic process	18	596	226	13924	0.0135463	0.456463	1.86072	6.20595
GO:0007596	blood coagulation	31	596	458	13924	0.0139682	0.456463	1.5813	6.16171
GO:0009100	glycoprotein metabolic process	3	596	10	13924	0.0146249	0.456463	7.00872	6.09543
GO:0015693	magnesium ion transport	3	596	10	13924	0.0146249	0.456463	7.00872	6.09543
GO:0015991	ATP hydrolysis coupled proton transport	5	596	31	13924	0.0154278	0.456463	3.76813	6.01833
GO:2000078	positive regulation of type B pancreatic cell development	2	596	3	13924	0.0155761	0.456463	15.5749	6.00452
GO:0048294	negative regulation of isotype switching to IgE isotypes	2	596	3	13924	0.0155761	0.456463	15.5749	6.00452
GO:0048302	regulation of isotype switching to IgG isotypes	2	596	3	13924	0.0155761	0.456463	15.5749	6.00452
GO:0034205	beta-amyloid formation	2	596	3	13924	0.0155761	0.456463	15.5749	6.00452
GO:0042775	mitochondrial ATP synthesis coupled electron transport	2	596	3	13924	0.0155761	0.456463	15.5749	6.00452
GO:0006344	maintenance of chromatin silencing	2	596	3	13924	0.0155761	0.456463	15.5749	6.00452
GO:0045687	positive regulation of glial cell differentiation	2	596	3	13924	0.0155761	0.456463	15.5749	6.00452
GO:0070669	response to interleukin-2	2	596	3	13924	0.0155761	0.456463	15.5749	6.00452
GO:0045715	negative regulation of low-density lipoprotein particle receptor biosynthetic process	2	596	3	13924	0.0155761	0.456463	15.5749	6.00452
GO:0051224	negative regulation of protein transport	2	596	3	13924	0.0155761	0.456463	15.5749	6.00452
GO:0009410	response to xenobiotic stimulus	2	596	3	13924	0.0155761	0.456463	15.5749	6.00452
GO:0001666	response to hypoxia	14	596	163	13924	0.0157322	0.456463	2.00659	5.99014
GO:0006488	dolichol-linked oligosaccharide biosynthetic process	5	596	32	13924	0.017245	0.456463	3.65038	5.85768
GO:0042493	response to drug	20	596	268	13924	0.0176547	0.456463	1.74346	5.82381
GO:0034329	cell junction assembly	9	596	87	13924	0.0178349	0.456463	2.4168	5.80916
GO:0048821	erythrocyte development	3	596	11	13924	0.0180497	0.456463	6.37157	5.79188
GO:0015671	oxygen transport	3	596	11	13924	0.0180497	0.456463	6.37157	5.79188
GO:0006886	intracellular protein transport	15	596	184	13924	0.018966	0.456463	1.90454	5.72044
GO:0007399	nervous system development	27	596	397	13924	0.0193258	0.456463	1.58888	5.69333
GO:0043524	negative regulation of neuron apoptosis	8	596	74	13924	0.0199004	0.456463	2.52567	5.65106
GO:0032981	mitochondrial respiratory chain complex I assembly	3	596	12	13924	0.0218805	0.456463	5.8406	5.51421
GO:0006750	glutathione biosynthetic process	3	596	12	13924	0.0218805	0.456463	5.8406	5.51421
GO:0050900	leukocyte migration	10	596	106	13924	0.0220867	0.456463	2.204	5.50068
GO:0046882	negative regulation of follicle-stimulating hormone secretion	2	596	4	13924	0.0227286	0.456463	11.6812	5.45935
GO:0033522	histone H2A ubiquitination	2	596	4	13924	0.0227286	0.456463	11.6812	5.45935
GO:0070189	kynurenine metabolic process	2	596	4	13924	0.0227286	0.456463	11.6812	5.45935
GO:0042723	thiamine-containing compound metabolic process	2	596	4	13924	0.0227286	0.456463	11.6812	5.45935
GO:0032369	negative regulation of lipid transport	2	596	4	13924	0.0227286	0.456463	11.6812	5.45935
GO:0007288	sperm axoneme assembly	2	596	4	13924	0.0227286	0.456463	11.6812	5.45935
GO:0050819	negative regulation of coagulation	2	596	4	13924	0.0227286	0.456463	11.6812	5.45935
GO:0031398	positive regulation of protein ubiquitination	5	596	35	13924	0.0235266	0.456463	3.33749	5.40956
GO:0006754	ATP biosynthetic process	5	596	35	13924	0.0235266	0.456463	3.33749	5.40956
GO:0007050	cell cycle arrest	11	596	124	13924	0.0245757	0.456463	2.07247	5.34663
GO:0006987	activation of signaling protein activity involved in unfolded protein response	7	596	63	13924	0.0251784	0.456463	2.59582	5.31167
GO:0030512	negative regulation of transforming growth factor beta receptor signaling pathway	5	596	36	13924	0.0259079	0.456463	3.24478	5.27046
GO:0034375	high-density lipoprotein particle remodeling	3	596	13	13924	0.0261181	0.456463	5.39133	5.25881
GO:0008584	male gonad development	7	596	64	13924	0.0269666	0.456463	2.55526	5.21268
GO:0009058	biosynthetic process	6	596	50	13924	0.0273531	0.456463	2.80349	5.19215
GO:0034641	cellular nitrogen compound metabolic process	16	596	211	13924	0.027455	0.456463	1.77156	5.18679
GO:0007166	cell surface receptor signaling pathway	13	596	160	13924	0.0280034	0.456463	1.8982	5.15825
GO:0006952	defense response	7	596	65	13924	0.0288391	0.456463	2.51595	5.11583
GO:0010595	positive regulation of endothelial cell migration	4	596	25	13924	0.0300089	0.456463	3.73799	5.05847
GO:0006913	nucleocytoplasmic transport	4	596	25	13924	0.0300089	0.456463	3.73799	5.05847
GO:0070979	protein K11-linked ubiquitination	4	596	25	13924	0.0300089	0.456463	3.73799	5.05847
GO:0006048	UDP-N-acetylglucosamine biosynthetic process	2	596	5	13924	0.0309578	0.456463	9.34497	5.01355
GO:0060055	angiogenesis involved in wound healing	2	596	5	13924	0.0309578	0.456463	9.34497	5.01355
GO:0045077	negative regulation of interferon-gamma biosynthetic process	2	596	5	13924	0.0309578	0.456463	9.34497	5.01355
GO:0050764	regulation of phagocytosis	2	596	5	13924	0.0309578	0.456463	9.34497	5.01355
GO:0006686	sphingomyelin biosynthetic process	2	596	5	13924	0.0309578	0.456463	9.34497	5.01355
GO:0045578	negative regulation of B cell differentiation	2	596	5	13924	0.0309578	0.456463	9.34497	5.01355
GO:0015909	long-chain fatty acid transport	2	596	5	13924	0.0309578	0.456463	9.34497	5.01355
GO:0055091	phospholipid homeostasis	2	596	5	13924	0.0309578	0.456463	9.34497	5.01355
GO:0042448	progesterone metabolic process	2	596	5	13924	0.0309578	0.456463	9.34497	5.01355
GO:0006950	response to stress	13	596	163	13924	0.0315597	0.456463	1.86326	4.98577
GO:0016311	dephosphorylation	4	596	26	13924	0.0335254	0.456463	3.59422	4.8986
GO:0043687	post-translational protein modification	13	596	165	13924	0.0341044	0.456463	1.84068	4.8739
GO:0006511	ubiquitin-dependent protein catabolic process	12	596	148	13924	0.0341538	0.456463	1.89425	4.87181
GO:0007220	Notch receptor processing	3	596	15	13924	0.0358063	0.456463	4.67248	4.80364
GO:0017015	regulation of transforming growth factor beta receptor signaling pathway	3	596	15	13924	0.0358063	0.456463	4.67248	4.80364
GO:0006337	nucleosome disassembly	3	596	15	13924	0.0358063	0.456463	4.67248	4.80364
GO:0006508	proteolysis	33	596	538	13924	0.0363132	0.456463	1.43301	4.78336
GO:0006694	steroid biosynthetic process	4	596	27	13924	0.0372714	0.456463	3.4611	4.74579
GO:0010888	negative regulation of lipid storage	2	596	6	13924	0.0401626	0.456463	7.78747	4.638
GO:0031953	negative regulation of protein autophosphorylation	2	596	6	13924	0.0401626	0.456463	7.78747	4.638
GO:0007435	salivary gland morphogenesis	2	596	6	13924	0.0401626	0.456463	7.78747	4.638
GO:0010830	regulation of myotube differentiation	2	596	6	13924	0.0401626	0.456463	7.78747	4.638
GO:0045650	negative regulation of macrophage differentiation	2	596	6	13924	0.0401626	0.456463	7.78747	4.638
GO:0045616	regulation of keratinocyte differentiation	2	596	6	13924	0.0401626	0.456463	7.78747	4.638
GO:0007610	behavior	4	596	28	13924	0.0412474	0.456463	3.33749	4.59955
GO:0043691	reverse cholesterol transport	3	596	16	13924	0.0412477	0.456463	4.38045	4.59954
GO:0045216	cell-cell junction organization	6	596	56	13924	0.0421432	0.456463	2.50312	4.56856
GO:0016049	cell growth	6	596	56	13924	0.0421432	0.456463	2.50312	4.56856
GO:0006891	intra-Golgi vesicle-mediated transport	3	596	17	13924	0.0470783	0.456463	4.12278	4.40879
GO:0048041	focal adhesion assembly	3	596	17	13924	0.0470783	0.456463	4.12278	4.40879
GO:0006783	heme biosynthetic process	3	596	17	13924	0.0470783	0.456463	4.12278	4.40879
GO:0007243	intracellular protein kinase cascade	8	596	90	13924	0.0497037	0.456463	2.07666	4.3305
GO:0033572	transferrin transport	4	596	30	13924	0.0498891	0.456463	3.11499	4.32513
GO:0000038	very long chain fatty acid metabolic process	2	596	7	13924	0.0502487	0.456463	6.67498	4.31477
GO:0034372	very-low-density lipoprotein particle remodeling	2	596	7	13924	0.0502487	0.456463	6.67498	4.31477
GO:0006596	polyamine biosynthetic process	2	596	7	13924	0.0502487	0.456463	6.67498	4.31477
GO:0060736	prostate gland growth	2	596	7	13924	0.0502487	0.456463	6.67498	4.31477
GO:0015844	monoamine transport	2	596	7	13924	0.0502487	0.456463	6.67498	4.31477
GO:0006301	postreplication repair	2	596	7	13924	0.0502487	0.456463	6.67498	4.31477
GO:0006703	estrogen biosynthetic process	2	596	7	13924	0.0502487	0.456463	6.67498	4.31477
GO:0008343	adult feeding behavior	2	596	7	13924	0.0502487	0.456463	6.67498	4.31477
GO:0071372	cellular response to follicle-stimulating hormone stimulus	2	596	7	13924	0.0502487	0.456463	6.67498	4.31477
GO:0021680	cerebellar Purkinje cell layer development	2	596	7	13924	0.0502487	0.456463	6.67498	4.31477
GO:0042127	regulation of cell proliferation	8	596	91	13924	0.052196	0.456463	2.05384	4.25992
GO:0002755	MyD88-dependent toll-like receptor signaling pathway	7	596	75	13924	0.0524745	0.456463	2.18049	4.25224
GO:0000060	protein import into nucleus, translocation	3	596	18	13924	0.0532895	0.456463	3.89374	4.23
GO:0019433	triglyceride catabolic process	3	596	18	13924	0.0532895	0.456463	3.89374	4.23
GO:0019432	triglyceride biosynthetic process	4	596	31	13924	0.0545532	0.456463	3.01451	4.19619
GO:0006869	lipid transport	6	596	61	13924	0.0576836	0.456463	2.29794	4.1157
GO:0030433	ER-associated protein catabolic process	4	596	32	13924	0.0594439	0.456463	2.9203	4.07233
GO:0070555	response to interleukin-1	4	596	32	13924	0.0594439	0.456463	2.9203	4.07233
GO:0044419	interspecies interaction between organisms	20	596	311	13924	0.059755	0.456463	1.50241	4.0648
GO:0016358	dendrite development	3	596	19	13924	0.0598712	0.456463	3.6888	4.06199
GO:0048565	digestive tract development	3	596	19	13924	0.0598712	0.456463	3.6888	4.06199
GO:0030856	regulation of epithelial cell differentiation	2	596	8	13924	0.0611278	0.456463	5.8406	4.03203
GO:0006491	N-glycan processing	2	596	8	13924	0.0611278	0.456463	5.8406	4.03203
GO:0042987	amyloid precursor protein catabolic process	2	596	8	13924	0.0611278	0.456463	5.8406	4.03203
GO:0070723	response to cholesterol	2	596	8	13924	0.0611278	0.456463	5.8406	4.03203
GO:0006983	ER overload response	2	596	8	13924	0.0611278	0.456463	5.8406	4.03203
GO:0048843	negative regulation of axon extension involved in axon guidance	2	596	8	13924	0.0611278	0.456463	5.8406	4.03203
GO:0061029	eyelid development in camera-type eye	2	596	8	13924	0.0611278	0.456463	5.8406	4.03203
GO:0002827	positive regulation of T-helper 1 type immune response	2	596	8	13924	0.0611278	0.456463	5.8406	4.03203
GO:0046718	entry of virus into host cell	2	596	8	13924	0.0611278	0.456463	5.8406	4.03203
GO:0042403	thyroid hormone metabolic process	2	596	8	13924	0.0611278	0.456463	5.8406	4.03203
GO:0035024	negative regulation of Rho protein signal transduction	2	596	8	13924	0.0611278	0.456463	5.8406	4.03203
GO:0042632	cholesterol homeostasis	5	596	47	13924	0.0622616	0.456463	2.48536	4.00551
GO:0071805	potassium ion transmembrane transport	4	596	33	13924	0.0645589	0.456463	2.83181	3.95324
GO:0034332	adherens junction organization	4	596	33	13924	0.0645589	0.456463	2.83181	3.95324
GO:0006888	ER to Golgi vesicle-mediated transport	5	596	48	13924	0.0665126	0.456463	2.43359	3.91023
GO:0051591	response to cAMP	5	596	48	13924	0.0665126	0.456463	2.43359	3.91023
GO:0008654	phospholipid biosynthetic process	5	596	48	13924	0.0665126	0.456463	2.43359	3.91023
GO:0006805	xenobiotic metabolic process	10	596	131	13924	0.067449	0.456463	1.78339	3.89006
GO:0032355	response to estradiol stimulus	7	596	80	13924	0.0678173	0.456463	2.04421	3.8822
GO:0002756	MyD88-independent toll-like receptor signaling pathway	6	596	65	13924	0.072278	0.456463	2.15653	3.7903
GO:0043623	cellular protein complex assembly	2	596	9	13924	0.0727174	0.456463	5.19165	3.78156
GO:0070498	interleukin-1-mediated signaling pathway	2	596	9	13924	0.0727174	0.456463	5.19165	3.78156
GO:0071577	zinc ion transmembrane transport	2	596	9	13924	0.0727174	0.456463	5.19165	3.78156
GO:0006911	phagocytosis, engulfment	2	596	9	13924	0.0727174	0.456463	5.19165	3.78156
GO:0002089	lens morphogenesis in camera-type eye	2	596	9	13924	0.0727174	0.456463	5.19165	3.78156
GO:0035307	positive regulation of protein dephosphorylation	2	596	9	13924	0.0727174	0.456463	5.19165	3.78156
GO:0021675	nerve development	2	596	9	13924	0.0727174	0.456463	5.19165	3.78156
GO:0030317	sperm motility	3	596	21	13924	0.0741011	0.456463	3.33749	3.75436
GO:0009566	fertilization	3	596	21	13924	0.0741011	0.456463	3.33749	3.75436
GO:0043161	proteasomal ubiquitin-dependent protein catabolic process	5	596	50	13924	0.0754849	0.456463	2.33624	3.72767
GO:0008203	cholesterol metabolic process	5	596	51	13924	0.0802037	0.456463	2.29043	3.64019
GO:0051403	stress-activated MAPK cascade	5	596	51	13924	0.0802037	0.456463	2.29043	3.64019
GO:0006338	chromatin remodeling	5	596	51	13924	0.0802037	0.456463	2.29043	3.64019
GO:0018924	mandelate metabolic process	1	596	1	13924	0.0805328	0.456463	23.3624	3.63428
GO:0051089	constitutive protein ectodomain proteolysis	1	596	1	13924	0.0805328	0.456463	23.3624	3.63428
GO:0009817	defense response to fungus, incompatible interaction	1	596	1	13924	0.0805328	0.456463	23.3624	3.63428
GO:0002502	peptide antigen assembly with MHC class I protein complex	1	596	1	13924	0.0805328	0.456463	23.3624	3.63428
GO:0033210	leptin-mediated signaling pathway	1	596	1	13924	0.0805328	0.456463	23.3624	3.63428
GO:2000097	regulation of smooth muscle cell-matrix adhesion	1	596	1	13924	0.0805328	0.456463	23.3624	3.63428
GO:0046885	regulation of hormone biosynthetic process	1	596	1	13924	0.0805328	0.456463	23.3624	3.63428
GO:0046880	regulation of follicle-stimulating hormone secretion	1	596	1	13924	0.0805328	0.456463	23.3624	3.63428
GO:0046086	adenosine biosynthetic process	1	596	1	13924	0.0805328	0.456463	23.3624	3.63428
GO:0046464	acylglycerol catabolic process	1	596	1	13924	0.0805328	0.456463	23.3624	3.63428
GO:0010918	positive regulation of mitochondrial membrane potential	1	596	1	13924	0.0805328	0.456463	23.3624	3.63428
GO:0033686	positive regulation of luteinizing hormone secretion	1	596	1	13924	0.0805328	0.456463	23.3624	3.63428
GO:0046031	ADP metabolic process	1	596	1	13924	0.0805328	0.456463	23.3624	3.63428
GO:0003273	cell migration involved in endocardial cushion formation	1	596	1	13924	0.0805328	0.456463	23.3624	3.63428
GO:0072141	renal interstitial cell development	1	596	1	13924	0.0805328	0.456463	23.3624	3.63428
GO:0048199	vesicle targeting, to, from or within Golgi	1	596	1	13924	0.0805328	0.456463	23.3624	3.63428
GO:0043648	dicarboxylic acid metabolic process	1	596	1	13924	0.0805328	0.456463	23.3624	3.63428
GO:0035964	COPI-coated vesicle budding	1	596	1	13924	0.0805328	0.456463	23.3624	3.63428
GO:0060058	positive regulation of apoptosis involved in mammary gland involution	1	596	1	13924	0.0805328	0.456463	23.3624	3.63428
GO:0051585	negative regulation of dopamine uptake	1	596	1	13924	0.0805328	0.456463	23.3624	3.63428
GO:0051589	negative regulation of neurotransmitter transport	1	596	1	13924	0.0805328	0.456463	23.3624	3.63428
GO:0044329	canonical Wnt receptor signaling pathway involved in positive regulation of cell-cell adhesion	1	596	1	13924	0.0805328	0.456463	23.3624	3.63428
GO:0044328	canonical Wnt receptor signaling pathway involved in positive regulation of endothelial cell migration	1	596	1	13924	0.0805328	0.456463	23.3624	3.63428
GO:0044330	canonical Wnt receptor signaling pathway involved in positive regulation of wound healing	1	596	1	13924	0.0805328	0.456463	23.3624	3.63428
GO:2000978	negative regulation of forebrain neuron differentiation	1	596	1	13924	0.0805328	0.456463	23.3624	3.63428
GO:0015700	arsenite transport	1	596	1	13924	0.0805328	0.456463	23.3624	3.63428
GO:0046520	sphingoid biosynthetic process	1	596	1	13924	0.0805328	0.456463	23.3624	3.63428
GO:0009720	detection of hormone stimulus	1	596	1	13924	0.0805328	0.456463	23.3624	3.63428
GO:0021919	BMP signaling pathway involved in spinal cord dorsal/ventral patterning	1	596	1	13924	0.0805328	0.456463	23.3624	3.63428
GO:0021912	regulation of transcription from RNA polymerase II promoter involved in spinal cord motor neuron fate specification	1	596	1	13924	0.0805328	0.456463	23.3624	3.63428
GO:0015887	pantothenate transmembrane transport	1	596	1	13924	0.0805328	0.456463	23.3624	3.63428
GO:0015888	thiamine transport	1	596	1	13924	0.0805328	0.456463	23.3624	3.63428
GO:0009236	cobalamin biosynthetic process	1	596	1	13924	0.0805328	0.456463	23.3624	3.63428
GO:0030329	prenylcysteine metabolic process	1	596	1	13924	0.0805328	0.456463	23.3624	3.63428
GO:0070495	negative regulation of thrombin receptor signaling pathway	1	596	1	13924	0.0805328	0.456463	23.3624	3.63428
GO:0097006	regulation of plasma lipoprotein particle levels	1	596	1	13924	0.0805328	0.456463	23.3624	3.63428
GO:0035635	entry of bacterium into host cell	1	596	1	13924	0.0805328	0.456463	23.3624	3.63428
GO:0006575	cellular modified amino acid metabolic process	1	596	1	13924	0.0805328	0.456463	23.3624	3.63428
GO:0060301	positive regulation of cytokine activity	1	596	1	13924	0.0805328	0.456463	23.3624	3.63428
GO:0071105	response to interleukin-11	1	596	1	13924	0.0805328	0.456463	23.3624	3.63428
GO:0060751	branch elongation involved in mammary gland duct branching	1	596	1	13924	0.0805328	0.456463	23.3624	3.63428
GO:0071934	thiamine transmembrane transport	1	596	1	13924	0.0805328	0.456463	23.3624	3.63428
GO:0052066	entry of symbiont into host cell by promotion of host phagocytosis	1	596	1	13924	0.0805328	0.456463	23.3624	3.63428
GO:0060356	leucine import	1	596	1	13924	0.0805328	0.456463	23.3624	3.63428
GO:0070076	histone lysine demethylation	1	596	1	13924	0.0805328	0.456463	23.3624	3.63428
GO:0002460	adaptive immune response based on somatic recombination of immune receptors built from immunoglobulin superfamily domains	1	596	1	13924	0.0805328	0.456463	23.3624	3.63428
GO:0010517	regulation of phospholipase activity	1	596	1	13924	0.0805328	0.456463	23.3624	3.63428
GO:0015878	biotin transport	1	596	1	13924	0.0805328	0.456463	23.3624	3.63428
GO:0044205	'de novo' UMP biosynthetic process	1	596	1	13924	0.0805328	0.456463	23.3624	3.63428
GO:0031947	negative regulation of glucocorticoid biosynthetic process	1	596	1	13924	0.0805328	0.456463	23.3624	3.63428
GO:2000227	negative regulation of pancreatic A cell differentiation	1	596	1	13924	0.0805328	0.456463	23.3624	3.63428
GO:0090285	negative regulation of protein glycosylation in Golgi	1	596	1	13924	0.0805328	0.456463	23.3624	3.63428
GO:0006638	neutral lipid metabolic process	1	596	1	13924	0.0805328	0.456463	23.3624	3.63428
GO:0045136	development of secondary sexual characteristics	1	596	1	13924	0.0805328	0.456463	23.3624	3.63428
GO:0002761	regulation of myeloid leukocyte differentiation	1	596	1	13924	0.0805328	0.456463	23.3624	3.63428
GO:0030683	evasion by virus of host immune response	1	596	1	13924	0.0805328	0.456463	23.3624	3.63428
GO:0061015	snRNA import into nucleus	1	596	1	13924	0.0805328	0.456463	23.3624	3.63428
GO:0070193	synaptonemal complex organization	1	596	1	13924	0.0805328	0.456463	23.3624	3.63428
GO:0061042	vascular wound healing	1	596	1	13924	0.0805328	0.456463	23.3624	3.63428
GO:0006683	galactosylceramide catabolic process	1	596	1	13924	0.0805328	0.456463	23.3624	3.63428
GO:0043381	negative regulation of memory T cell differentiation	1	596	1	13924	0.0805328	0.456463	23.3624	3.63428
GO:0043380	regulation of memory T cell differentiation	1	596	1	13924	0.0805328	0.456463	23.3624	3.63428
GO:0033091	positive regulation of immature T cell proliferation	1	596	1	13924	0.0805328	0.456463	23.3624	3.63428
GO:0032769	negative regulation of monooxygenase activity	1	596	1	13924	0.0805328	0.456463	23.3624	3.63428
GO:0046208	spermine catabolic process	1	596	1	13924	0.0805328	0.456463	23.3624	3.63428
GO:0032353	negative regulation of hormone biosynthetic process	1	596	1	13924	0.0805328	0.456463	23.3624	3.63428
GO:0021589	cerebellum structural organization	1	596	1	13924	0.0805328	0.456463	23.3624	3.63428
GO:0021590	cerebellum maturation	1	596	1	13924	0.0805328	0.456463	23.3624	3.63428
GO:0071602	phytosphingosine biosynthetic process	1	596	1	13924	0.0805328	0.456463	23.3624	3.63428
GO:0071224	cellular response to peptidoglycan	1	596	1	13924	0.0805328	0.456463	23.3624	3.63428
GO:0035774	positive regulation of insulin secretion involved in cellular response to glucose stimulus	1	596	1	13924	0.0805328	0.456463	23.3624	3.63428
GO:0030186	melatonin metabolic process	1	596	1	13924	0.0805328	0.456463	23.3624	3.63428
GO:0071298	cellular response to L-ascorbic acid	1	596	1	13924	0.0805328	0.456463	23.3624	3.63428
GO:0010845	positive regulation of reciprocal meiotic recombination	1	596	1	13924	0.0805328	0.456463	23.3624	3.63428
GO:0002684	positive regulation of immune system process	1	596	1	13924	0.0805328	0.456463	23.3624	3.63428
GO:0009912	auditory receptor cell fate commitment	1	596	1	13924	0.0805328	0.456463	23.3624	3.63428
GO:0070972	protein localization in endoplasmic reticulum	1	596	1	13924	0.0805328	0.456463	23.3624	3.63428
GO:0061106	negative regulation of stomach neuroendocrine cell differentiation	1	596	1	13924	0.0805328	0.456463	23.3624	3.63428
GO:0035444	nickel cation transmembrane transport	1	596	1	13924	0.0805328	0.456463	23.3624	3.63428
GO:0042443	phenylethylamine metabolic process	1	596	1	13924	0.0805328	0.456463	23.3624	3.63428
GO:0072012	glomerulus vasculature development	1	596	1	13924	0.0805328	0.456463	23.3624	3.63428
GO:0015684	ferrous iron transport	1	596	1	13924	0.0805328	0.456463	23.3624	3.63428
GO:0015676	vanadium ion transport	1	596	1	13924	0.0805328	0.456463	23.3624	3.63428
GO:0015675	nickel cation transport	1	596	1	13924	0.0805328	0.456463	23.3624	3.63428
GO:0032789	unsaturated monocarboxylic acid metabolic process	1	596	1	13924	0.0805328	0.456463	23.3624	3.63428
GO:0032788	saturated monocarboxylic acid metabolic process	1	596	1	13924	0.0805328	0.456463	23.3624	3.63428
GO:0015692	lead ion transport	1	596	1	13924	0.0805328	0.456463	23.3624	3.63428
GO:0019341	dibenzo-p-dioxin catabolic process	1	596	1	13924	0.0805328	0.456463	23.3624	3.63428
GO:0021750	vestibular nucleus development	1	596	1	13924	0.0805328	0.456463	23.3624	3.63428
GO:0046331	lateral inhibition	1	596	1	13924	0.0805328	0.456463	23.3624	3.63428
GO:0021679	cerebellar molecular layer development	1	596	1	13924	0.0805328	0.456463	23.3624	3.63428
GO:0071352	cellular response to interleukin-2	1	596	1	13924	0.0805328	0.456463	23.3624	3.63428
GO:0070673	response to interleukin-18	1	596	1	13924	0.0805328	0.456463	23.3624	3.63428
GO:0060587	regulation of lipoprotein lipid oxidation	1	596	1	13924	0.0805328	0.456463	23.3624	3.63428
GO:0071722	detoxification of arsenic-containing substance	1	596	1	13924	0.0805328	0.456463	23.3624	3.63428
GO:0030497	fatty acid elongation	1	596	1	13924	0.0805328	0.456463	23.3624	3.63428
GO:0009892	negative regulation of metabolic process	1	596	1	13924	0.0805328	0.456463	23.3624	3.63428
GO:0071335	hair follicle cell proliferation	1	596	1	13924	0.0805328	0.456463	23.3624	3.63428
GO:0006256	UDP catabolic process	1	596	1	13924	0.0805328	0.456463	23.3624	3.63428
GO:0042340	keratan sulfate catabolic process	1	596	1	13924	0.0805328	0.456463	23.3624	3.63428
GO:0051956	negative regulation of amino acid transport	1	596	1	13924	0.0805328	0.456463	23.3624	3.63428
GO:0030070	insulin processing	1	596	1	13924	0.0805328	0.456463	23.3624	3.63428
GO:0051622	negative regulation of norepinephrine uptake	1	596	1	13924	0.0805328	0.456463	23.3624	3.63428
GO:0045989	positive regulation of striated muscle contraction	1	596	1	13924	0.0805328	0.456463	23.3624	3.63428
GO:0032290	peripheral nervous system myelin formation	1	596	1	13924	0.0805328	0.456463	23.3624	3.63428
GO:0051252	regulation of RNA metabolic process	1	596	1	13924	0.0805328	0.456463	23.3624	3.63428
GO:2000425	regulation of apoptotic cell clearance	1	596	1	13924	0.0805328	0.456463	23.3624	3.63428
GO:0050812	regulation of acyl-CoA biosynthetic process	1	596	1	13924	0.0805328	0.456463	23.3624	3.63428
GO:0051280	negative regulation of release of sequestered calcium ion into cytosol	1	596	1	13924	0.0805328	0.456463	23.3624	3.63428
GO:0043990	histone H2A-S1 phosphorylation	1	596	1	13924	0.0805328	0.456463	23.3624	3.63428
GO:0070627	ferrous iron import	1	596	1	13924	0.0805328	0.456463	23.3624	3.63428
GO:0009443	pyridoxal 5'-phosphate salvage	1	596	1	13924	0.0805328	0.456463	23.3624	3.63428
GO:0060904	regulation of protein folding in endoplasmic reticulum	1	596	1	13924	0.0805328	0.456463	23.3624	3.63428
GO:0042157	lipoprotein metabolic process	4	596	36	13924	0.0812195	0.456463	2.59582	3.62203
GO:0033574	response to testosterone stimulus	3	596	22	13924	0.0817244	0.456463	3.18578	3.61309
GO:0007165	signal transduction	61	596	1165	13924	0.0847054	0.456463	1.22327	3.5614
GO:0034374	low-density lipoprotein particle remodeling	2	596	10	13924	0.0849405	0.456463	4.67248	3.5574
GO:0006513	protein monoubiquitination	2	596	10	13924	0.0849405	0.456463	4.67248	3.5574
GO:0006569	tryptophan catabolic process	2	596	10	13924	0.0849405	0.456463	4.67248	3.5574
GO:0032456	endocytic recycling	2	596	10	13924	0.0849405	0.456463	4.67248	3.5574
GO:0034968	histone lysine methylation	2	596	10	13924	0.0849405	0.456463	4.67248	3.5574
GO:0046685	response to arsenic-containing substance	2	596	10	13924	0.0849405	0.456463	4.67248	3.5574
GO:0045579	positive regulation of B cell differentiation	2	596	10	13924	0.0849405	0.456463	4.67248	3.5574
GO:0006707	cholesterol catabolic process	2	596	10	13924	0.0849405	0.456463	4.67248	3.5574
GO:0002244	hemopoietic progenitor cell differentiation	2	596	10	13924	0.0849405	0.456463	4.67248	3.5574
GO:0007160	cell-matrix adhesion	6	596	70	13924	0.0932091	0.456463	2.00249	3.42339
GO:0042733	embryonic digit morphogenesis	4	596	38	13924	0.0933845	0.456463	2.4592	3.42067
GO:0043123	positive regulation of I-kappaB kinase/NF-kappaB cascade	10	596	141	13924	0.0956219	0.456463	1.65691	3.38652
GO:0033189	response to vitamin A	2	596	11	13924	0.0977251	0.456463	4.24771	3.35513
GO:0002028	regulation of sodium ion transport	2	596	11	13924	0.0977251	0.456463	4.24771	3.35513
GO:0010800	positive regulation of peptidyl-threonine phosphorylation	2	596	11	13924	0.0977251	0.456463	4.24771	3.35513
GO:0051272	positive regulation of cellular component movement	2	596	11	13924	0.0977251	0.456463	4.24771	3.35513
GO:0034130	toll-like receptor 1 signaling pathway	6	596	71	13924	0.0977468	0.456463	1.97429	3.35481
GO:0034134	toll-like receptor 2 signaling pathway	6	596	71	13924	0.0977468	0.456463	1.97429	3.35481
GO:0007265	Ras protein signal transduction	6	596	71	13924	0.0977468	0.456463	1.97429	3.35481
GO:0006641	triglyceride metabolic process	3	596	24	13924	0.0979201	0.456463	2.9203	3.35225
GO:0045768	positive regulation of anti-apoptosis	4	596	39	13924	0.0997709	0.456463	2.39615	3.32524
GO:0009653	anatomical structure morphogenesis	7	596	89	13924	0.101501	0.456463	1.83749	3.30043
GO:0030163	protein catabolic process	4	596	40	13924	0.106353	0.456463	2.33624	3.23307
GO:0050728	negative regulation of inflammatory response	4	596	40	13924	0.106353	0.456463	2.33624	3.23307
GO:0006890	retrograde vesicle-mediated transport, Golgi to ER	3	596	25	13924	0.106464	0.456463	2.80349	3.23156
GO:0048010	vascular endothelial growth factor receptor signaling pathway	3	596	25	13924	0.106464	0.456463	2.80349	3.23156
GO:0051865	protein autoubiquitination	3	596	25	13924	0.106464	0.456463	2.80349	3.23156
GO:0006730	one-carbon metabolic process	3	596	25	13924	0.106464	0.456463	2.80349	3.23156
GO:0019048	virus-host interaction	2	596	12	13924	0.111004	0.456463	3.89374	3.17131
GO:0001508	regulation of action potential	2	596	12	13924	0.111004	0.456463	3.89374	3.17131
GO:0043393	regulation of protein binding	2	596	12	13924	0.111004	0.456463	3.89374	3.17131
GO:0035329	hippo signaling cascade	2	596	12	13924	0.111004	0.456463	3.89374	3.17131
GO:0016578	histone deubiquitination	2	596	12	13924	0.111004	0.456463	3.89374	3.17131
GO:0007274	neuromuscular synaptic transmission	2	596	12	13924	0.111004	0.456463	3.89374	3.17131
GO:0035066	positive regulation of histone acetylation	2	596	12	13924	0.111004	0.456463	3.89374	3.17131
GO:0006184	GTP catabolic process	10	596	146	13924	0.111954	0.456463	1.60017	3.15902
GO:0050679	positive regulation of epithelial cell proliferation	4	596	41	13924	0.113125	0.456463	2.27926	3.14401
GO:0030155	regulation of cell adhesion	4	596	41	13924	0.113125	0.456463	2.27926	3.14401
GO:0000096	sulfur amino acid metabolic process	3	596	26	13924	0.115286	0.456463	2.69566	3.11671
GO:0048754	branching morphogenesis of a tube	3	596	26	13924	0.115286	0.456463	2.69566	3.11671
GO:0007040	lysosome organization	3	596	26	13924	0.115286	0.456463	2.69566	3.11671
GO:0032729	positive regulation of interferon-gamma production	3	596	26	13924	0.115286	0.456463	2.69566	3.11671
GO:0000059	protein import into nucleus, docking	1	596	2	13924	0.118329	0.456463	11.6812	3.07912
GO:2000009	negative regulation of protein localization at cell surface	1	596	2	13924	0.118329	0.456463	11.6812	3.07912
GO:0035574	histone H4-K20 demethylation	1	596	2	13924	0.118329	0.456463	11.6812	3.07912
GO:0002522	leukocyte migration involved in immune response	1	596	2	13924	0.118329	0.456463	11.6812	3.07912
GO:0002553	histamine secretion by mast cell	1	596	2	13924	0.118329	0.456463	11.6812	3.07912
GO:0019049	evasion of host defenses by virus	1	596	2	13924	0.118329	0.456463	11.6812	3.07912
GO:0046890	regulation of lipid biosynthetic process	1	596	2	13924	0.118329	0.456463	11.6812	3.07912
GO:0097178	ruffle assembly	1	596	2	13924	0.118329	0.456463	11.6812	3.07912
GO:0014909	smooth muscle cell migration	1	596	2	13924	0.118329	0.456463	11.6812	3.07912
GO:0046459	short-chain fatty acid metabolic process	1	596	2	13924	0.118329	0.456463	11.6812	3.07912
GO:0006427	histidyl-tRNA aminoacylation	1	596	2	13924	0.118329	0.456463	11.6812	3.07912
GO:0010040	response to iron(II) ion	1	596	2	13924	0.118329	0.456463	11.6812	3.07912
GO:0010041	response to iron(III) ion	1	596	2	13924	0.118329	0.456463	11.6812	3.07912
GO:0072560	type B pancreatic cell maturation	1	596	2	13924	0.118329	0.456463	11.6812	3.07912
GO:0010070	zygote asymmetric cell division	1	596	2	13924	0.118329	0.456463	11.6812	3.07912
GO:0010899	regulation of phosphatidylcholine catabolic process	1	596	2	13924	0.118329	0.456463	11.6812	3.07912
GO:0010872	regulation of cholesterol esterification	1	596	2	13924	0.118329	0.456463	11.6812	3.07912
GO:0010874	regulation of cholesterol efflux	1	596	2	13924	0.118329	0.456463	11.6812	3.07912
GO:0031056	regulation of histone modification	1	596	2	13924	0.118329	0.456463	11.6812	3.07912
GO:0006114	glycerol biosynthetic process	1	596	2	13924	0.118329	0.456463	11.6812	3.07912
GO:0032943	mononuclear cell proliferation	1	596	2	13924	0.118329	0.456463	11.6812	3.07912
GO:0051152	positive regulation of smooth muscle cell differentiation	1	596	2	13924	0.118329	0.456463	11.6812	3.07912
GO:0042985	negative regulation of amyloid precursor protein biosynthetic process	1	596	2	13924	0.118329	0.456463	11.6812	3.07912
GO:2000974	negative regulation of pro-B cell differentiation	1	596	2	13924	0.118329	0.456463	11.6812	3.07912
GO:0044351	macropinocytosis	1	596	2	13924	0.118329	0.456463	11.6812	3.07912
GO:0048298	positive regulation of isotype switching to IgA isotypes	1	596	2	13924	0.118329	0.456463	11.6812	3.07912
GO:0050906	detection of stimulus involved in sensory perception	1	596	2	13924	0.118329	0.456463	11.6812	3.07912
GO:0001956	positive regulation of neurotransmitter secretion	1	596	2	13924	0.118329	0.456463	11.6812	3.07912
GO:0008295	spermidine biosynthetic process	1	596	2	13924	0.118329	0.456463	11.6812	3.07912
GO:2000124	regulation of endocannabinoid signaling pathway	1	596	2	13924	0.118329	0.456463	11.6812	3.07912
GO:0046511	sphinganine biosynthetic process	1	596	2	13924	0.118329	0.456463	11.6812	3.07912
GO:0045066	regulatory T cell differentiation	1	596	2	13924	0.118329	0.456463	11.6812	3.07912
GO:0045061	thymic T cell selection	1	596	2	13924	0.118329	0.456463	11.6812	3.07912
GO:0048007	antigen processing and presentation, exogenous lipid antigen via MHC class Ib	1	596	2	13924	0.118329	0.456463	11.6812	3.07912
GO:0021913	regulation of transcription from RNA polymerase II promoter involved in ventral spinal cord interneuron specification	1	596	2	13924	0.118329	0.456463	11.6812	3.07912
GO:0070483	detection of hypoxia	1	596	2	13924	0.118329	0.456463	11.6812	3.07912
GO:0030328	prenylcysteine catabolic process	1	596	2	13924	0.118329	0.456463	11.6812	3.07912
GO:0030327	prenylated protein catabolic process	1	596	2	13924	0.118329	0.456463	11.6812	3.07912
GO:0045090	retroviral genome replication	1	596	2	13924	0.118329	0.456463	11.6812	3.07912
GO:0071578	zinc ion import	1	596	2	13924	0.118329	0.456463	11.6812	3.07912
GO:0006949	syncytium formation	1	596	2	13924	0.118329	0.456463	11.6812	3.07912
GO:0007007	inner mitochondrial membrane organization	1	596	2	13924	0.118329	0.456463	11.6812	3.07912
GO:0006576	cellular biogenic amine metabolic process	1	596	2	13924	0.118329	0.456463	11.6812	3.07912
GO:0033128	negative regulation of histone phosphorylation	1	596	2	13924	0.118329	0.456463	11.6812	3.07912
GO:0006597	spermine biosynthetic process	1	596	2	13924	0.118329	0.456463	11.6812	3.07912
GO:0046543	development of secondary female sexual characteristics	1	596	2	13924	0.118329	0.456463	11.6812	3.07912
GO:0046931	pore complex assembly	1	596	2	13924	0.118329	0.456463	11.6812	3.07912
GO:0010164	response to cesium ion	1	596	2	13924	0.118329	0.456463	11.6812	3.07912
GO:0003157	endocardium development	1	596	2	13924	0.118329	0.456463	11.6812	3.07912
GO:0014827	intestine smooth muscle contraction	1	596	2	13924	0.118329	0.456463	11.6812	3.07912
GO:0071107	response to parathyroid hormone stimulus	1	596	2	13924	0.118329	0.456463	11.6812	3.07912
GO:0071104	response to interleukin-9	1	596	2	13924	0.118329	0.456463	11.6812	3.07912
GO:0060312	regulation of blood vessel remodeling	1	596	2	13924	0.118329	0.456463	11.6812	3.07912
GO:0019605	butyrate metabolic process	1	596	2	13924	0.118329	0.456463	11.6812	3.07912
GO:0071557	histone H3-K27 demethylation	1	596	2	13924	0.118329	0.456463	11.6812	3.07912
GO:0048333	mesodermal cell differentiation	1	596	2	13924	0.118329	0.456463	11.6812	3.07912
GO:0070093	negative regulation of glucagon secretion	1	596	2	13924	0.118329	0.456463	11.6812	3.07912
GO:0051464	positive regulation of cortisol secretion	1	596	2	13924	0.118329	0.456463	11.6812	3.07912
GO:0070863	positive regulation of protein exit from endoplasmic reticulum	1	596	2	13924	0.118329	0.456463	11.6812	3.07912
GO:0045920	negative regulation of exocytosis	1	596	2	13924	0.118329	0.456463	11.6812	3.07912
GO:0000115	regulation of transcription involved in S phase of mitotic cell cycle	1	596	2	13924	0.118329	0.456463	11.6812	3.07912
GO:0070427	nucleotide-binding oligomerization domain containing 1 signaling pathway	1	596	2	13924	0.118329	0.456463	11.6812	3.07912
GO:0015827	tryptophan transport	1	596	2	13924	0.118329	0.456463	11.6812	3.07912
GO:2000286	receptor internalization involved in canonical Wnt receptor signaling pathway	1	596	2	13924	0.118329	0.456463	11.6812	3.07912
GO:0006643	membrane lipid metabolic process	1	596	2	13924	0.118329	0.456463	11.6812	3.07912
GO:0018153	isopeptide cross-linking via N6-(L-isoglutamyl)-L-lysine	1	596	2	13924	0.118329	0.456463	11.6812	3.07912
GO:0017186	peptidyl-pyroglutamic acid biosynthetic process, using glutaminyl-peptide cyclotransferase	1	596	2	13924	0.118329	0.456463	11.6812	3.07912
GO:0070173	regulation of enamel mineralization	1	596	2	13924	0.118329	0.456463	11.6812	3.07912
GO:0035336	long-chain fatty-acyl-CoA metabolic process	1	596	2	13924	0.118329	0.456463	11.6812	3.07912
GO:0050779	RNA destabilization	1	596	2	13924	0.118329	0.456463	11.6812	3.07912
GO:0042701	progesterone secretion	1	596	2	13924	0.118329	0.456463	11.6812	3.07912
GO:0009181	purine ribonucleoside diphosphate catabolic process	1	596	2	13924	0.118329	0.456463	11.6812	3.07912
GO:0043308	eosinophil degranulation	1	596	2	13924	0.118329	0.456463	11.6812	3.07912
GO:0042306	regulation of protein import into nucleus	1	596	2	13924	0.118329	0.456463	11.6812	3.07912
GO:0051856	adhesion to symbiont	1	596	2	13924	0.118329	0.456463	11.6812	3.07912
GO:0042322	negative regulation of circadian sleep/wake cycle, REM sleep	1	596	2	13924	0.118329	0.456463	11.6812	3.07912
GO:0061041	regulation of wound healing	1	596	2	13924	0.118329	0.456463	11.6812	3.07912
GO:0019218	regulation of steroid metabolic process	1	596	2	13924	0.118329	0.456463	11.6812	3.07912
GO:0006680	glucosylceramide catabolic process	1	596	2	13924	0.118329	0.456463	11.6812	3.07912
GO:0021636	trigeminal nerve morphogenesis	1	596	2	13924	0.118329	0.456463	11.6812	3.07912
GO:0014051	gamma-aminobutyric acid secretion	1	596	2	13924	0.118329	0.456463	11.6812	3.07912
GO:0014056	regulation of acetylcholine secretion	1	596	2	13924	0.118329	0.456463	11.6812	3.07912
GO:0014040	positive regulation of Schwann cell differentiation	1	596	2	13924	0.118329	0.456463	11.6812	3.07912
GO:0014048	regulation of glutamate secretion	1	596	2	13924	0.118329	0.456463	11.6812	3.07912
GO:0021558	trochlear nerve development	1	596	2	13924	0.118329	0.456463	11.6812	3.07912
GO:0021557	oculomotor nerve development	1	596	2	13924	0.118329	0.456463	11.6812	3.07912
GO:0032764	negative regulation of mast cell cytokine production	1	596	2	13924	0.118329	0.456463	11.6812	3.07912
GO:0001300	chronological cell aging	1	596	2	13924	0.118329	0.456463	11.6812	3.07912
GO:0043006	activation of phospholipase A2 activity by calcium-mediated signaling	1	596	2	13924	0.118329	0.456463	11.6812	3.07912
GO:0061309	cardiac neural crest cell development involved in outflow tract morphogenesis	1	596	2	13924	0.118329	0.456463	11.6812	3.07912
GO:0060675	ureteric bud morphogenesis	1	596	2	13924	0.118329	0.456463	11.6812	3.07912
GO:0002361	CD4-positive, CD25-positive, alpha-beta regulatory T cell differentiation	1	596	2	13924	0.118329	0.456463	11.6812	3.07912
GO:0060279	positive regulation of ovulation	1	596	2	13924	0.118329	0.456463	11.6812	3.07912
GO:0035791	platelet-derived growth factor receptor-beta signaling pathway	1	596	2	13924	0.118329	0.456463	11.6812	3.07912
GO:0034111	negative regulation of homotypic cell-cell adhesion	1	596	2	13924	0.118329	0.456463	11.6812	3.07912
GO:0060253	negative regulation of glial cell proliferation	1	596	2	13924	0.118329	0.456463	11.6812	3.07912
GO:0015920	lipopolysaccharide transport	1	596	2	13924	0.118329	0.456463	11.6812	3.07912
GO:0055099	response to high density lipoprotein particle stimulus	1	596	2	13924	0.118329	0.456463	11.6812	3.07912
GO:0051797	regulation of hair follicle development	1	596	2	13924	0.118329	0.456463	11.6812	3.07912
GO:0007403	glial cell fate determination	1	596	2	13924	0.118329	0.456463	11.6812	3.07912
GO:0010841	positive regulation of circadian sleep/wake cycle, wakefulness	1	596	2	13924	0.118329	0.456463	11.6812	3.07912
GO:0034436	glycoprotein transport	1	596	2	13924	0.118329	0.456463	11.6812	3.07912
GO:0006768	biotin metabolic process	1	596	2	13924	0.118329	0.456463	11.6812	3.07912
GO:0010866	regulation of triglyceride biosynthetic process	1	596	2	13924	0.118329	0.456463	11.6812	3.07912
GO:0046732	active induction of host immune response by virus	1	596	2	13924	0.118329	0.456463	11.6812	3.07912
GO:0050883	musculoskeletal movement, spinal reflex action	1	596	2	13924	0.118329	0.456463	11.6812	3.07912
GO:0045608	negative regulation of auditory receptor cell differentiation	1	596	2	13924	0.118329	0.456463	11.6812	3.07912
GO:0070295	renal water absorption	1	596	2	13924	0.118329	0.456463	11.6812	3.07912
GO:0045634	regulation of melanocyte differentiation	1	596	2	13924	0.118329	0.456463	11.6812	3.07912
GO:0023052	signaling	1	596	2	13924	0.118329	0.456463	11.6812	3.07912
GO:0005989	lactose biosynthetic process	1	596	2	13924	0.118329	0.456463	11.6812	3.07912
GO:0042823	pyridoxal phosphate biosynthetic process	1	596	2	13924	0.118329	0.456463	11.6812	3.07912
GO:0042816	vitamin B6 metabolic process	1	596	2	13924	0.118329	0.456463	11.6812	3.07912
GO:0019377	glycolipid catabolic process	1	596	2	13924	0.118329	0.456463	11.6812	3.07912
GO:0006163	purine nucleotide metabolic process	1	596	2	13924	0.118329	0.456463	11.6812	3.07912
GO:0006196	AMP catabolic process	1	596	2	13924	0.118329	0.456463	11.6812	3.07912
GO:0045686	negative regulation of glial cell differentiation	1	596	2	13924	0.118329	0.456463	11.6812	3.07912
GO:0042407	cristae formation	1	596	2	13924	0.118329	0.456463	11.6812	3.07912
GO:0090051	negative regulation of cell migration involved in sprouting angiogenesis	1	596	2	13924	0.118329	0.456463	11.6812	3.07912
GO:0061097	regulation of protein tyrosine kinase activity	1	596	2	13924	0.118329	0.456463	11.6812	3.07912
GO:0051900	regulation of mitochondrial depolarization	1	596	2	13924	0.118329	0.456463	11.6812	3.07912
GO:0060576	intestinal epithelial cell development	1	596	2	13924	0.118329	0.456463	11.6812	3.07912
GO:0043932	ossification involved in bone remodeling	1	596	2	13924	0.118329	0.456463	11.6812	3.07912
GO:0070671	response to interleukin-12	1	596	2	13924	0.118329	0.456463	11.6812	3.07912
GO:0060164	regulation of timing of neuron differentiation	1	596	2	13924	0.118329	0.456463	11.6812	3.07912
GO:0035873	lactate transmembrane transport	1	596	2	13924	0.118329	0.456463	11.6812	3.07912
GO:0030967	ER-nuclear sterol response pathway	1	596	2	13924	0.118329	0.456463	11.6812	3.07912
GO:0051612	negative regulation of serotonin uptake	1	596	2	13924	0.118329	0.456463	11.6812	3.07912
GO:0050867	positive regulation of cell activation	1	596	2	13924	0.118329	0.456463	11.6812	3.07912
GO:0017143	insecticide metabolic process	1	596	2	13924	0.118329	0.456463	11.6812	3.07912
GO:0031119	tRNA pseudouridine synthesis	1	596	2	13924	0.118329	0.456463	11.6812	3.07912
GO:0043987	histone H3-S10 phosphorylation	1	596	2	13924	0.118329	0.456463	11.6812	3.07912
GO:0043988	histone H3-S28 phosphorylation	1	596	2	13924	0.118329	0.456463	11.6812	3.07912
GO:0051270	regulation of cellular component movement	1	596	2	13924	0.118329	0.456463	11.6812	3.07912
GO:0043065	positive regulation of apoptotic process	11	596	167	13924	0.119395	0.456463	1.53884	3.06618
GO:0000398	nuclear mRNA splicing, via spliceosome	11	596	168	13924	0.12274	0.456463	1.52968	3.02632
GO:0007030	Golgi organization	3	596	27	13924	0.12437	0.456463	2.59582	3.00729
GO:0031663	lipopolysaccharide-mediated signaling pathway	3	596	27	13924	0.12437	0.456463	2.59582	3.00729
GO:0030833	regulation of actin filament polymerization	2	596	13	13924	0.124716	0.456463	3.59422	3.00329
GO:0006826	iron ion transport	2	596	13	13924	0.124716	0.456463	3.59422	3.00329
GO:0048205	COPI coating of Golgi vesicle	2	596	13	13924	0.124716	0.456463	3.59422	3.00329
GO:0035924	cellular response to vascular endothelial growth factor stimulus	2	596	13	13924	0.124716	0.456463	3.59422	3.00329
GO:0046513	ceramide biosynthetic process	2	596	13	13924	0.124716	0.456463	3.59422	3.00329
GO:0071902	positive regulation of protein serine/threonine kinase activity	2	596	13	13924	0.124716	0.456463	3.59422	3.00329
GO:0060644	mammary gland epithelial cell differentiation	2	596	13	13924	0.124716	0.456463	3.59422	3.00329
GO:0048514	blood vessel morphogenesis	2	596	13	13924	0.124716	0.456463	3.59422	3.00329
GO:0008285	negative regulation of cell proliferation	19	596	328	13924	0.130622	0.456463	1.35331	2.93653
GO:0034142	toll-like receptor 4 signaling pathway	6	596	78	13924	0.132639	0.456463	1.79711	2.91443
GO:0007566	embryo implantation	3	596	28	13924	0.133702	0.456463	2.50312	2.9029
GO:0007585	respiratory gaseous exchange	3	596	28	13924	0.133702	0.456463	2.50312	2.9029
GO:0030218	erythrocyte differentiation	3	596	28	13924	0.133702	0.456463	2.50312	2.9029
GO:0051897	positive regulation of protein kinase B signaling cascade	4	596	44	13924	0.134523	0.456463	2.12386	2.89407
GO:0035666	TRIF-dependent toll-like receptor signaling pathway	5	596	61	13924	0.135449	0.456463	1.91495	2.88418
GO:0008063	Toll signaling pathway	6	596	79	13924	0.13805	0.456463	1.77436	2.85674
GO:0046427	positive regulation of JAK-STAT cascade	2	596	14	13924	0.138801	0.456463	3.33749	2.84891
GO:0015701	bicarbonate transport	2	596	14	13924	0.138801	0.456463	3.33749	2.84891
GO:0009268	response to pH	2	596	14	13924	0.138801	0.456463	3.33749	2.84891
GO:0021954	central nervous system neuron development	2	596	14	13924	0.138801	0.456463	3.33749	2.84891
GO:0055074	calcium ion homeostasis	2	596	14	13924	0.138801	0.456463	3.33749	2.84891
GO:0045664	regulation of neuron differentiation	2	596	14	13924	0.138801	0.456463	3.33749	2.84891
GO:0060173	limb development	2	596	14	13924	0.138801	0.456463	3.33749	2.84891
GO:0032259	methylation	2	596	14	13924	0.138801	0.456463	3.33749	2.84891
GO:0007219	Notch signaling pathway	5	596	62	13924	0.14172	0.456463	1.88407	2.81888
GO:0042060	wound healing	5	596	62	13924	0.14172	0.456463	1.88407	2.81888
GO:0034138	toll-like receptor 3 signaling pathway	5	596	62	13924	0.14172	0.456463	1.88407	2.81888
GO:0050790	regulation of catalytic activity	4	596	45	13924	0.141996	0.456463	2.07666	2.81608
GO:0015992	proton transport	4	596	45	13924	0.141996	0.456463	2.07666	2.81608
GO:0042476	odontogenesis	3	596	29	13924	0.143267	0.456463	2.4168	2.80322
GO:0010827	regulation of glucose transport	3	596	29	13924	0.143267	0.456463	2.4168	2.80322
GO:0006767	water-soluble vitamin metabolic process	4	596	46	13924	0.149627	0.456463	2.03151	2.74056
GO:0042552	myelination	3	596	30	13924	0.153048	0.456463	2.33624	2.70794
GO:0046034	ATP metabolic process	2	596	15	13924	0.153206	0.456463	3.11499	2.70645
GO:0032967	positive regulation of collagen biosynthetic process	2	596	15	13924	0.153206	0.456463	3.11499	2.70645
GO:0006970	response to osmotic stress	2	596	15	13924	0.153206	0.456463	3.11499	2.70645
GO:0006595	polyamine metabolic process	2	596	15	13924	0.153206	0.456463	3.11499	2.70645
GO:0010575	positive regulation vascular endothelial growth factor production	2	596	15	13924	0.153206	0.456463	3.11499	2.70645
GO:0006778	porphyrin-containing compound metabolic process	2	596	15	13924	0.153206	0.456463	3.11499	2.70645
GO:0030949	positive regulation of vascular endothelial growth factor receptor signaling pathway	2	596	15	13924	0.153206	0.456463	3.11499	2.70645
GO:0055085	transmembrane transport	32	596	607	13924	0.153872	0.456463	1.23163	2.7002
GO:0035583	negative regulation of transforming growth factor beta receptor signaling pathway by extracellular sequestering of TGFbeta	1	596	3	13924	0.15457	0.456463	7.78747	2.69367
GO:0002513	tolerance induction to self antigen	1	596	3	13924	0.15457	0.456463	7.78747	2.69367
GO:0048639	positive regulation of developmental growth	1	596	3	13924	0.15457	0.456463	7.78747	2.69367
GO:0030423	targeting of mRNA for destruction involved in RNA interference	1	596	3	13924	0.15457	0.456463	7.78747	2.69367
GO:0030422	production of siRNA involved in RNA interference	1	596	3	13924	0.15457	0.456463	7.78747	2.69367
GO:0051088	PMA-inducible membrane protein ectodomain proteolysis	1	596	3	13924	0.15457	0.456463	7.78747	2.69367
GO:0030814	regulation of cAMP metabolic process	1	596	3	13924	0.15457	0.456463	7.78747	2.69367
GO:0009313	oligosaccharide catabolic process	1	596	3	13924	0.15457	0.456463	7.78747	2.69367
GO:0051048	negative regulation of secretion	1	596	3	13924	0.15457	0.456463	7.78747	2.69367
GO:0003219	cardiac right ventricle formation	1	596	3	13924	0.15457	0.456463	7.78747	2.69367
GO:0071464	cellular response to hydrostatic pressure	1	596	3	13924	0.15457	0.456463	7.78747	2.69367
GO:0019054	modulation by virus of host cellular process	1	596	3	13924	0.15457	0.456463	7.78747	2.69367
GO:0000729	DNA double-strand break processing	1	596	3	13924	0.15457	0.456463	7.78747	2.69367
GO:0034755	iron ion transmembrane transport	1	596	3	13924	0.15457	0.456463	7.78747	2.69367
GO:0046449	creatinine metabolic process	1	596	3	13924	0.15457	0.456463	7.78747	2.69367
GO:0046839	phospholipid dephosphorylation	1	596	3	13924	0.15457	0.456463	7.78747	2.69367
GO:0014910	regulation of smooth muscle cell migration	1	596	3	13924	0.15457	0.456463	7.78747	2.69367
GO:0010955	negative regulation of protein processing	1	596	3	13924	0.15457	0.456463	7.78747	2.69367
GO:0060046	regulation of acrosome reaction	1	596	3	13924	0.15457	0.456463	7.78747	2.69367
GO:0043654	recognition of apoptotic cell	1	596	3	13924	0.15457	0.456463	7.78747	2.69367
GO:0035196	production of miRNAs involved in gene silencing by miRNA	1	596	3	13924	0.15457	0.456463	7.78747	2.69367
GO:0051594	detection of glucose	1	596	3	13924	0.15457	0.456463	7.78747	2.69367
GO:0071421	manganese ion transmembrane transport	1	596	3	13924	0.15457	0.456463	7.78747	2.69367
GO:0071034	CUT catabolic process	1	596	3	13924	0.15457	0.456463	7.78747	2.69367
GO:0071400	cellular response to oleic acid	1	596	3	13924	0.15457	0.456463	7.78747	2.69367
GO:0034371	chylomicron remodeling	1	596	3	13924	0.15457	0.456463	7.78747	2.69367
GO:0042977	activation of JAK2 kinase activity	1	596	3	13924	0.15457	0.456463	7.78747	2.69367
GO:0032100	positive regulation of appetite	1	596	3	13924	0.15457	0.456463	7.78747	2.69367
GO:0044342	type B pancreatic cell proliferation	1	596	3	13924	0.15457	0.456463	7.78747	2.69367
GO:0051138	positive regulation of NK T cell differentiation	1	596	3	13924	0.15457	0.456463	7.78747	2.69367
GO:0060024	rhythmic synaptic transmission	1	596	3	13924	0.15457	0.456463	7.78747	2.69367
GO:0097084	vascular smooth muscle cell development	1	596	3	13924	0.15457	0.456463	7.78747	2.69367
GO:0048791	calcium ion-dependent exocytosis of neurotransmitter	1	596	3	13924	0.15457	0.456463	7.78747	2.69367
GO:0045069	regulation of viral genome replication	1	596	3	13924	0.15457	0.456463	7.78747	2.69367
GO:0030300	regulation of intestinal cholesterol absorption	1	596	3	13924	0.15457	0.456463	7.78747	2.69367
GO:0042668	auditory receptor cell fate determination	1	596	3	13924	0.15457	0.456463	7.78747	2.69367
GO:2000171	negative regulation of dendrite development	1	596	3	13924	0.15457	0.456463	7.78747	2.69367
GO:0008628	induction of apoptosis by hormones	1	596	3	13924	0.15457	0.456463	7.78747	2.69367
GO:0033504	floor plate development	1	596	3	13924	0.15457	0.456463	7.78747	2.69367
GO:0006549	isoleucine metabolic process	1	596	3	13924	0.15457	0.456463	7.78747	2.69367
GO:0006556	S-adenosylmethionine biosynthetic process	1	596	3	13924	0.15457	0.456463	7.78747	2.69367
GO:0035630	bone mineralization involved in bone maturation	1	596	3	13924	0.15457	0.456463	7.78747	2.69367
GO:0033144	negative regulation of intracellular steroid hormone receptor signaling pathway	1	596	3	13924	0.15457	0.456463	7.78747	2.69367
GO:0072282	metanephric nephron tubule morphogenesis	1	596	3	13924	0.15457	0.456463	7.78747	2.69367
GO:0046544	development of secondary male sexual characteristics	1	596	3	13924	0.15457	0.456463	7.78747	2.69367
GO:0006991	response to sterol depletion	1	596	3	13924	0.15457	0.456463	7.78747	2.69367
GO:0000255	allantoin metabolic process	1	596	3	13924	0.15457	0.456463	7.78747	2.69367
GO:0006999	nuclear pore organization	1	596	3	13924	0.15457	0.456463	7.78747	2.69367
GO:0072657	protein localization in membrane	1	596	3	13924	0.15457	0.456463	7.78747	2.69367
GO:0060732	positive regulation of inositol phosphate biosynthetic process	1	596	3	13924	0.15457	0.456463	7.78747	2.69367
GO:0006007	glucose catabolic process	1	596	3	13924	0.15457	0.456463	7.78747	2.69367
GO:0035295	tube development	1	596	3	13924	0.15457	0.456463	7.78747	2.69367
GO:0021889	olfactory bulb interneuron differentiation	1	596	3	13924	0.15457	0.456463	7.78747	2.69367
GO:0021884	forebrain neuron development	1	596	3	13924	0.15457	0.456463	7.78747	2.69367
GO:0006926	virus-infected cell apoptosis	1	596	3	13924	0.15457	0.456463	7.78747	2.69367
GO:0071559	response to transforming growth factor beta stimulus	1	596	3	13924	0.15457	0.456463	7.78747	2.69367
GO:0070431	nucleotide-binding oligomerization domain containing 2 signaling pathway	1	596	3	13924	0.15457	0.456463	7.78747	2.69367
GO:0015842	synaptic vesicle amine transport	1	596	3	13924	0.15457	0.456463	7.78747	2.69367
GO:0060394	negative regulation of pathway-restricted SMAD protein phosphorylation	1	596	3	13924	0.15457	0.456463	7.78747	2.69367
GO:0071174	mitotic cell cycle spindle checkpoint	1	596	3	13924	0.15457	0.456463	7.78747	2.69367
GO:0051438	regulation of ubiquitin-protein ligase activity	1	596	3	13924	0.15457	0.456463	7.78747	2.69367
GO:0032497	detection of lipopolysaccharide	1	596	3	13924	0.15457	0.456463	7.78747	2.69367
GO:0015825	L-serine transport	1	596	3	13924	0.15457	0.456463	7.78747	2.69367
GO:0006650	glycerophospholipid metabolic process	1	596	3	13924	0.15457	0.456463	7.78747	2.69367
GO:0010742	macrophage derived foam cell differentiation	1	596	3	13924	0.15457	0.456463	7.78747	2.69367
GO:0009624	response to nematode	1	596	3	13924	0.15457	0.456463	7.78747	2.69367
GO:0010724	regulation of definitive erythrocyte differentiation	1	596	3	13924	0.15457	0.456463	7.78747	2.69367
GO:0030210	heparin biosynthetic process	1	596	3	13924	0.15457	0.456463	7.78747	2.69367
GO:0055013	cardiac muscle cell development	1	596	3	13924	0.15457	0.456463	7.78747	2.69367
GO:0035356	cellular triglyceride homeostasis	1	596	3	13924	0.15457	0.456463	7.78747	2.69367
GO:0003032	detection of oxygen	1	596	3	13924	0.15457	0.456463	7.78747	2.69367
GO:0032696	negative regulation of interleukin-13 production	1	596	3	13924	0.15457	0.456463	7.78747	2.69367
GO:0006689	ganglioside catabolic process	1	596	3	13924	0.15457	0.456463	7.78747	2.69367
GO:0030644	cellular chloride ion homeostasis	1	596	3	13924	0.15457	0.456463	7.78747	2.69367
GO:0019896	axon transport of mitochondrion	1	596	3	13924	0.15457	0.456463	7.78747	2.69367
GO:0009166	nucleotide catabolic process	1	596	3	13924	0.15457	0.456463	7.78747	2.69367
GO:0061077	chaperone-mediated protein folding	1	596	3	13924	0.15457	0.456463	7.78747	2.69367
GO:0060613	fat pad development	1	596	3	13924	0.15457	0.456463	7.78747	2.69367
GO:0032330	regulation of chondrocyte differentiation	1	596	3	13924	0.15457	0.456463	7.78747	2.69367
GO:0071242	cellular response to ammonium ion	1	596	3	13924	0.15457	0.456463	7.78747	2.69367
GO:0021575	hindbrain morphogenesis	1	596	3	13924	0.15457	0.456463	7.78747	2.69367
GO:2000737	negative regulation of stem cell differentiation	1	596	3	13924	0.15457	0.456463	7.78747	2.69367
GO:0051799	negative regulation of hair follicle development	1	596	3	13924	0.15457	0.456463	7.78747	2.69367
GO:0070508	cholesterol import	1	596	3	13924	0.15457	0.456463	7.78747	2.69367
GO:0031643	positive regulation of myelination	1	596	3	13924	0.15457	0.456463	7.78747	2.69367
GO:0030149	sphingolipid catabolic process	1	596	3	13924	0.15457	0.456463	7.78747	2.69367
GO:0060215	primitive hemopoiesis	1	596	3	13924	0.15457	0.456463	7.78747	2.69367
GO:0035412	regulation of catenin import into nucleus	1	596	3	13924	0.15457	0.456463	7.78747	2.69367
GO:0006772	thiamine metabolic process	1	596	3	13924	0.15457	0.456463	7.78747	2.69367
GO:0045619	regulation of lymphocyte differentiation	1	596	3	13924	0.15457	0.456463	7.78747	2.69367
GO:0045604	regulation of epidermal cell differentiation	1	596	3	13924	0.15457	0.456463	7.78747	2.69367
GO:0035459	cargo loading into vesicle	1	596	3	13924	0.15457	0.456463	7.78747	2.69367
GO:2000366	positive regulation of STAT protein import into nucleus	1	596	3	13924	0.15457	0.456463	7.78747	2.69367
GO:0045629	negative regulation of T-helper 2 cell differentiation	1	596	3	13924	0.15457	0.456463	7.78747	2.69367
GO:0072049	comma-shaped body morphogenesis	1	596	3	13924	0.15457	0.456463	7.78747	2.69367
GO:0072050	S-shaped body morphogenesis	1	596	3	13924	0.15457	0.456463	7.78747	2.69367
GO:0061198	fungiform papilla formation	1	596	3	13924	0.15457	0.456463	7.78747	2.69367
GO:0032854	positive regulation of Rap GTPase activity	1	596	3	13924	0.15457	0.456463	7.78747	2.69367
GO:0071396	cellular response to lipid	1	596	3	13924	0.15457	0.456463	7.78747	2.69367
GO:0032864	activation of Cdc42 GTPase activity	1	596	3	13924	0.15457	0.456463	7.78747	2.69367
GO:0001835	blastocyst hatching	1	596	3	13924	0.15457	0.456463	7.78747	2.69367
GO:0006213	pyrimidine nucleoside metabolic process	1	596	3	13924	0.15457	0.456463	7.78747	2.69367
GO:0071786	endoplasmic reticulum tubular network organization	1	596	3	13924	0.15457	0.456463	7.78747	2.69367
GO:0070672	response to interleukin-15	1	596	3	13924	0.15457	0.456463	7.78747	2.69367
GO:0023021	termination of signal transduction	1	596	3	13924	0.15457	0.456463	7.78747	2.69367
GO:0060166	olfactory pit development	1	596	3	13924	0.15457	0.456463	7.78747	2.69367
GO:0002248	connective tissue replacement involved in inflammatory response wound healing	1	596	3	13924	0.15457	0.456463	7.78747	2.69367
GO:0060154	cellular process regulating host cell cycle in response to virus	1	596	3	13924	0.15457	0.456463	7.78747	2.69367
GO:0051208	sequestering of calcium ion	1	596	3	13924	0.15457	0.456463	7.78747	2.69367
GO:0050851	antigen receptor-mediated signaling pathway	1	596	3	13924	0.15457	0.456463	7.78747	2.69367
GO:0009791	post-embryonic development	5	596	64	13924	0.154628	0.456463	1.82519	2.69312
GO:0045785	positive regulation of cell adhesion	3	596	31	13924	0.163031	0.470745	2.26088	2.61678
GO:0043406	positive regulation of MAP kinase activity	3	596	31	13924	0.163031	0.470745	2.26088	2.61678
GO:0007416	synapse assembly	3	596	31	13924	0.163031	0.470745	2.26088	2.61678
GO:0016477	cell migration	7	596	102	13924	0.163195	0.470745	1.6033	2.61533
GO:0051028	mRNA transport	4	596	48	13924	0.16534	0.470745	1.94687	2.59649
GO:0000381	regulation of alternative nuclear mRNA splicing, via spliceosome	2	596	16	13924	0.167881	0.470745	2.9203	2.57449
GO:0033280	response to vitamin D	2	596	16	13924	0.167881	0.470745	2.9203	2.57449
GO:0001578	microtubule bundle formation	2	596	16	13924	0.167881	0.470745	2.9203	2.57449
GO:0034341	response to interferon-gamma	2	596	16	13924	0.167881	0.470745	2.9203	2.57449
GO:0045930	negative regulation of mitotic cell cycle	2	596	16	13924	0.167881	0.470745	2.9203	2.57449
GO:0042730	fibrinolysis	2	596	16	13924	0.167881	0.470745	2.9203	2.57449
GO:0006672	ceramide metabolic process	2	596	16	13924	0.167881	0.470745	2.9203	2.57449
GO:0006644	phospholipid metabolic process	3	596	32	13924	0.173201	0.470745	2.19023	2.52948
GO:0070936	protein K48-linked ubiquitination	3	596	32	13924	0.173201	0.470745	2.19023	2.52948
GO:0001938	positive regulation of endothelial cell proliferation	4	596	50	13924	0.181606	0.470745	1.86899	2.46111
GO:0043085	positive regulation of catalytic activity	4	596	50	13924	0.181606	0.470745	1.86899	2.46111
GO:0031397	negative regulation of protein ubiquitination	2	596	17	13924	0.182779	0.470745	2.74852	2.45182
GO:0006071	glycerol metabolic process	2	596	17	13924	0.182779	0.470745	2.74852	2.45182
GO:0060349	bone morphogenesis	2	596	17	13924	0.182779	0.470745	2.74852	2.45182
GO:0010718	positive regulation of epithelial to mesenchymal transition	2	596	17	13924	0.182779	0.470745	2.74852	2.45182
GO:0009116	nucleoside metabolic process	2	596	17	13924	0.182779	0.470745	2.74852	2.45182
GO:0045596	negative regulation of cell differentiation	2	596	17	13924	0.182779	0.470745	2.74852	2.45182
GO:0016575	histone deacetylation	2	596	17	13924	0.182779	0.470745	2.74852	2.45182
GO:0010862	positive regulation of pathway-restricted SMAD protein phosphorylation	2	596	17	13924	0.182779	0.470745	2.74852	2.45182
GO:0009416	response to light stimulus	2	596	17	13924	0.182779	0.470745	2.74852	2.45182
GO:0007595	lactation	3	596	33	13924	0.183543	0.470745	2.12386	2.44581
GO:0045345	positive regulation of MHC class I biosynthetic process	1	596	4	13924	0.189318	0.470745	5.8406	2.40111
GO:0045347	negative regulation of MHC class II biosynthetic process	1	596	4	13924	0.189318	0.470745	5.8406	2.40111
GO:0045750	positive regulation of S phase of mitotic cell cycle	1	596	4	13924	0.189318	0.470745	5.8406	2.40111
GO:0022009	central nervous system vasculogenesis	1	596	4	13924	0.189318	0.470745	5.8406	2.40111
GO:0003266	regulation of secondary heart field cardioblast proliferation	1	596	4	13924	0.189318	0.470745	5.8406	2.40111
GO:0009804	coumarin metabolic process	1	596	4	13924	0.189318	0.470745	5.8406	2.40111
GO:0018963	phthalate metabolic process	1	596	4	13924	0.189318	0.470745	5.8406	2.40111
GO:0021861	forebrain radial glial cell differentiation	1	596	4	13924	0.189318	0.470745	5.8406	2.40111
GO:0010936	negative regulation of macrophage cytokine production	1	596	4	13924	0.189318	0.470745	5.8406	2.40111
GO:0033629	negative regulation of cell adhesion mediated by integrin	1	596	4	13924	0.189318	0.470745	5.8406	2.40111
GO:0097150	neuronal stem cell maintenance	1	596	4	13924	0.189318	0.470745	5.8406	2.40111
GO:0006893	Golgi to plasma membrane transport	1	596	4	13924	0.189318	0.470745	5.8406	2.40111
GO:0060428	lung epithelium development	1	596	4	13924	0.189318	0.470745	5.8406	2.40111
GO:0046822	regulation of nucleocytoplasmic transport	1	596	4	13924	0.189318	0.470745	5.8406	2.40111
GO:0006474	N-terminal protein amino acid acetylation	1	596	4	13924	0.189318	0.470745	5.8406	2.40111
GO:0010894	negative regulation of steroid biosynthetic process	1	596	4	13924	0.189318	0.470745	5.8406	2.40111
GO:0006104	succinyl-CoA metabolic process	1	596	4	13924	0.189318	0.470745	5.8406	2.40111
GO:0010891	negative regulation of sequestering of triglyceride	1	596	4	13924	0.189318	0.470745	5.8406	2.40111
GO:0042904	9-cis-retinoic acid biosynthetic process	1	596	4	13924	0.189318	0.470745	5.8406	2.40111
GO:0019530	taurine metabolic process	1	596	4	13924	0.189318	0.470745	5.8406	2.40111
GO:0043270	positive regulation of ion transport	1	596	4	13924	0.189318	0.470745	5.8406	2.40111
GO:0042482	positive regulation of odontogenesis	1	596	4	13924	0.189318	0.470745	5.8406	2.40111
GO:0001961	positive regulation of cytokine-mediated signaling pathway	1	596	4	13924	0.189318	0.470745	5.8406	2.40111
GO:0042490	mechanoreceptor differentiation	1	596	4	13924	0.189318	0.470745	5.8406	2.40111
GO:0042487	regulation of odontogenesis of dentin-containing tooth	1	596	4	13924	0.189318	0.470745	5.8406	2.40111
GO:0045822	negative regulation of heart contraction	1	596	4	13924	0.189318	0.470745	5.8406	2.40111
GO:0048026	positive regulation of nuclear mRNA splicing, via spliceosome	1	596	4	13924	0.189318	0.470745	5.8406	2.40111
GO:0020027	hemoglobin metabolic process	1	596	4	13924	0.189318	0.470745	5.8406	2.40111
GO:0018022	peptidyl-lysine methylation	1	596	4	13924	0.189318	0.470745	5.8406	2.40111
GO:0010626	negative regulation of Schwann cell proliferation	1	596	4	13924	0.189318	0.470745	5.8406	2.40111
GO:0006518	peptide metabolic process	1	596	4	13924	0.189318	0.470745	5.8406	2.40111
GO:0018879	biphenyl metabolic process	1	596	4	13924	0.189318	0.470745	5.8406	2.40111
GO:0033133	positive regulation of glucokinase activity	1	596	4	13924	0.189318	0.470745	5.8406	2.40111
GO:0007034	vacuolar transport	1	596	4	13924	0.189318	0.470745	5.8406	2.40111
GO:0007035	vacuolar acidification	1	596	4	13924	0.189318	0.470745	5.8406	2.40111
GO:0007042	lysosomal lumen acidification	1	596	4	13924	0.189318	0.470745	5.8406	2.40111
GO:0060744	mammary gland branching involved in thelarche	1	596	4	13924	0.189318	0.470745	5.8406	2.40111
GO:0016202	regulation of striated muscle tissue development	1	596	4	13924	0.189318	0.470745	5.8406	2.40111
GO:0060762	regulation of branching involved in mammary gland duct morphogenesis	1	596	4	13924	0.189318	0.470745	5.8406	2.40111
GO:0032049	cardiolipin biosynthetic process	1	596	4	13924	0.189318	0.470745	5.8406	2.40111
GO:0060364	frontal suture morphogenesis	1	596	4	13924	0.189318	0.470745	5.8406	2.40111
GO:0060363	cranial suture morphogenesis	1	596	4	13924	0.189318	0.470745	5.8406	2.40111
GO:0033601	positive regulation of mammary gland epithelial cell proliferation	1	596	4	13924	0.189318	0.470745	5.8406	2.40111
GO:0044249	cellular biosynthetic process	1	596	4	13924	0.189318	0.470745	5.8406	2.40111
GO:0042133	neurotransmitter metabolic process	1	596	4	13924	0.189318	0.470745	5.8406	2.40111
GO:0030260	entry into host cell	1	596	4	13924	0.189318	0.470745	5.8406	2.40111
GO:0051409	response to nitrosative stress	1	596	4	13924	0.189318	0.470745	5.8406	2.40111
GO:0031536	positive regulation of exit from mitosis	1	596	4	13924	0.189318	0.470745	5.8406	2.40111
GO:0051005	negative regulation of lipoprotein lipase activity	1	596	4	13924	0.189318	0.470745	5.8406	2.40111
GO:0032006	regulation of TOR signaling cascade	1	596	4	13924	0.189318	0.470745	5.8406	2.40111
GO:0051026	chiasma assembly	1	596	4	13924	0.189318	0.470745	5.8406	2.40111
GO:0045046	protein import into peroxisome membrane	1	596	4	13924	0.189318	0.470745	5.8406	2.40111
GO:0045006	DNA deamination	1	596	4	13924	0.189318	0.470745	5.8406	2.40111
GO:0048845	venous blood vessel morphogenesis	1	596	4	13924	0.189318	0.470745	5.8406	2.40111
GO:0008054	cyclin catabolic process	1	596	4	13924	0.189318	0.470745	5.8406	2.40111
GO:0070141	response to UV-A	1	596	4	13924	0.189318	0.470745	5.8406	2.40111
GO:0045542	positive regulation of cholesterol biosynthetic process	1	596	4	13924	0.189318	0.470745	5.8406	2.40111
GO:0042759	long-chain fatty acid biosynthetic process	1	596	4	13924	0.189318	0.470745	5.8406	2.40111
GO:0061009	common bile duct development	1	596	4	13924	0.189318	0.470745	5.8406	2.40111
GO:0042305	specification of segmental identity, mandibular segment	1	596	4	13924	0.189318	0.470745	5.8406	2.40111
GO:0060666	dichotomous subdivision of terminal units involved in salivary gland branching	1	596	4	13924	0.189318	0.470745	5.8406	2.40111
GO:0060662	salivary gland cavitation	1	596	4	13924	0.189318	0.470745	5.8406	2.40111
GO:0006684	sphingomyelin metabolic process	1	596	4	13924	0.189318	0.470745	5.8406	2.40111
GO:0019217	regulation of fatty acid metabolic process	1	596	4	13924	0.189318	0.470745	5.8406	2.40111
GO:0060627	regulation of vesicle-mediated transport	1	596	4	13924	0.189318	0.470745	5.8406	2.40111
GO:0009156	ribonucleoside monophosphate biosynthetic process	1	596	4	13924	0.189318	0.470745	5.8406	2.40111
GO:0006658	phosphatidylserine metabolic process	1	596	4	13924	0.189318	0.470745	5.8406	2.40111
GO:0021555	midbrain-hindbrain boundary morphogenesis	1	596	4	13924	0.189318	0.470745	5.8406	2.40111
GO:0021545	cranial nerve development	1	596	4	13924	0.189318	0.470745	5.8406	2.40111
GO:0016557	peroxisome membrane biogenesis	1	596	4	13924	0.189318	0.470745	5.8406	2.40111
GO:0032714	negative regulation of interleukin-5 production	1	596	4	13924	0.189318	0.470745	5.8406	2.40111
GO:0070574	cadmium ion transmembrane transport	1	596	4	13924	0.189318	0.470745	5.8406	2.40111
GO:0032367	intracellular cholesterol transport	1	596	4	13924	0.189318	0.470745	5.8406	2.40111
GO:0001774	microglial cell activation	1	596	4	13924	0.189318	0.470745	5.8406	2.40111
GO:0034123	positive regulation of toll-like receptor signaling pathway	1	596	4	13924	0.189318	0.470745	5.8406	2.40111
GO:0051798	positive regulation of hair follicle development	1	596	4	13924	0.189318	0.470745	5.8406	2.40111
GO:0010642	negative regulation of platelet-derived growth factor receptor signaling pathway	1	596	4	13924	0.189318	0.470745	5.8406	2.40111
GO:0035434	copper ion transmembrane transport	1	596	4	13924	0.189318	0.470745	5.8406	2.40111
GO:0006706	steroid catabolic process	1	596	4	13924	0.189318	0.470745	5.8406	2.40111
GO:0006701	progesterone biosynthetic process	1	596	4	13924	0.189318	0.470745	5.8406	2.40111
GO:0002634	regulation of germinal center formation	1	596	4	13924	0.189318	0.470745	5.8406	2.40111
GO:0071316	cellular response to nicotine	1	596	4	13924	0.189318	0.470745	5.8406	2.40111
GO:0042420	dopamine catabolic process	1	596	4	13924	0.189318	0.470745	5.8406	2.40111
GO:0006207	'de novo' pyrimidine base biosynthetic process	1	596	4	13924	0.189318	0.470745	5.8406	2.40111
GO:0071731	response to nitric oxide	1	596	4	13924	0.189318	0.470745	5.8406	2.40111
GO:0006222	UMP biosynthetic process	1	596	4	13924	0.189318	0.470745	5.8406	2.40111
GO:0060571	morphogenesis of an epithelial fold	1	596	4	13924	0.189318	0.470745	5.8406	2.40111
GO:0035860	glial cell-derived neurotrophic factor receptor signaling pathway	1	596	4	13924	0.189318	0.470745	5.8406	2.40111
GO:0060586	multicellular organismal iron ion homeostasis	1	596	4	13924	0.189318	0.470745	5.8406	2.40111
GO:0007341	penetration of zona pellucida	1	596	4	13924	0.189318	0.470745	5.8406	2.40111
GO:0002903	negative regulation of B cell apoptosis	1	596	4	13924	0.189318	0.470745	5.8406	2.40111
GO:0043154	negative regulation of cysteine-type endopeptidase activity involved in apoptotic process	4	596	51	13924	0.18993	0.471629	1.83235	2.39646
GO:0006464	protein modification process	9	596	146	13924	0.190546	0.472523	1.44015	2.39179
GO:0042692	muscle cell differentiation	3	596	34	13924	0.194041	0.480426	2.06139	2.36557
GO:0010942	positive regulation of cell death	2	596	18	13924	0.197857	0.480426	2.59582	2.33747
GO:0006611	protein export from nucleus	2	596	18	13924	0.197857	0.480426	2.59582	2.33747
GO:0046686	response to cadmium ion	2	596	18	13924	0.197857	0.480426	2.59582	2.33747
GO:0043029	T cell homeostasis	2	596	18	13924	0.197857	0.480426	2.59582	2.33747
GO:0031647	regulation of protein stability	2	596	18	13924	0.197857	0.480426	2.59582	2.33747
GO:0043484	regulation of RNA splicing	2	596	18	13924	0.197857	0.480426	2.59582	2.33747
GO:0006986	response to unfolded protein	4	596	52	13924	0.19837	0.480426	1.79711	2.33373
GO:0007173	epidermal growth factor receptor signaling pathway	8	596	129	13924	0.204286	0.480426	1.44883	2.29134
GO:0050885	neuromuscular process controlling balance	3	596	35	13924	0.204682	0.480426	2.00249	2.28854
GO:0051592	response to calcium ion	4	596	53	13924	0.206921	0.480426	1.7632	2.27285
GO:0032869	cellular response to insulin stimulus	4	596	53	13924	0.206921	0.480426	1.7632	2.27285
GO:0035556	intracellular signal transduction	16	596	293	13924	0.208793	0.480426	1.27576	2.25985
GO:0008284	positive regulation of cell proliferation	18	596	335	13924	0.20954	0.480426	1.25529	2.2547
GO:0002224	toll-like receptor signaling pathway	5	596	72	13924	0.210563	0.480426	1.62239	2.24767
GO:0006487	protein N-linked glycosylation	2	596	19	13924	0.213075	0.480426	2.4592	2.23057
GO:0060326	cell chemotaxis	2	596	19	13924	0.213075	0.480426	2.4592	2.23057
GO:0051402	neuron apoptosis	2	596	19	13924	0.213075	0.480426	2.4592	2.23057
GO:0048844	artery morphogenesis	2	596	19	13924	0.213075	0.480426	2.4592	2.23057
GO:0042744	hydrogen peroxide catabolic process	2	596	19	13924	0.213075	0.480426	2.4592	2.23057
GO:0048813	dendrite morphogenesis	2	596	19	13924	0.213075	0.480426	2.4592	2.23057
GO:0015949	nucleobase-containing small molecule interconversion	2	596	19	13924	0.213075	0.480426	2.4592	2.23057
GO:0030177	positive regulation of Wnt receptor signaling pathway	2	596	19	13924	0.213075	0.480426	2.4592	2.23057
GO:0055093	response to hyperoxia	2	596	19	13924	0.213075	0.480426	2.4592	2.23057
GO:0033344	cholesterol efflux	2	596	19	13924	0.213075	0.480426	2.4592	2.23057
GO:0017144	drug metabolic process	2	596	19	13924	0.213075	0.480426	2.4592	2.23057
GO:0048661	positive regulation of smooth muscle cell proliferation	3	596	36	13924	0.215451	0.480426	1.94687	2.21457
GO:0007623	circadian rhythm	3	596	36	13924	0.215451	0.480426	1.94687	2.21457
GO:0008206	bile acid metabolic process	3	596	36	13924	0.215451	0.480426	1.94687	2.21457
GO:0006766	vitamin metabolic process	4	596	54	13924	0.215574	0.480426	1.73055	2.21375
GO:0048642	negative regulation of skeletal muscle tissue development	1	596	5	13924	0.222636	0.480426	4.67248	2.16724
GO:0051098	regulation of binding	1	596	5	13924	0.222636	0.480426	4.67248	2.16724
GO:0007598	blood coagulation, extrinsic pathway	1	596	5	13924	0.222636	0.480426	4.67248	2.16724
GO:0015793	glycerol transport	1	596	5	13924	0.222636	0.480426	4.67248	2.16724
GO:0042531	positive regulation of tyrosine phosphorylation of STAT protein	1	596	5	13924	0.222636	0.480426	4.67248	2.16724
GO:0006082	organic acid metabolic process	1	596	5	13924	0.222636	0.480426	4.67248	2.16724
GO:0006824	cobalt ion transport	1	596	5	13924	0.222636	0.480426	4.67248	2.16724
GO:0033689	negative regulation of osteoblast proliferation	1	596	5	13924	0.222636	0.480426	4.67248	2.16724
GO:0000389	nuclear mRNA 3'-splice site recognition	1	596	5	13924	0.222636	0.480426	4.67248	2.16724
GO:0006873	cellular ion homeostasis	1	596	5	13924	0.222636	0.480426	4.67248	2.16724
GO:0001504	neurotransmitter uptake	1	596	5	13924	0.222636	0.480426	4.67248	2.16724
GO:0060054	positive regulation of epithelial cell proliferation involved in wound healing	1	596	5	13924	0.222636	0.480426	4.67248	2.16724
GO:0006110	regulation of glycolysis	1	596	5	13924	0.222636	0.480426	4.67248	2.16724
GO:0010890	positive regulation of sequestering of triglyceride	1	596	5	13924	0.222636	0.480426	4.67248	2.16724
GO:0022417	protein maturation by protein folding	1	596	5	13924	0.222636	0.480426	4.67248	2.16724
GO:0070741	response to interleukin-6	1	596	5	13924	0.222636	0.480426	4.67248	2.16724
GO:0034384	high-density lipoprotein particle clearance	1	596	5	13924	0.222636	0.480426	4.67248	2.16724
GO:0032925	regulation of activin receptor signaling pathway	1	596	5	13924	0.222636	0.480426	4.67248	2.16724
GO:0051101	regulation of DNA binding	1	596	5	13924	0.222636	0.480426	4.67248	2.16724
GO:0003139	secondary heart field specification	1	596	5	13924	0.222636	0.480426	4.67248	2.16724
GO:0045055	regulated secretory pathway	1	596	5	13924	0.222636	0.480426	4.67248	2.16724
GO:0048012	hepatocyte growth factor receptor signaling pathway	1	596	5	13924	0.222636	0.480426	4.67248	2.16724
GO:0006534	cysteine metabolic process	1	596	5	13924	0.222636	0.480426	4.67248	2.16724
GO:0032502	developmental process	1	596	5	13924	0.222636	0.480426	4.67248	2.16724
GO:0035641	locomotory exploration behavior	1	596	5	13924	0.222636	0.480426	4.67248	2.16724
GO:0007006	mitochondrial membrane organization	1	596	5	13924	0.222636	0.480426	4.67248	2.16724
GO:0006972	hyperosmotic response	1	596	5	13924	0.222636	0.480426	4.67248	2.16724
GO:0018894	dibenzo-p-dioxin metabolic process	1	596	5	13924	0.222636	0.480426	4.67248	2.16724
GO:0033129	positive regulation of histone phosphorylation	1	596	5	13924	0.222636	0.480426	4.67248	2.16724
GO:0014808	release of sequestered calcium ion into cytosol by sarcoplasmic reticulum	1	596	5	13924	0.222636	0.480426	4.67248	2.16724
GO:0007044	cell-substrate junction assembly	1	596	5	13924	0.222636	0.480426	4.67248	2.16724
GO:0072661	protein targeting to plasma membrane	1	596	5	13924	0.222636	0.480426	4.67248	2.16724
GO:0000266	mitochondrial fission	1	596	5	13924	0.222636	0.480426	4.67248	2.16724
GO:0051489	regulation of filopodium assembly	1	596	5	13924	0.222636	0.480426	4.67248	2.16724
GO:0032099	negative regulation of appetite	1	596	5	13924	0.222636	0.480426	4.67248	2.16724
GO:0032486	Rap protein signal transduction	1	596	5	13924	0.222636	0.480426	4.67248	2.16724
GO:0060789	hair follicle placode formation	1	596	5	13924	0.222636	0.480426	4.67248	2.16724
GO:0035246	peptidyl-arginine N-methylation	1	596	5	13924	0.222636	0.480426	4.67248	2.16724
GO:0002064	epithelial cell development	1	596	5	13924	0.222636	0.480426	4.67248	2.16724
GO:0043171	peptide catabolic process	1	596	5	13924	0.222636	0.480426	4.67248	2.16724
GO:0030259	lipid glycosylation	1	596	5	13924	0.222636	0.480426	4.67248	2.16724
GO:0060706	cell differentiation involved in embryonic placenta development	1	596	5	13924	0.222636	0.480426	4.67248	2.16724
GO:0014037	Schwann cell differentiation	1	596	5	13924	0.222636	0.480426	4.67248	2.16724
GO:0006654	phosphatidic acid biosynthetic process	1	596	5	13924	0.222636	0.480426	4.67248	2.16724
GO:0031573	intra-S DNA damage checkpoint	1	596	5	13924	0.222636	0.480426	4.67248	2.16724
GO:0045124	regulation of bone resorption	1	596	5	13924	0.222636	0.480426	4.67248	2.16724
GO:0050765	negative regulation of phagocytosis	1	596	5	13924	0.222636	0.480426	4.67248	2.16724
GO:0043312	neutrophil degranulation	1	596	5	13924	0.222636	0.480426	4.67248	2.16724
GO:0042304	regulation of fatty acid biosynthetic process	1	596	5	13924	0.222636	0.480426	4.67248	2.16724
GO:0061037	negative regulation of cartilage development	1	596	5	13924	0.222636	0.480426	4.67248	2.16724
GO:0045598	regulation of fat cell differentiation	1	596	5	13924	0.222636	0.480426	4.67248	2.16724
GO:0014075	response to amine stimulus	1	596	5	13924	0.222636	0.480426	4.67248	2.16724
GO:0003084	positive regulation of systemic arterial blood pressure	1	596	5	13924	0.222636	0.480426	4.67248	2.16724
GO:0045581	negative regulation of T cell differentiation	1	596	5	13924	0.222636	0.480426	4.67248	2.16724
GO:0070544	histone H3-K36 demethylation	1	596	5	13924	0.222636	0.480426	4.67248	2.16724
GO:0040012	regulation of locomotion	1	596	5	13924	0.222636	0.480426	4.67248	2.16724
GO:0016572	histone phosphorylation	1	596	5	13924	0.222636	0.480426	4.67248	2.16724
GO:0040020	regulation of meiosis	1	596	5	13924	0.222636	0.480426	4.67248	2.16724
GO:0032713	negative regulation of interleukin-4 production	1	596	5	13924	0.222636	0.480426	4.67248	2.16724
GO:0022617	extracellular matrix disassembly	1	596	5	13924	0.222636	0.480426	4.67248	2.16724
GO:0035729	cellular response to hepatocyte growth factor stimulus	1	596	5	13924	0.222636	0.480426	4.67248	2.16724
GO:0033014	tetrapyrrole biosynthetic process	1	596	5	13924	0.222636	0.480426	4.67248	2.16724
GO:0034109	homotypic cell-cell adhesion	1	596	5	13924	0.222636	0.480426	4.67248	2.16724
GO:0031659	positive regulation of cyclin-dependent protein kinase activity involved in G1/S	1	596	5	13924	0.222636	0.480426	4.67248	2.16724
GO:0010863	positive regulation of phospholipase C activity	1	596	5	13924	0.222636	0.480426	4.67248	2.16724
GO:0006725	cellular aromatic compound metabolic process	1	596	5	13924	0.222636	0.480426	4.67248	2.16724
GO:0045639	positive regulation of myeloid cell differentiation	1	596	5	13924	0.222636	0.480426	4.67248	2.16724
GO:0045627	positive regulation of T-helper 1 cell differentiation	1	596	5	13924	0.222636	0.480426	4.67248	2.16724
GO:0051963	regulation of synapse assembly	1	596	5	13924	0.222636	0.480426	4.67248	2.16724
GO:0001818	negative regulation of cytokine production	1	596	5	13924	0.222636	0.480426	4.67248	2.16724
GO:0046324	regulation of glucose import	1	596	5	13924	0.222636	0.480426	4.67248	2.16724
GO:0002286	T cell activation involved in immune response	1	596	5	13924	0.222636	0.480426	4.67248	2.16724
GO:0032819	positive regulation of natural killer cell proliferation	1	596	5	13924	0.222636	0.480426	4.67248	2.16724
GO:0060137	maternal process involved in parturition	1	596	5	13924	0.222636	0.480426	4.67248	2.16724
GO:0043951	negative regulation of cAMP-mediated signaling	1	596	5	13924	0.222636	0.480426	4.67248	2.16724
GO:0032801	receptor catabolic process	1	596	5	13924	0.222636	0.480426	4.67248	2.16724
GO:0010761	fibroblast migration	1	596	5	13924	0.222636	0.480426	4.67248	2.16724
GO:0010763	positive regulation of fibroblast migration	1	596	5	13924	0.222636	0.480426	4.67248	2.16724
GO:0050803	regulation of synapse structure and activity	1	596	5	13924	0.222636	0.480426	4.67248	2.16724
GO:0050810	regulation of steroid biosynthetic process	1	596	5	13924	0.222636	0.480426	4.67248	2.16724
GO:0031115	negative regulation of microtubule polymerization	1	596	5	13924	0.222636	0.480426	4.67248	2.16724
GO:0006633	fatty acid biosynthetic process	4	596	55	13924	0.224323	0.4835	1.69908	2.15635
GO:0045444	fat cell differentiation	3	596	37	13924	0.226335	0.4867	1.89425	2.14347
GO:0050729	positive regulation of inflammatory response	3	596	37	13924	0.226335	0.4867	1.89425	2.14347
GO:0050999	regulation of nitric-oxide synthase activity	2	596	20	13924	0.228395	0.488851	2.33624	2.13039
GO:0048839	inner ear development	2	596	20	13924	0.228395	0.488851	2.33624	2.13039
GO:0006796	phosphate-containing compound metabolic process	2	596	20	13924	0.228395	0.488851	2.33624	2.13039
GO:0030032	lamellipodium assembly	2	596	20	13924	0.228395	0.488851	2.33624	2.13039
GO:0009887	organ morphogenesis	6	596	94	13924	0.229964	0.490501	1.49122	2.12052
GO:0010628	positive regulation of gene expression	6	596	94	13924	0.229964	0.490501	1.49122	2.12052
GO:0034220	ion transmembrane transport	6	596	94	13924	0.229964	0.490501	1.49122	2.12052
GO:0006897	endocytosis	7	596	114	13924	0.231585	0.493388	1.43453	2.11039
GO:0043434	response to peptide hormone stimulus	4	596	56	13924	0.233161	0.496174	1.66874	2.1006
GO:0006928	cellular component movement	6	596	95	13924	0.236688	0.498097	1.47552	2.07894
GO:0014070	response to organic cyclic compound	6	596	95	13924	0.236688	0.498097	1.47552	2.07894
GO:0042542	response to hydrogen peroxide	3	596	38	13924	0.23732	0.498097	1.8444	2.0751
GO:0016337	cell-cell adhesion	5	596	76	13924	0.240651	0.498097	1.537	2.05499
GO:0005975	carbohydrate metabolic process	15	596	281	13924	0.241666	0.498097	1.2471	2.04891
GO:0045454	cell redox homeostasis	4	596	57	13924	0.242081	0.498097	1.63947	2.04644
GO:0009611	response to wounding	4	596	57	13924	0.242081	0.498097	1.63947	2.04644
GO:0043552	positive regulation of phosphatidylinositol 3-kinase activity	2	596	21	13924	0.243784	0.498097	2.22499	2.03632
GO:0060048	cardiac muscle contraction	2	596	21	13924	0.243784	0.498097	2.22499	2.03632
GO:0016338	calcium-independent cell-cell adhesion	2	596	21	13924	0.243784	0.498097	2.22499	2.03632
GO:0031016	pancreas development	2	596	21	13924	0.243784	0.498097	2.22499	2.03632
GO:0042130	negative regulation of T cell proliferation	2	596	21	13924	0.243784	0.498097	2.22499	2.03632
GO:0034599	cellular response to oxidative stress	2	596	21	13924	0.243784	0.498097	2.22499	2.03632
GO:0001702	gastrulation with mouth forming second	2	596	21	13924	0.243784	0.498097	2.22499	2.03632
GO:0030574	collagen catabolic process	2	596	21	13924	0.243784	0.498097	2.22499	2.03632
GO:0008645	hexose transport	3	596	39	13924	0.248391	0.498097	1.79711	2.00931
GO:0007249	I-kappaB kinase/NF-kappaB cascade	3	596	39	13924	0.248391	0.498097	1.79711	2.00931
GO:0007155	cell adhesion	28	596	563	13924	0.25147	0.498097	1.1619	1.99154
GO:0048667	cell morphogenesis involved in neuron differentiation	1	596	6	13924	0.254583	0.498097	3.89374	1.97379
GO:0009308	amine metabolic process	1	596	6	13924	0.254583	0.498097	3.89374	1.97379
GO:0048102	autophagic cell death	1	596	6	13924	0.254583	0.498097	3.89374	1.97379
GO:0003214	cardiac left ventricle morphogenesis	1	596	6	13924	0.254583	0.498097	3.89374	1.97379
GO:0030851	granulocyte differentiation	1	596	6	13924	0.254583	0.498097	3.89374	1.97379
GO:0070365	hepatocyte differentiation	1	596	6	13924	0.254583	0.498097	3.89374	1.97379
GO:0006828	manganese ion transport	1	596	6	13924	0.254583	0.498097	3.89374	1.97379
GO:0046470	phosphatidylcholine metabolic process	1	596	6	13924	0.254583	0.498097	3.89374	1.97379
GO:0007171	activation of transmembrane receptor protein tyrosine kinase activity	1	596	6	13924	0.254583	0.498097	3.89374	1.97379
GO:0007184	SMAD protein import into nucleus	1	596	6	13924	0.254583	0.498097	3.89374	1.97379
GO:0006027	glycosaminoglycan catabolic process	1	596	6	13924	0.254583	0.498097	3.89374	1.97379
GO:0060042	retina morphogenesis in camera-type eye	1	596	6	13924	0.254583	0.498097	3.89374	1.97379
GO:0010898	positive regulation of triglyceride catabolic process	1	596	6	13924	0.254583	0.498097	3.89374	1.97379
GO:0001514	selenocysteine incorporation	1	596	6	13924	0.254583	0.498097	3.89374	1.97379
GO:0031054	pre-miRNA processing	1	596	6	13924	0.254583	0.498097	3.89374	1.97379
GO:0010887	negative regulation of cholesterol storage	1	596	6	13924	0.254583	0.498097	3.89374	1.97379
GO:0006111	regulation of gluconeogenesis	1	596	6	13924	0.254583	0.498097	3.89374	1.97379
GO:0031065	positive regulation of histone deacetylation	1	596	6	13924	0.254583	0.498097	3.89374	1.97379
GO:0021795	cerebral cortex cell migration	1	596	6	13924	0.254583	0.498097	3.89374	1.97379
GO:0060828	regulation of canonical Wnt receptor signaling pathway	1	596	6	13924	0.254583	0.498097	3.89374	1.97379
GO:0000012	single strand break repair	1	596	6	13924	0.254583	0.498097	3.89374	1.97379
GO:0015886	heme transport	1	596	6	13924	0.254583	0.498097	3.89374	1.97379
GO:0006573	valine metabolic process	1	596	6	13924	0.254583	0.498097	3.89374	1.97379
GO:0006975	DNA damage induced protein phosphorylation	1	596	6	13924	0.254583	0.498097	3.89374	1.97379
GO:0033169	histone H3-K9 demethylation	1	596	6	13924	0.254583	0.498097	3.89374	1.97379
GO:0046134	pyrimidine nucleoside biosynthetic process	1	596	6	13924	0.254583	0.498097	3.89374	1.97379
GO:0042117	monocyte activation	1	596	6	13924	0.254583	0.498097	3.89374	1.97379
GO:0045906	negative regulation of vasoconstriction	1	596	6	13924	0.254583	0.498097	3.89374	1.97379
GO:0016265	death	1	596	6	13924	0.254583	0.498097	3.89374	1.97379
GO:0015012	heparan sulfate proteoglycan biosynthetic process	1	596	6	13924	0.254583	0.498097	3.89374	1.97379
GO:0015840	urea transport	1	596	6	13924	0.254583	0.498097	3.89374	1.97379
GO:0019800	peptide cross-linking via chondroitin 4-sulfate glycosaminoglycan	1	596	6	13924	0.254583	0.498097	3.89374	1.97379
GO:0031576	G2/M transition checkpoint	1	596	6	13924	0.254583	0.498097	3.89374	1.97379
GO:0055089	fatty acid homeostasis	1	596	6	13924	0.254583	0.498097	3.89374	1.97379
GO:0003407	neural retina development	1	596	6	13924	0.254583	0.498097	3.89374	1.97379
GO:0050767	regulation of neurogenesis	1	596	6	13924	0.254583	0.498097	3.89374	1.97379
GO:0046621	negative regulation of organ growth	1	596	6	13924	0.254583	0.498097	3.89374	1.97379
GO:0046628	positive regulation of insulin receptor signaling pathway	1	596	6	13924	0.254583	0.498097	3.89374	1.97379
GO:0019885	antigen processing and presentation of endogenous peptide antigen via MHC class I	1	596	6	13924	0.254583	0.498097	3.89374	1.97379
GO:0045588	positive regulation of gamma-delta T cell differentiation	1	596	6	13924	0.254583	0.498097	3.89374	1.97379
GO:0032364	oxygen homeostasis	1	596	6	13924	0.254583	0.498097	3.89374	1.97379
GO:0043403	skeletal muscle tissue regeneration	1	596	6	13924	0.254583	0.498097	3.89374	1.97379
GO:0016126	sterol biosynthetic process	1	596	6	13924	0.254583	0.498097	3.89374	1.97379
GO:0031297	replication fork processing	1	596	6	13924	0.254583	0.498097	3.89374	1.97379
GO:0051347	positive regulation of transferase activity	1	596	6	13924	0.254583	0.498097	3.89374	1.97379
GO:0043030	regulation of macrophage activation	1	596	6	13924	0.254583	0.498097	3.89374	1.97379
GO:0009913	epidermal cell differentiation	1	596	6	13924	0.254583	0.498097	3.89374	1.97379
GO:0007260	tyrosine phosphorylation of STAT protein	1	596	6	13924	0.254583	0.498097	3.89374	1.97379
GO:0007262	STAT protein import into nucleus	1	596	6	13924	0.254583	0.498097	3.89374	1.97379
GO:0007253	cytoplasmic sequestering of NF-kappaB	1	596	6	13924	0.254583	0.498097	3.89374	1.97379
GO:0042428	serotonin metabolic process	1	596	6	13924	0.254583	0.498097	3.89374	1.97379
GO:0048541	Peyer's patch development	1	596	6	13924	0.254583	0.498097	3.89374	1.97379
GO:0019441	tryptophan catabolic process to kynurenine	1	596	6	13924	0.254583	0.498097	3.89374	1.97379
GO:0032825	positive regulation of natural killer cell differentiation	1	596	6	13924	0.254583	0.498097	3.89374	1.97379
GO:0046339	diacylglycerol metabolic process	1	596	6	13924	0.254583	0.498097	3.89374	1.97379
GO:0018345	protein palmitoylation	1	596	6	13924	0.254583	0.498097	3.89374	1.97379
GO:0043981	histone H4-K5 acetylation	1	596	6	13924	0.254583	0.498097	3.89374	1.97379
GO:0043982	histone H4-K8 acetylation	1	596	6	13924	0.254583	0.498097	3.89374	1.97379
GO:0042517	positive regulation of tyrosine phosphorylation of Stat3 protein	2	596	22	13924	0.25921	0.505542	2.12386	1.94781
GO:0006471	protein ADP-ribosylation	2	596	22	13924	0.25921	0.505542	2.12386	1.94781
GO:0030217	T cell differentiation	2	596	22	13924	0.25921	0.505542	2.12386	1.94781
GO:0030521	androgen receptor signaling pathway	3	596	40	13924	0.259538	0.505647	1.75218	1.94598
GO:0006865	amino acid transport	3	596	41	13924	0.270747	0.517424	1.70945	1.88498
GO:0030168	platelet activation	13	596	246	13924	0.271771	0.517424	1.2346	1.87954
GO:0007275	multicellular organismal development	44	596	923	13924	0.272603	0.517424	1.1137	1.87513
GO:0045787	positive regulation of cell cycle	2	596	23	13924	0.274644	0.517424	2.03151	1.86437
GO:0007157	heterophilic cell-cell adhesion	2	596	23	13924	0.274644	0.517424	2.03151	1.86437
GO:0016339	calcium-dependent cell-cell adhesion	2	596	23	13924	0.274644	0.517424	2.03151	1.86437
GO:0048705	skeletal system morphogenesis	2	596	23	13924	0.274644	0.517424	2.03151	1.86437
GO:0060338	regulation of type I interferon-mediated signaling pathway	2	596	23	13924	0.274644	0.517424	2.03151	1.86437
GO:0008333	endosome to lysosome transport	2	596	23	13924	0.274644	0.517424	2.03151	1.86437
GO:0006974	response to DNA damage stimulus	7	596	121	13924	0.275223	0.517424	1.35154	1.86133
GO:0007179	transforming growth factor beta receptor signaling pathway	4	596	61	13924	0.278438	0.517424	1.53196	1.84457
GO:0010951	negative regulation of endopeptidase activity	4	596	61	13924	0.278438	0.517424	1.53196	1.84457
GO:0006357	regulation of transcription from RNA polymerase II promoter	12	596	227	13924	0.281936	0.517424	1.23502	1.82656
GO:0000076	DNA replication checkpoint	1	596	7	13924	0.285214	0.517424	3.33749	1.80988
GO:0035590	purinergic nucleotide receptor signaling pathway	1	596	7	13924	0.285214	0.517424	3.33749	1.80988
GO:0009812	flavonoid metabolic process	1	596	7	13924	0.285214	0.517424	3.33749	1.80988
GO:2000060	positive regulation of protein ubiquitination involved in ubiquitin-dependent protein catabolic process	1	596	7	13924	0.285214	0.517424	3.33749	1.80988
GO:0006853	carnitine shuttle	1	596	7	13924	0.285214	0.517424	3.33749	1.80988
GO:0006032	chitin catabolic process	1	596	7	13924	0.285214	0.517424	3.33749	1.80988
GO:0006029	proteoglycan metabolic process	1	596	7	13924	0.285214	0.517424	3.33749	1.80988
GO:0010870	positive regulation of receptor biosynthetic process	1	596	7	13924	0.285214	0.517424	3.33749	1.80988
GO:0006101	citrate metabolic process	1	596	7	13924	0.285214	0.517424	3.33749	1.80988
GO:0009792	embryo development ending in birth or egg hatching	1	596	7	13924	0.285214	0.517424	3.33749	1.80988
GO:0042989	sequestering of actin monomers	1	596	7	13924	0.285214	0.517424	3.33749	1.80988
GO:0001574	ganglioside biosynthetic process	1	596	7	13924	0.285214	0.517424	3.33749	1.80988
GO:0001553	luteinization	1	596	7	13924	0.285214	0.517424	3.33749	1.80988
GO:0045823	positive regulation of heart contraction	1	596	7	13924	0.285214	0.517424	3.33749	1.80988
GO:0034333	adherens junction assembly	1	596	7	13924	0.285214	0.517424	3.33749	1.80988
GO:0060026	convergent extension	1	596	7	13924	0.285214	0.517424	3.33749	1.80988
GO:0007095	mitotic cell cycle G2/M transition DNA damage checkpoint	1	596	7	13924	0.285214	0.517424	3.33749	1.80988
GO:0048711	positive regulation of astrocyte differentiation	1	596	7	13924	0.285214	0.517424	3.33749	1.80988
GO:0030728	ovulation	1	596	7	13924	0.285214	0.517424	3.33749	1.80988
GO:0021984	adenohypophysis development	1	596	7	13924	0.285214	0.517424	3.33749	1.80988
GO:0006559	L-phenylalanine catabolic process	1	596	7	13924	0.285214	0.517424	3.33749	1.80988
GO:0003197	endocardial cushion development	1	596	7	13924	0.285214	0.517424	3.33749	1.80988
GO:0000239	pachytene	1	596	7	13924	0.285214	0.517424	3.33749	1.80988
GO:0006002	fructose 6-phosphate metabolic process	1	596	7	13924	0.285214	0.517424	3.33749	1.80988
GO:0006012	galactose metabolic process	1	596	7	13924	0.285214	0.517424	3.33749	1.80988
GO:0002021	response to dietary excess	1	596	7	13924	0.285214	0.517424	3.33749	1.80988
GO:0060765	regulation of androgen receptor signaling pathway	1	596	7	13924	0.285214	0.517424	3.33749	1.80988
GO:0032435	negative regulation of proteasomal ubiquitin-dependent protein catabolic process	1	596	7	13924	0.285214	0.517424	3.33749	1.80988
GO:0042135	neurotransmitter catabolic process	1	596	7	13924	0.285214	0.517424	3.33749	1.80988
GO:0051001	negative regulation of nitric-oxide synthase activity	1	596	7	13924	0.285214	0.517424	3.33749	1.80988
GO:0043149	stress fiber assembly	1	596	7	13924	0.285214	0.517424	3.33749	1.80988
GO:0030203	glycosaminoglycan metabolic process	1	596	7	13924	0.285214	0.517424	3.33749	1.80988
GO:0008064	regulation of actin polymerization or depolymerization	1	596	7	13924	0.285214	0.517424	3.33749	1.80988
GO:0042738	exogenous drug catabolic process	1	596	7	13924	0.285214	0.517424	3.33749	1.80988
GO:0003016	respiratory system process	1	596	7	13924	0.285214	0.517424	3.33749	1.80988
GO:0042761	very long-chain fatty acid biosynthetic process	1	596	7	13924	0.285214	0.517424	3.33749	1.80988
GO:0042307	positive regulation of protein import into nucleus	1	596	7	13924	0.285214	0.517424	3.33749	1.80988
GO:0042711	maternal behavior	1	596	7	13924	0.285214	0.517424	3.33749	1.80988
GO:0006688	glycosphingolipid biosynthetic process	1	596	7	13924	0.285214	0.517424	3.33749	1.80988
GO:0014059	regulation of dopamine secretion	1	596	7	13924	0.285214	0.517424	3.33749	1.80988
GO:0032740	positive regulation of interleukin-17 production	1	596	7	13924	0.285214	0.517424	3.33749	1.80988
GO:0021522	spinal cord motor neuron differentiation	1	596	7	13924	0.285214	0.517424	3.33749	1.80988
GO:0006342	chromatin silencing	1	596	7	13924	0.285214	0.517424	3.33749	1.80988
GO:0071223	cellular response to lipoteichoic acid	1	596	7	13924	0.285214	0.517424	3.33749	1.80988
GO:0060231	mesenchymal to epithelial transition	1	596	7	13924	0.285214	0.517424	3.33749	1.80988
GO:0035767	endothelial cell chemotaxis	1	596	7	13924	0.285214	0.517424	3.33749	1.80988
GO:0012501	programmed cell death	1	596	7	13924	0.285214	0.517424	3.33749	1.80988
GO:0007406	negative regulation of neuroblast proliferation	1	596	7	13924	0.285214	0.517424	3.33749	1.80988
GO:0010832	negative regulation of myotube differentiation	1	596	7	13924	0.285214	0.517424	3.33749	1.80988
GO:2000377	regulation of reactive oxygen species metabolic process	1	596	7	13924	0.285214	0.517424	3.33749	1.80988
GO:0009062	fatty acid catabolic process	1	596	7	13924	0.285214	0.517424	3.33749	1.80988
GO:0042416	dopamine biosynthetic process	1	596	7	13924	0.285214	0.517424	3.33749	1.80988
GO:0048598	embryonic morphogenesis	1	596	7	13924	0.285214	0.517424	3.33749	1.80988
GO:0090037	positive regulation of protein kinase C signaling cascade	1	596	7	13924	0.285214	0.517424	3.33749	1.80988
GO:0006221	pyrimidine nucleotide biosynthetic process	1	596	7	13924	0.285214	0.517424	3.33749	1.80988
GO:0051205	protein insertion into membrane	1	596	7	13924	0.285214	0.517424	3.33749	1.80988
GO:0043983	histone H4-K12 acetylation	1	596	7	13924	0.285214	0.517424	3.33749	1.80988
GO:0001934	positive regulation of protein phosphorylation	5	596	82	13924	0.28766	0.520836	1.42454	1.79756
GO:0051260	protein homooligomerization	5	596	82	13924	0.28766	0.520836	1.42454	1.79756
GO:0006813	potassium ion transport	8	596	144	13924	0.289276	0.521596	1.29791	1.78948
GO:0060397	JAK-STAT cascade involved in growth hormone signaling pathway	2	596	24	13924	0.290058	0.521596	1.94687	1.78559
GO:0006352	transcription initiation, DNA-dependent	2	596	24	13924	0.290058	0.521596	1.94687	1.78559
GO:0030514	negative regulation of BMP signaling pathway	2	596	24	13924	0.290058	0.521596	1.94687	1.78559
GO:0030513	positive regulation of BMP signaling pathway	2	596	24	13924	0.290058	0.521596	1.94687	1.78559
GO:0006206	pyrimidine base metabolic process	2	596	24	13924	0.290058	0.521596	1.94687	1.78559
GO:0030073	insulin secretion	2	596	24	13924	0.290058	0.521596	1.94687	1.78559
GO:0000209	protein polyubiquitination	6	596	103	13924	0.292337	0.525182	1.36092	1.77429
GO:0032526	response to retinoic acid	3	596	43	13924	0.293302	0.525257	1.62994	1.76954
GO:0007519	skeletal muscle tissue development	3	596	43	13924	0.293302	0.525257	1.62994	1.76954
GO:0006954	inflammatory response	13	596	252	13924	0.298439	0.525257	1.2052	1.74449
GO:0030036	actin cytoskeleton organization	7	596	125	13924	0.301036	0.525257	1.3083	1.73199
GO:0000236	mitotic prometaphase	5	596	84	13924	0.303693	0.525257	1.39062	1.71931
GO:0010629	negative regulation of gene expression	3	596	44	13924	0.304626	0.525257	1.59289	1.71489
GO:0008629	induction of apoptosis by intracellular signals	3	596	44	13924	0.304626	0.525257	1.59289	1.71489
GO:0008380	RNA splicing	14	596	275	13924	0.304743	0.525257	1.18936	1.71434
GO:0007267	cell-cell signaling	12	596	232	13924	0.305426	0.525257	1.2084	1.71111
GO:0000375	RNA splicing, via transesterification reactions	2	596	25	13924	0.305429	0.525257	1.86899	1.71109
GO:0030325	adrenal gland development	2	596	25	13924	0.305429	0.525257	1.86899	1.71109
GO:0034612	response to tumor necrosis factor	2	596	25	13924	0.305429	0.525257	1.86899	1.71109
GO:0060325	face morphogenesis	2	596	25	13924	0.305429	0.525257	1.86899	1.71109
GO:0070423	nucleotide-binding oligomerization domain containing signaling pathway	2	596	25	13924	0.305429	0.525257	1.86899	1.71109
GO:0042326	negative regulation of phosphorylation	2	596	25	13924	0.305429	0.525257	1.86899	1.71109
GO:0045599	negative regulation of fat cell differentiation	2	596	25	13924	0.305429	0.525257	1.86899	1.71109
GO:0045668	negative regulation of osteoblast differentiation	2	596	25	13924	0.305429	0.525257	1.86899	1.71109
GO:0030901	midbrain development	2	596	25	13924	0.305429	0.525257	1.86899	1.71109
GO:0008150	biological_process	26	596	539	13924	0.309002	0.525257	1.12694	1.69431
GO:0031396	regulation of protein ubiquitination	1	596	8	13924	0.314585	0.525257	2.9203	1.66848
GO:0035567	non-canonical Wnt receptor signaling pathway	1	596	8	13924	0.314585	0.525257	2.9203	1.66848
GO:0042551	neuron maturation	1	596	8	13924	0.314585	0.525257	2.9203	1.66848
GO:0043586	tongue development	1	596	8	13924	0.314585	0.525257	2.9203	1.66848
GO:0010042	response to manganese ion	1	596	8	13924	0.314585	0.525257	2.9203	1.66848
GO:0007172	signal complex assembly	1	596	8	13924	0.314585	0.525257	2.9203	1.66848
GO:0007183	SMAD protein complex assembly	1	596	8	13924	0.314585	0.525257	2.9203	1.66848
GO:0060426	lung vasculature development	1	596	8	13924	0.314585	0.525257	2.9203	1.66848
GO:0042921	glucocorticoid receptor signaling pathway	1	596	8	13924	0.314585	0.525257	2.9203	1.66848
GO:0060445	branching involved in salivary gland morphogenesis	1	596	8	13924	0.314585	0.525257	2.9203	1.66848
GO:0050921	positive regulation of chemotaxis	1	596	8	13924	0.314585	0.525257	2.9203	1.66848
GO:0006105	succinate metabolic process	1	596	8	13924	0.314585	0.525257	2.9203	1.66848
GO:0060071	Wnt receptor signaling pathway, planar cell polarity pathway	1	596	8	13924	0.314585	0.525257	2.9203	1.66848
GO:0007600	sensory perception	1	596	8	13924	0.314585	0.525257	2.9203	1.66848
GO:0042994	cytoplasmic sequestering of transcription factor	1	596	8	13924	0.314585	0.525257	2.9203	1.66848
GO:0070306	lens fiber cell differentiation	1	596	8	13924	0.314585	0.525257	2.9203	1.66848
GO:0050901	leukocyte tethering or rolling	1	596	8	13924	0.314585	0.525257	2.9203	1.66848
GO:0001542	ovulation from ovarian follicle	1	596	8	13924	0.314585	0.525257	2.9203	1.66848
GO:0045088	regulation of innate immune response	1	596	8	13924	0.314585	0.525257	2.9203	1.66848
GO:0050665	hydrogen peroxide biosynthetic process	1	596	8	13924	0.314585	0.525257	2.9203	1.66848
GO:0036065	fucosylation	1	596	8	13924	0.314585	0.525257	2.9203	1.66848
GO:0006536	glutamate metabolic process	1	596	8	13924	0.314585	0.525257	2.9203	1.66848
GO:0034616	response to laminar fluid shear stress	1	596	8	13924	0.314585	0.525257	2.9203	1.66848
GO:0048387	negative regulation of retinoic acid receptor signaling pathway	1	596	8	13924	0.314585	0.525257	2.9203	1.66848
GO:0060391	positive regulation of SMAD protein import into nucleus	1	596	8	13924	0.314585	0.525257	2.9203	1.66848
GO:0015884	folic acid transport	1	596	8	13924	0.314585	0.525257	2.9203	1.66848
GO:0060396	growth hormone receptor signaling pathway	1	596	8	13924	0.314585	0.525257	2.9203	1.66848
GO:0001676	long-chain fatty acid metabolic process	1	596	8	13924	0.314585	0.525257	2.9203	1.66848
GO:0045948	positive regulation of translational initiation	1	596	8	13924	0.314585	0.525257	2.9203	1.66848
GO:0017158	regulation of calcium ion-dependent exocytosis	1	596	8	13924	0.314585	0.525257	2.9203	1.66848
GO:0008053	mitochondrial fusion	1	596	8	13924	0.314585	0.525257	2.9203	1.66848
GO:0019255	glucose 1-phosphate metabolic process	1	596	8	13924	0.314585	0.525257	2.9203	1.66848
GO:0019852	L-ascorbic acid metabolic process	1	596	8	13924	0.314585	0.525257	2.9203	1.66848
GO:0006282	regulation of DNA repair	1	596	8	13924	0.314585	0.525257	2.9203	1.66848
GO:0046689	response to mercury ion	1	596	8	13924	0.314585	0.525257	2.9203	1.66848
GO:0045582	positive regulation of T cell differentiation	1	596	8	13924	0.314585	0.525257	2.9203	1.66848
GO:0032319	regulation of Rho GTPase activity	1	596	8	13924	0.314585	0.525257	2.9203	1.66848
GO:0032703	negative regulation of interleukin-2 production	1	596	8	13924	0.314585	0.525257	2.9203	1.66848
GO:0043088	regulation of Cdc42 GTPase activity	1	596	8	13924	0.314585	0.525257	2.9203	1.66848
GO:0045662	negative regulation of myoblast differentiation	1	596	8	13924	0.314585	0.525257	2.9203	1.66848
GO:0045647	negative regulation of erythrocyte differentiation	1	596	8	13924	0.314585	0.525257	2.9203	1.66848
GO:0035413	positive regulation of catenin import into nucleus	1	596	8	13924	0.314585	0.525257	2.9203	1.66848
GO:0002675	positive regulation of acute inflammatory response	1	596	8	13924	0.314585	0.525257	2.9203	1.66848
GO:0010867	positive regulation of triglyceride biosynthetic process	1	596	8	13924	0.314585	0.525257	2.9203	1.66848
GO:0006704	glucocorticoid biosynthetic process	1	596	8	13924	0.314585	0.525257	2.9203	1.66848
GO:0050877	neurological system process	1	596	8	13924	0.314585	0.525257	2.9203	1.66848
GO:0010820	positive regulation of T cell chemotaxis	1	596	8	13924	0.314585	0.525257	2.9203	1.66848
GO:0042438	melanin biosynthetic process	1	596	8	13924	0.314585	0.525257	2.9203	1.66848
GO:0071310	cellular response to organic substance	1	596	8	13924	0.314585	0.525257	2.9203	1.66848
GO:0019752	carboxylic acid metabolic process	1	596	8	13924	0.314585	0.525257	2.9203	1.66848
GO:0021702	cerebellar Purkinje cell differentiation	1	596	8	13924	0.314585	0.525257	2.9203	1.66848
GO:0060997	dendritic spine morphogenesis	1	596	8	13924	0.314585	0.525257	2.9203	1.66848
GO:0043534	blood vessel endothelial cell migration	1	596	8	13924	0.314585	0.525257	2.9203	1.66848
GO:0071345	cellular response to cytokine stimulus	1	596	8	13924	0.314585	0.525257	2.9203	1.66848
GO:0035067	negative regulation of histone acetylation	1	596	8	13924	0.314585	0.525257	2.9203	1.66848
GO:0060158	activation of phospholipase C activity by dopamine receptor signaling pathway	1	596	8	13924	0.314585	0.525257	2.9203	1.66848
GO:0001895	retina homeostasis	1	596	8	13924	0.314585	0.525257	2.9203	1.66848
GO:0045717	negative regulation of fatty acid biosynthetic process	1	596	8	13924	0.314585	0.525257	2.9203	1.66848
GO:0050804	regulation of synaptic transmission	1	596	8	13924	0.314585	0.525257	2.9203	1.66848
GO:0051091	positive regulation of sequence-specific DNA binding transcription factor activity	4	596	65	13924	0.31556	0.526136	1.43769	1.66401
GO:0019882	antigen processing and presentation	3	596	45	13924	0.315967	0.526136	1.55749	1.66216
GO:0006369	termination of RNA polymerase II transcription	3	596	45	13924	0.315967	0.526136	1.55749	1.66216
GO:0030879	mammary gland development	2	596	26	13924	0.320734	0.531198	1.79711	1.64055
GO:0009117	nucleotide metabolic process	2	596	26	13924	0.320734	0.531198	1.79711	1.64055
GO:0050770	regulation of axonogenesis	2	596	26	13924	0.320734	0.531198	1.79711	1.64055
GO:0050727	regulation of inflammatory response	2	596	26	13924	0.320734	0.531198	1.79711	1.64055
GO:0051603	proteolysis involved in cellular protein catabolic process	2	596	26	13924	0.320734	0.531198	1.79711	1.64055
GO:0001890	placenta development	2	596	26	13924	0.320734	0.531198	1.79711	1.64055
GO:0007411	axon guidance	15	596	301	13924	0.322984	0.534445	1.16424	1.63047
GO:0001558	regulation of cell growth	4	596	66	13924	0.324912	0.534546	1.4159	1.62188
GO:0016192	vesicle-mediated transport	10	596	193	13924	0.32594	0.534546	1.21049	1.61732
GO:0042475	odontogenesis of dentin-containing tooth	3	596	46	13924	0.327313	0.534546	1.52364	1.61126
GO:0009952	anterior/posterior pattern specification	5	596	87	13924	0.327969	0.534546	1.34267	1.60837
GO:0006915	apoptotic process	31	596	658	13924	0.332323	0.534546	1.10066	1.58934
GO:0044255	cellular lipid metabolic process	7	596	130	13924	0.333936	0.534546	1.25798	1.58236
GO:0033209	tumor necrosis factor-mediated signaling pathway	2	596	27	13924	0.335953	0.534546	1.73055	1.57367
GO:0007224	smoothened signaling pathway	2	596	27	13924	0.335953	0.534546	1.73055	1.57367
GO:0001933	negative regulation of protein phosphorylation	2	596	27	13924	0.335953	0.534546	1.73055	1.57367
GO:0048706	embryonic skeletal system development	2	596	27	13924	0.335953	0.534546	1.73055	1.57367
GO:0051258	protein polymerization	2	596	27	13924	0.335953	0.534546	1.73055	1.57367
GO:0018108	peptidyl-tyrosine phosphorylation	3	596	47	13924	0.338654	0.534546	1.49122	1.56211
GO:0009408	response to heat	3	596	47	13924	0.338654	0.534546	1.49122	1.56211
GO:0008283	cell proliferation	15	596	305	13924	0.340038	0.534546	1.14897	1.55623
GO:0045749	negative regulation of S phase of mitotic cell cycle	1	596	9	13924	0.342747	0.534546	2.59582	1.54478
GO:0043589	skin morphogenesis	1	596	9	13924	0.342747	0.534546	2.59582	1.54478
GO:0033628	regulation of cell adhesion mediated by integrin	1	596	9	13924	0.342747	0.534546	2.59582	1.54478
GO:0007175	negative regulation of epidermal growth factor-activated receptor activity	1	596	9	13924	0.342747	0.534546	2.59582	1.54478
GO:0046415	urate metabolic process	1	596	9	13924	0.342747	0.534546	2.59582	1.54478
GO:0006479	protein methylation	1	596	9	13924	0.342747	0.534546	2.59582	1.54478
GO:0022408	negative regulation of cell-cell adhesion	1	596	9	13924	0.342747	0.534546	2.59582	1.54478
GO:0060056	mammary gland involution	1	596	9	13924	0.342747	0.534546	2.59582	1.54478
GO:0048266	behavioral response to pain	1	596	9	13924	0.342747	0.534546	2.59582	1.54478
GO:0042953	lipoprotein transport	1	596	9	13924	0.342747	0.534546	2.59582	1.54478
GO:0033993	response to lipid	1	596	9	13924	0.342747	0.534546	2.59582	1.54478
GO:0016322	neuron remodeling	1	596	9	13924	0.342747	0.534546	2.59582	1.54478
GO:0090102	cochlea development	1	596	9	13924	0.342747	0.534546	2.59582	1.54478
GO:0033700	phospholipid efflux	1	596	9	13924	0.342747	0.534546	2.59582	1.54478
GO:0043277	apoptotic cell clearance	1	596	9	13924	0.342747	0.534546	2.59582	1.54478
GO:0042098	T cell proliferation	1	596	9	13924	0.342747	0.534546	2.59582	1.54478
GO:0001963	synaptic transmission, dopaminergic	1	596	9	13924	0.342747	0.534546	2.59582	1.54478
GO:0031032	actomyosin structure organization	1	596	9	13924	0.342747	0.534546	2.59582	1.54478
GO:0001946	lymphangiogenesis	1	596	9	13924	0.342747	0.534546	2.59582	1.54478
GO:0097067	cellular response to thyroid hormone stimulus	1	596	9	13924	0.342747	0.534546	2.59582	1.54478
GO:0001921	positive regulation of receptor recycling	1	596	9	13924	0.342747	0.534546	2.59582	1.54478
GO:0050673	epithelial cell proliferation	1	596	9	13924	0.342747	0.534546	2.59582	1.54478
GO:0034614	cellular response to reactive oxygen species	1	596	9	13924	0.342747	0.534546	2.59582	1.54478
GO:0043666	regulation of phosphoprotein phosphatase activity	1	596	9	13924	0.342747	0.534546	2.59582	1.54478
GO:0032094	response to food	1	596	9	13924	0.342747	0.534546	2.59582	1.54478
GO:0071157	negative regulation of cell cycle arrest	1	596	9	13924	0.342747	0.534546	2.59582	1.54478
GO:0006906	vesicle fusion	1	596	9	13924	0.342747	0.534546	2.59582	1.54478
GO:0032026	response to magnesium ion	1	596	9	13924	0.342747	0.534546	2.59582	1.54478
GO:0043122	regulation of I-kappaB kinase/NF-kappaB cascade	1	596	9	13924	0.342747	0.534546	2.59582	1.54478
GO:0016601	Rac protein signal transduction	1	596	9	13924	0.342747	0.534546	2.59582	1.54478
GO:0009651	response to salt stress	1	596	9	13924	0.342747	0.534546	2.59582	1.54478
GO:0007520	myoblast fusion	1	596	9	13924	0.342747	0.534546	2.59582	1.54478
GO:0051006	positive regulation of lipoprotein lipase activity	1	596	9	13924	0.342747	0.534546	2.59582	1.54478
GO:0007567	parturition	1	596	9	13924	0.342747	0.534546	2.59582	1.54478
GO:0015804	neutral amino acid transport	1	596	9	13924	0.342747	0.534546	2.59582	1.54478
GO:0008595	anterior/posterior axis specification, embryo	1	596	9	13924	0.342747	0.534546	2.59582	1.54478
GO:0031571	mitotic cell cycle G1/S transition DNA damage checkpoint	1	596	9	13924	0.342747	0.534546	2.59582	1.54478
GO:0006621	protein retention in ER lumen	1	596	9	13924	0.342747	0.534546	2.59582	1.54478
GO:0046641	positive regulation of alpha-beta T cell proliferation	1	596	9	13924	0.342747	0.534546	2.59582	1.54478
GO:0050777	negative regulation of immune response	1	596	9	13924	0.342747	0.534546	2.59582	1.54478
GO:0050778	positive regulation of immune response	1	596	9	13924	0.342747	0.534546	2.59582	1.54478
GO:0019228	regulation of action potential in neuron	1	596	9	13924	0.342747	0.534546	2.59582	1.54478
GO:0043011	myeloid dendritic cell differentiation	1	596	9	13924	0.342747	0.534546	2.59582	1.54478
GO:0060292	long term synaptic depression	1	596	9	13924	0.342747	0.534546	2.59582	1.54478
GO:0050732	negative regulation of peptidyl-tyrosine phosphorylation	1	596	9	13924	0.342747	0.534546	2.59582	1.54478
GO:0001763	morphogenesis of a branching structure	1	596	9	13924	0.342747	0.534546	2.59582	1.54478
GO:0070989	oxidative demethylation	1	596	9	13924	0.342747	0.534546	2.59582	1.54478
GO:0019369	arachidonic acid metabolic process	1	596	9	13924	0.342747	0.534546	2.59582	1.54478
GO:0048535	lymph node development	1	596	9	13924	0.342747	0.534546	2.59582	1.54478
GO:0005513	detection of calcium ion	1	596	9	13924	0.342747	0.534546	2.59582	1.54478
GO:0071397	cellular response to cholesterol	1	596	9	13924	0.342747	0.534546	2.59582	1.54478
GO:0032863	activation of Rac GTPase activity	1	596	9	13924	0.342747	0.534546	2.59582	1.54478
GO:0042355	L-fucose catabolic process	1	596	9	13924	0.342747	0.534546	2.59582	1.54478
GO:0042359	vitamin D metabolic process	1	596	9	13924	0.342747	0.534546	2.59582	1.54478
GO:0006469	negative regulation of protein kinase activity	3	596	48	13924	0.349982	0.544757	1.46015	1.51465
GO:0046330	positive regulation of JNK cascade	3	596	48	13924	0.349982	0.544757	1.46015	1.51465
GO:0007631	feeding behavior	2	596	28	13924	0.351066	0.544757	1.66874	1.51019
GO:0001569	patterning of blood vessels	2	596	28	13924	0.351066	0.544757	1.66874	1.51019
GO:0048812	neuron projection morphogenesis	2	596	28	13924	0.351066	0.544757	1.66874	1.51019
GO:0050830	defense response to Gram-positive bacterium	2	596	28	13924	0.351066	0.544757	1.66874	1.51019
GO:0006810	transport	27	596	576	13924	0.354689	0.549918	1.09511	1.49537
GO:0030308	negative regulation of cell growth	6	596	112	13924	0.357527	0.551041	1.25156	1.48387
GO:0042981	regulation of apoptotic process	10	596	199	13924	0.358356	0.551041	1.17399	1.48053
GO:0007169	transmembrane receptor protein tyrosine kinase signaling pathway	4	596	70	13924	0.362424	0.551041	1.335	1.46425
GO:0031047	gene silencing by RNA	2	596	29	13924	0.366056	0.551041	1.6112	1.44986
GO:0008610	lipid biosynthetic process	2	596	29	13924	0.366056	0.551041	1.6112	1.44986
GO:0006909	phagocytosis	2	596	29	13924	0.366056	0.551041	1.6112	1.44986
GO:0032755	positive regulation of interleukin-6 production	2	596	29	13924	0.366056	0.551041	1.6112	1.44986
GO:0045747	positive regulation of Notch signaling pathway	1	596	10	13924	0.36975	0.551041	2.33624	1.43538
GO:0002526	acute inflammatory response	1	596	10	13924	0.36975	0.551041	2.33624	1.43538
GO:0006882	cellular zinc ion homeostasis	1	596	10	13924	0.36975	0.551041	2.33624	1.43538
GO:0010875	positive regulation of cholesterol efflux	1	596	10	13924	0.36975	0.551041	2.33624	1.43538
GO:0046902	regulation of mitochondrial membrane permeability	1	596	10	13924	0.36975	0.551041	2.33624	1.43538
GO:0006107	oxaloacetate metabolic process	1	596	10	13924	0.36975	0.551041	2.33624	1.43538
GO:0032148	activation of protein kinase B activity	1	596	10	13924	0.36975	0.551041	2.33624	1.43538
GO:0008210	estrogen metabolic process	1	596	10	13924	0.36975	0.551041	2.33624	1.43538
GO:0016331	morphogenesis of embryonic epithelium	1	596	10	13924	0.36975	0.551041	2.33624	1.43538
GO:0048699	generation of neurons	1	596	10	13924	0.36975	0.551041	2.33624	1.43538
GO:0045807	positive regulation of endocytosis	1	596	10	13924	0.36975	0.551041	2.33624	1.43538
GO:0048738	cardiac muscle tissue development	1	596	10	13924	0.36975	0.551041	2.33624	1.43538
GO:0048715	negative regulation of oligodendrocyte differentiation	1	596	10	13924	0.36975	0.551041	2.33624	1.43538
GO:0007029	endoplasmic reticulum organization	1	596	10	13924	0.36975	0.551041	2.33624	1.43538
GO:0006584	catecholamine metabolic process	1	596	10	13924	0.36975	0.551041	2.33624	1.43538
GO:0003148	outflow tract septum morphogenesis	1	596	10	13924	0.36975	0.551041	2.33624	1.43538
GO:0033197	response to vitamin E	1	596	10	13924	0.36975	0.551041	2.33624	1.43538
GO:0019674	NAD metabolic process	1	596	10	13924	0.36975	0.551041	2.33624	1.43538
GO:0071526	semaphorin-plexin signaling pathway	1	596	10	13924	0.36975	0.551041	2.33624	1.43538
GO:0002040	sprouting angiogenesis	1	596	10	13924	0.36975	0.551041	2.33624	1.43538
GO:0042149	cellular response to glucose starvation	1	596	10	13924	0.36975	0.551041	2.33624	1.43538
GO:0002052	positive regulation of neuroblast proliferation	1	596	10	13924	0.36975	0.551041	2.33624	1.43538
GO:0071549	cellular response to dexamethasone stimulus	1	596	10	13924	0.36975	0.551041	2.33624	1.43538
GO:0015074	DNA integration	1	596	10	13924	0.36975	0.551041	2.33624	1.43538
GO:0051000	positive regulation of nitric-oxide synthase activity	1	596	10	13924	0.36975	0.551041	2.33624	1.43538
GO:0042592	homeostatic process	1	596	10	13924	0.36975	0.551041	2.33624	1.43538
GO:0045022	early endosome to late endosome transport	1	596	10	13924	0.36975	0.551041	2.33624	1.43538
GO:0017187	peptidyl-glutamic acid carboxylation	1	596	10	13924	0.36975	0.551041	2.33624	1.43538
GO:0006600	creatine metabolic process	1	596	10	13924	0.36975	0.551041	2.33624	1.43538
GO:0043330	response to exogenous dsRNA	1	596	10	13924	0.36975	0.551041	2.33624	1.43538
GO:0032743	positive regulation of interleukin-2 production	1	596	10	13924	0.36975	0.551041	2.33624	1.43538
GO:0070527	platelet aggregation	1	596	10	13924	0.36975	0.551041	2.33624	1.43538
GO:0060291	long-term synaptic potentiation	1	596	10	13924	0.36975	0.551041	2.33624	1.43538
GO:0048488	synaptic vesicle endocytosis	1	596	10	13924	0.36975	0.551041	2.33624	1.43538
GO:0050730	regulation of peptidyl-tyrosine phosphorylation	1	596	10	13924	0.36975	0.551041	2.33624	1.43538
GO:0019395	fatty acid oxidation	1	596	10	13924	0.36975	0.551041	2.33624	1.43538
GO:0006195	purine nucleotide catabolic process	1	596	10	13924	0.36975	0.551041	2.33624	1.43538
GO:0043488	regulation of mRNA stability	1	596	10	13924	0.36975	0.551041	2.33624	1.43538
GO:0043923	positive regulation by host of viral transcription	1	596	10	13924	0.36975	0.551041	2.33624	1.43538
GO:0043537	negative regulation of blood vessel endothelial cell migration	1	596	10	13924	0.36975	0.551041	2.33624	1.43538
GO:0050868	negative regulation of T cell activation	1	596	10	13924	0.36975	0.551041	2.33624	1.43538
GO:0006631	fatty acid metabolic process	4	596	71	13924	0.3718	0.553648	1.31619	1.4274
GO:0007269	neurotransmitter secretion	3	596	50	13924	0.372559	0.554332	1.40174	1.42446
GO:0006916	anti-apoptosis	10	596	202	13924	0.374722	0.557101	1.15656	1.41611
GO:0000087	M phase of mitotic cell cycle	5	596	93	13924	0.37694	0.559947	1.25604	1.40759
GO:0007156	homophilic cell adhesion	7	596	137	13924	0.380691	0.564026	1.1937	1.39331
GO:0032024	positive regulation of insulin secretion	2	596	30	13924	0.380909	0.564026	1.55749	1.39248
GO:0032436	positive regulation of proteasomal ubiquitin-dependent protein catabolic process	2	596	30	13924	0.380909	0.564026	1.55749	1.39248
GO:0043086	negative regulation of catalytic activity	2	596	30	13924	0.380909	0.564026	1.55749	1.39248
GO:0008217	regulation of blood pressure	3	596	51	13924	0.383792	0.56784	1.37426	1.3816
GO:0046777	protein autophosphorylation	7	596	139	13924	0.394111	0.568947	1.17652	1.34333
GO:0001570	vasculogenesis	3	596	52	13924	0.394976	0.568947	1.34783	1.34016
GO:0006914	autophagy	3	596	52	13924	0.394976	0.568947	1.34783	1.34016
GO:0045666	positive regulation of neuron differentiation	3	596	52	13924	0.394976	0.568947	1.34783	1.34016
GO:0022008	neurogenesis	2	596	31	13924	0.39561	0.568947	1.50725	1.33785
GO:0001942	hair follicle development	2	596	31	13924	0.39561	0.568947	1.50725	1.33785
GO:0048286	lung alveolus development	2	596	31	13924	0.39561	0.568947	1.50725	1.33785
GO:0032870	cellular response to hormone stimulus	2	596	31	13924	0.39561	0.568947	1.50725	1.33785
GO:0007338	single fertilization	2	596	31	13924	0.39561	0.568947	1.50725	1.33785
GO:0006098	pentose-phosphate shunt	1	596	11	13924	0.395642	0.568947	2.12386	1.33773
GO:0007130	synaptonemal complex assembly	1	596	11	13924	0.395642	0.568947	2.12386	1.33773
GO:0006820	anion transport	1	596	11	13924	0.395642	0.568947	2.12386	1.33773
GO:0021854	hypothalamus development	1	596	11	13924	0.395642	0.568947	2.12386	1.33773
GO:0043583	ear development	1	596	11	13924	0.395642	0.568947	2.12386	1.33773
GO:0050919	negative chemotaxis	1	596	11	13924	0.395642	0.568947	2.12386	1.33773
GO:0007210	serotonin receptor signaling pathway	1	596	11	13924	0.395642	0.568947	2.12386	1.33773
GO:0044344	cellular response to fibroblast growth factor stimulus	1	596	11	13924	0.395642	0.568947	2.12386	1.33773
GO:0010469	regulation of receptor activity	1	596	11	13924	0.395642	0.568947	2.12386	1.33773
GO:0001935	endothelial cell proliferation	1	596	11	13924	0.395642	0.568947	2.12386	1.33773
GO:0006937	regulation of muscle contraction	1	596	11	13924	0.395642	0.568947	2.12386	1.33773
GO:0060322	head development	1	596	11	13924	0.395642	0.568947	2.12386	1.33773
GO:0051457	maintenance of protein location in nucleus	1	596	11	13924	0.395642	0.568947	2.12386	1.33773
GO:0017156	calcium ion-dependent exocytosis	1	596	11	13924	0.395642	0.568947	2.12386	1.33773
GO:0031575	mitotic cell cycle G1/S transition checkpoint	1	596	11	13924	0.395642	0.568947	2.12386	1.33773
GO:0010288	response to lead ion	1	596	11	13924	0.395642	0.568947	2.12386	1.33773
GO:2001244	positive regulation of intrinsic apoptotic signaling pathway	1	596	11	13924	0.395642	0.568947	2.12386	1.33773
GO:0031293	membrane protein intracellular domain proteolysis	1	596	11	13924	0.395642	0.568947	2.12386	1.33773
GO:0090398	cellular senescence	1	596	11	13924	0.395642	0.568947	2.12386	1.33773
GO:0015939	pantothenate metabolic process	1	596	11	13924	0.395642	0.568947	2.12386	1.33773
GO:0030194	positive regulation of blood coagulation	1	596	11	13924	0.395642	0.568947	2.12386	1.33773
GO:0042445	hormone metabolic process	1	596	11	13924	0.395642	0.568947	2.12386	1.33773
GO:0032793	positive regulation of CREB transcription factor activity	1	596	11	13924	0.395642	0.568947	2.12386	1.33773
GO:0016051	carbohydrate biosynthetic process	1	596	11	13924	0.395642	0.568947	2.12386	1.33773
GO:0071375	cellular response to peptide hormone stimulus	1	596	11	13924	0.395642	0.568947	2.12386	1.33773
GO:0001829	trophectodermal cell differentiation	1	596	11	13924	0.395642	0.568947	2.12386	1.33773
GO:0043984	histone H4-K16 acetylation	1	596	11	13924	0.395642	0.568947	2.12386	1.33773
GO:0015031	protein transport	19	596	408	13924	0.395965	0.568969	1.08796	1.33655
GO:0043066	negative regulation of apoptotic process	12	596	251	13924	0.398138	0.571645	1.11693	1.32866
GO:0006816	calcium ion transport	4	596	74	13924	0.399839	0.573641	1.26283	1.32251
GO:0007507	heart development	7	596	140	13924	0.400821	0.574603	1.16812	1.31897
GO:0006811	ion transport	23	596	500	13924	0.401412	0.575004	1.07467	1.31684
GO:0055086	nucleobase-containing small molecule metabolic process	4	596	75	13924	0.409139	0.585618	1.246	1.28934
GO:0030178	negative regulation of Wnt receptor signaling pathway	2	596	32	13924	0.410146	0.586604	1.46015	1.28579
GO:0048646	anatomical structure formation involved in morphogenesis	1	596	12	13924	0.420468	0.586811	1.94687	1.24993
GO:0031334	positive regulation of protein complex assembly	1	596	12	13924	0.420468	0.586811	1.94687	1.24993
GO:0019059	initiation of viral infection	1	596	12	13924	0.420468	0.586811	1.94687	1.24993
GO:0006081	cellular aldehyde metabolic process	1	596	12	13924	0.420468	0.586811	1.94687	1.24993
GO:0014911	positive regulation of smooth muscle cell migration	1	596	12	13924	0.420468	0.586811	1.94687	1.24993
GO:0006024	glycosaminoglycan biosynthetic process	1	596	12	13924	0.420468	0.586811	1.94687	1.24993
GO:0048265	response to pain	1	596	12	13924	0.420468	0.586811	1.94687	1.24993
GO:0048208	COPII vesicle coating	1	596	12	13924	0.420468	0.586811	1.94687	1.24993
GO:0007215	glutamate receptor signaling pathway	1	596	12	13924	0.420468	0.586811	1.94687	1.24993
GO:0043252	sodium-independent organic anion transport	1	596	12	13924	0.420468	0.586811	1.94687	1.24993
GO:0090179	planar cell polarity pathway involved in neural tube closure	1	596	12	13924	0.420468	0.586811	1.94687	1.24993
GO:0045086	positive regulation of interleukin-2 biosynthetic process	1	596	12	13924	0.420468	0.586811	1.94687	1.24993
GO:0045885	positive regulation of survival gene product expression	1	596	12	13924	0.420468	0.586811	1.94687	1.24993
GO:0048066	developmental pigmentation	1	596	12	13924	0.420468	0.586811	1.94687	1.24993
GO:0046135	pyrimidine nucleoside catabolic process	1	596	12	13924	0.420468	0.586811	1.94687	1.24993
GO:0051482	elevation of cytosolic calcium ion concentration involved in G-protein signaling coupled to IP3 second messenger	1	596	12	13924	0.420468	0.586811	1.94687	1.24993
GO:0060389	pathway-restricted SMAD protein phosphorylation	1	596	12	13924	0.420468	0.586811	1.94687	1.24993
GO:0051480	cytosolic calcium ion homeostasis	1	596	12	13924	0.420468	0.586811	1.94687	1.24993
GO:0042136	neurotransmitter biosynthetic process	1	596	12	13924	0.420468	0.586811	1.94687	1.24993
GO:0010524	positive regulation of calcium ion transport into cytosol	1	596	12	13924	0.420468	0.586811	1.94687	1.24993
GO:0031954	positive regulation of protein autophosphorylation	1	596	12	13924	0.420468	0.586811	1.94687	1.24993
GO:0045921	positive regulation of exocytosis	1	596	12	13924	0.420468	0.586811	1.94687	1.24993
GO:0048870	cell motility	1	596	12	13924	0.420468	0.586811	1.94687	1.24993
GO:0043408	regulation of MAPK cascade	1	596	12	13924	0.420468	0.586811	1.94687	1.24993
GO:0030111	regulation of Wnt receptor signaling pathway	1	596	12	13924	0.420468	0.586811	1.94687	1.24993
GO:0045190	isotype switching	1	596	12	13924	0.420468	0.586811	1.94687	1.24993
GO:0006702	androgen biosynthetic process	1	596	12	13924	0.420468	0.586811	1.94687	1.24993
GO:0019363	pyridine nucleotide biosynthetic process	1	596	12	13924	0.420468	0.586811	1.94687	1.24993
GO:0048513	organ development	1	596	12	13924	0.420468	0.586811	1.94687	1.24993
GO:0001841	neural tube formation	1	596	12	13924	0.420468	0.586811	1.94687	1.24993
GO:0090004	positive regulation of establishment of protein localization in plasma membrane	1	596	12	13924	0.420468	0.586811	1.94687	1.24993
GO:0032270	positive regulation of cellular protein metabolic process	1	596	12	13924	0.420468	0.586811	1.94687	1.24993
GO:0045740	positive regulation of DNA replication	2	596	33	13924	0.424506	0.591104	1.4159	1.23614
GO:0030162	regulation of proteolysis	2	596	33	13924	0.424506	0.591104	1.4159	1.23614
GO:0007422	peripheral nervous system development	2	596	33	13924	0.424506	0.591104	1.4159	1.23614
GO:0006812	cation transport	4	596	77	13924	0.427642	0.595023	1.21363	1.22552
GO:0043410	positive regulation of MAPK cascade	3	596	55	13924	0.428167	0.595304	1.27431	1.22375
GO:0030335	positive regulation of cell migration	5	596	100	13924	0.433891	0.600501	1.16812	1.20459
GO:0007568	aging	5	596	100	13924	0.433891	0.600501	1.16812	1.20459
GO:0002576	platelet degranulation	4	596	78	13924	0.436837	0.600501	1.19807	1.19483
GO:0006200	ATP catabolic process	4	596	78	13924	0.436837	0.600501	1.19807	1.19483
GO:0007268	synaptic transmission	17	596	373	13924	0.437474	0.600501	1.06477	1.19273
GO:0008643	carbohydrate transport	2	596	34	13924	0.43868	0.600501	1.37426	1.18876
GO:0021987	cerebral cortex development	2	596	34	13924	0.43868	0.600501	1.37426	1.18876
GO:0033138	positive regulation of peptidyl-serine phosphorylation	2	596	34	13924	0.43868	0.600501	1.37426	1.18876
GO:0006606	protein import into nucleus	2	596	34	13924	0.43868	0.600501	1.37426	1.18876
GO:0031124	mRNA 3'-end processing	2	596	34	13924	0.43868	0.600501	1.37426	1.18876
GO:0015758	glucose transport	3	596	56	13924	0.439087	0.600501	1.25156	1.18742
GO:0009303	rRNA transcription	1	596	13	13924	0.444273	0.600501	1.79711	1.17048
GO:0009311	oligosaccharide metabolic process	1	596	13	13924	0.444273	0.600501	1.79711	1.17048
GO:0002548	monocyte chemotaxis	1	596	13	13924	0.444273	0.600501	1.79711	1.17048
GO:0003281	ventricular septum development	1	596	13	13924	0.444273	0.600501	1.79711	1.17048
GO:0010039	response to iron ion	1	596	13	13924	0.444273	0.600501	1.79711	1.17048
GO:0060037	pharyngeal system development	1	596	13	13924	0.444273	0.600501	1.79711	1.17048
GO:0008209	androgen metabolic process	1	596	13	13924	0.444273	0.600501	1.79711	1.17048
GO:0001522	pseudouridine synthesis	1	596	13	13924	0.444273	0.600501	1.79711	1.17048
GO:0007076	mitotic chromosome condensation	1	596	13	13924	0.444273	0.600501	1.79711	1.17048
GO:0030301	cholesterol transport	1	596	13	13924	0.444273	0.600501	1.79711	1.17048
GO:0048745	smooth muscle tissue development	1	596	13	13924	0.444273	0.600501	1.79711	1.17048
GO:0030316	osteoclast differentiation	1	596	13	13924	0.444273	0.600501	1.79711	1.17048
GO:0048709	oligodendrocyte differentiation	1	596	13	13924	0.444273	0.600501	1.79711	1.17048
GO:0006957	complement activation, alternative pathway	1	596	13	13924	0.444273	0.600501	1.79711	1.17048
GO:0051493	regulation of cytoskeleton organization	1	596	13	13924	0.444273	0.600501	1.79711	1.17048
GO:0002026	regulation of the force of heart contraction	1	596	13	13924	0.444273	0.600501	1.79711	1.17048
GO:0032438	melanosome organization	1	596	13	13924	0.444273	0.600501	1.79711	1.17048
GO:0043113	receptor clustering	1	596	13	13924	0.444273	0.600501	1.79711	1.17048
GO:0031529	ruffle organization	1	596	13	13924	0.444273	0.600501	1.79711	1.17048
GO:0045954	positive regulation of natural killer cell mediated cytotoxicity	1	596	13	13924	0.444273	0.600501	1.79711	1.17048
GO:0019827	stem cell maintenance	1	596	13	13924	0.444273	0.600501	1.79711	1.17048
GO:0019229	regulation of vasoconstriction	1	596	13	13924	0.444273	0.600501	1.79711	1.17048
GO:0032314	regulation of Rac GTPase activity	1	596	13	13924	0.444273	0.600501	1.79711	1.17048
GO:0018298	protein-chromophore linkage	1	596	13	13924	0.444273	0.600501	1.79711	1.17048
GO:0061098	positive regulation of protein tyrosine kinase activity	1	596	13	13924	0.444273	0.600501	1.79711	1.17048
GO:0031146	SCF-dependent proteasomal ubiquitin-dependent protein catabolic process	1	596	13	13924	0.444273	0.600501	1.79711	1.17048
GO:0051281	positive regulation of release of sequestered calcium ion into cytosol	1	596	13	13924	0.444273	0.600501	1.79711	1.17048
GO:0045892	negative regulation of transcription, DNA-dependent	19	596	421	13924	0.446236	0.602712	1.05436	1.16412
GO:0051056	regulation of small GTPase mediated signal transduction	8	596	170	13924	0.449293	0.606397	1.09941	1.15427
GO:0043627	response to estrogen stimulus	3	596	57	13924	0.449925	0.606807	1.2296	1.15224
GO:0016310	phosphorylation	2	596	35	13924	0.45266	0.608715	1.335	1.1435
GO:0051291	protein heterooligomerization	2	596	35	13924	0.45266	0.608715	1.335	1.1435
GO:0007257	activation of JUN kinase activity	2	596	35	13924	0.45266	0.608715	1.335	1.1435
GO:0009411	response to UV	2	596	35	13924	0.45266	0.608715	1.335	1.1435
GO:0000187	activation of MAPK activity	4	596	80	13924	0.455092	0.61154	1.16812	1.13577
GO:0006874	cellular calcium ion homeostasis	3	596	58	13924	0.460676	0.611637	1.2084	1.11818
GO:0048011	nerve growth factor receptor signaling pathway	10	596	218	13924	0.46238	0.611637	1.07167	1.11285
GO:0048146	positive regulation of fibroblast proliferation	2	596	36	13924	0.466436	0.611637	1.29791	1.10025
GO:0030326	embryonic limb morphogenesis	2	596	36	13924	0.466436	0.611637	1.29791	1.10025
GO:0048704	embryonic skeletal system morphogenesis	2	596	36	13924	0.466436	0.611637	1.29791	1.10025
GO:0006959	humoral immune response	2	596	36	13924	0.466436	0.611637	1.29791	1.10025
GO:0019079	viral genome replication	1	596	14	13924	0.467099	0.611637	1.66874	1.0982
GO:0006825	copper ion transport	1	596	14	13924	0.467099	0.611637	1.66874	1.0982
GO:0051145	smooth muscle cell differentiation	1	596	14	13924	0.467099	0.611637	1.66874	1.0982
GO:0045453	bone resorption	1	596	14	13924	0.467099	0.611637	1.66874	1.0982
GO:0002407	dendritic cell chemotaxis	1	596	14	13924	0.467099	0.611637	1.66874	1.0982
GO:0006940	regulation of smooth muscle contraction	1	596	14	13924	0.467099	0.611637	1.66874	1.0982
GO:0006978	DNA damage response, signal transduction by p53 class mediator resulting in transcription of p21 class mediator	1	596	14	13924	0.467099	0.611637	1.66874	1.0982
GO:0060348	bone development	1	596	14	13924	0.467099	0.611637	1.66874	1.0982
GO:0071158	positive regulation of cell cycle arrest	1	596	14	13924	0.467099	0.611637	1.66874	1.0982
GO:0035249	synaptic transmission, glutamatergic	1	596	14	13924	0.467099	0.611637	1.66874	1.0982
GO:0030279	negative regulation of ossification	1	596	14	13924	0.467099	0.611637	1.66874	1.0982
GO:0010744	positive regulation of macrophage derived foam cell differentiation	1	596	14	13924	0.467099	0.611637	1.66874	1.0982
GO:0055088	lipid homeostasis	1	596	14	13924	0.467099	0.611637	1.66874	1.0982
GO:0006607	NLS-bearing substrate import into nucleus	1	596	14	13924	0.467099	0.611637	1.66874	1.0982
GO:0046688	response to copper ion	1	596	14	13924	0.467099	0.611637	1.66874	1.0982
GO:0001706	endoderm formation	1	596	14	13924	0.467099	0.611637	1.66874	1.0982
GO:0032715	negative regulation of interleukin-6 production	1	596	14	13924	0.467099	0.611637	1.66874	1.0982
GO:0018208	peptidyl-proline modification	1	596	14	13924	0.467099	0.611637	1.66874	1.0982
GO:0045653	negative regulation of megakaryocyte differentiation	1	596	14	13924	0.467099	0.611637	1.66874	1.0982
GO:0050880	regulation of blood vessel size	1	596	14	13924	0.467099	0.611637	1.66874	1.0982
GO:0050890	cognition	1	596	14	13924	0.467099	0.611637	1.66874	1.0982
GO:0030518	intracellular steroid hormone receptor signaling pathway	1	596	14	13924	0.467099	0.611637	1.66874	1.0982
GO:0030520	intracellular estrogen receptor signaling pathway	1	596	14	13924	0.467099	0.611637	1.66874	1.0982
GO:0001819	positive regulation of cytokine production	1	596	14	13924	0.467099	0.611637	1.66874	1.0982
GO:0032874	positive regulation of stress-activated MAPK cascade	1	596	14	13924	0.467099	0.611637	1.66874	1.0982
GO:0043536	positive regulation of blood vessel endothelial cell migration	1	596	14	13924	0.467099	0.611637	1.66874	1.0982
GO:0071333	cellular response to glucose stimulus	1	596	14	13924	0.467099	0.611637	1.66874	1.0982
GO:0002250	adaptive immune response	1	596	14	13924	0.467099	0.611637	1.66874	1.0982
GO:0060135	maternal process involved in female pregnancy	1	596	14	13924	0.467099	0.611637	1.66874	1.0982
GO:0050808	synapse organization	1	596	14	13924	0.467099	0.611637	1.66874	1.0982
GO:0006821	chloride transport	3	596	59	13924	0.471334	0.615871	1.18792	1.08518
GO:0060021	palate development	3	596	59	13924	0.471334	0.615871	1.18792	1.08518
GO:0009749	response to glucose stimulus	3	596	59	13924	0.471334	0.615871	1.18792	1.08518
GO:0007417	central nervous system development	5	596	105	13924	0.473865	0.618741	1.1125	1.07745
GO:0007283	spermatogenesis	13	596	290	13924	0.47676	0.62208	1.04728	1.06867
GO:0014068	positive regulation of phosphatidylinositol 3-kinase cascade	2	596	37	13924	0.480003	0.62587	1.26283	1.05888
GO:0006470	protein dephosphorylation	5	596	106	13924	0.481753	0.627707	1.102	1.05364
GO:0071436	sodium ion export	1	596	15	13924	0.488985	0.629134	1.55749	1.03214
GO:0042474	middle ear morphogenesis	1	596	15	13924	0.488985	0.629134	1.55749	1.03214
GO:0008299	isoprenoid biosynthetic process	1	596	15	13924	0.488985	0.629134	1.55749	1.03214
GO:0045862	positive regulation of proteolysis	1	596	15	13924	0.488985	0.629134	1.55749	1.03214
GO:0008625	induction of apoptosis via death domain receptors	1	596	15	13924	0.488985	0.629134	1.55749	1.03214
GO:0006541	glutamine metabolic process	1	596	15	13924	0.488985	0.629134	1.55749	1.03214
GO:0060749	mammary gland alveolus development	1	596	15	13924	0.488985	0.629134	1.55749	1.03214
GO:0048863	stem cell differentiation	1	596	15	13924	0.488985	0.629134	1.55749	1.03214
GO:0014065	phosphatidylinositol 3-kinase cascade	1	596	15	13924	0.488985	0.629134	1.55749	1.03214
GO:0019216	regulation of lipid metabolic process	1	596	15	13924	0.488985	0.629134	1.55749	1.03214
GO:0009165	nucleotide biosynthetic process	1	596	15	13924	0.488985	0.629134	1.55749	1.03214
GO:0046697	decidualization	1	596	15	13924	0.488985	0.629134	1.55749	1.03214
GO:0060612	adipose tissue development	1	596	15	13924	0.488985	0.629134	1.55749	1.03214
GO:0032722	positive regulation of chemokine production	1	596	15	13924	0.488985	0.629134	1.55749	1.03214
GO:0007413	axonal fasciculation	1	596	15	13924	0.488985	0.629134	1.55749	1.03214
GO:0045648	positive regulation of erythrocyte differentiation	1	596	15	13924	0.488985	0.629134	1.55749	1.03214
GO:0005978	glycogen biosynthetic process	1	596	15	13924	0.488985	0.629134	1.55749	1.03214
GO:0048546	digestive tract morphogenesis	1	596	15	13924	0.488985	0.629134	1.55749	1.03214
GO:0007229	integrin-mediated signaling pathway	4	596	84	13924	0.490957	0.63123	1.1125	1.02633
GO:0050731	positive regulation of peptidyl-tyrosine phosphorylation	3	596	61	13924	0.492351	0.631671	1.14897	1.02224
GO:0030097	hemopoiesis	3	596	61	13924	0.492351	0.631671	1.14897	1.02224
GO:0007187	G-protein signaling, coupled to cyclic nucleotide second messenger	2	596	38	13924	0.493354	0.631671	1.2296	1.01931
GO:0001541	ovarian follicle development	2	596	38	13924	0.493354	0.631671	1.2296	1.01931
GO:0030183	B cell differentiation	2	596	38	13924	0.493354	0.631671	1.2296	1.01931
GO:0043966	histone H3 acetylation	2	596	38	13924	0.493354	0.631671	1.2296	1.01931
GO:0044267	cellular protein metabolic process	15	596	341	13924	0.497301	0.636283	1.02767	1.00781
GO:0008202	steroid metabolic process	4	596	85	13924	0.499769	0.638998	1.09941	1.00067
GO:0007126	meiosis	3	596	62	13924	0.502701	0.641413	1.13044	0.992227
GO:0007059	chromosome segregation	3	596	62	13924	0.502701	0.641413	1.13044	0.992227
GO:0051726	regulation of cell cycle	3	596	62	13924	0.502701	0.641413	1.13044	0.992227
GO:0030855	epithelial cell differentiation	2	596	39	13924	0.506484	0.64445	1.19807	0.981412
GO:0000724	double-strand break repair via homologous recombination	2	596	39	13924	0.506484	0.64445	1.19807	0.981412
GO:0030334	regulation of cell migration	2	596	39	13924	0.506484	0.64445	1.19807	0.981412
GO:0035264	multicellular organism growth	2	596	39	13924	0.506484	0.64445	1.19807	0.981412
GO:0030878	thyroid gland development	1	596	16	13924	0.509971	0.64445	1.46015	0.971512
GO:0007052	mitotic spindle organization	1	596	16	13924	0.509971	0.64445	1.46015	0.971512
GO:0042104	positive regulation of activated T cell proliferation	1	596	16	13924	0.509971	0.64445	1.46015	0.971512
GO:0060395	SMAD protein signal transduction	1	596	16	13924	0.509971	0.64445	1.46015	0.971512
GO:0042177	negative regulation of protein catabolic process	1	596	16	13924	0.509971	0.64445	1.46015	0.971512
GO:0006637	acyl-CoA metabolic process	1	596	16	13924	0.509971	0.64445	1.46015	0.971512
GO:0008045	motor axon guidance	1	596	16	13924	0.509971	0.64445	1.46015	0.971512
GO:0055072	iron ion homeostasis	1	596	16	13924	0.509971	0.64445	1.46015	0.971512
GO:0050766	positive regulation of phagocytosis	1	596	16	13924	0.509971	0.64445	1.46015	0.971512
GO:0071285	cellular response to lithium ion	1	596	16	13924	0.509971	0.64445	1.46015	0.971512
GO:0045766	positive regulation of angiogenesis	3	596	63	13924	0.512941	0.646874	1.1125	0.963135
GO:0006417	regulation of translation	3	596	63	13924	0.512941	0.646874	1.1125	0.963135
GO:0007409	axonogenesis	3	596	63	13924	0.512941	0.646874	1.1125	0.963135
GO:0006917	induction of apoptosis	8	596	181	13924	0.516177	0.650355	1.03259	0.954062
GO:0008286	insulin receptor signaling pathway	6	596	134	13924	0.516406	0.650355	1.04608	0.953421
GO:0006457	protein folding	8	596	182	13924	0.522129	0.657113	1.02692	0.937523
GO:0009615	response to virus	6	596	135	13924	0.523331	0.657716	1.03833	0.934203
GO:0007264	small GTPase mediated signal transduction	14	596	325	13924	0.529866	0.657716	1.00638	0.916301
GO:0045736	negative regulation of cyclin-dependent protein kinase activity	1	596	17	13924	0.530094	0.657716	1.37426	0.915679
GO:0000045	autophagic vacuole assembly	1	596	17	13924	0.530094	0.657716	1.37426	0.915679
GO:0030866	cortical actin cytoskeleton organization	1	596	17	13924	0.530094	0.657716	1.37426	0.915679
GO:0006829	zinc ion transport	1	596	17	13924	0.530094	0.657716	1.37426	0.915679
GO:0006103	2-oxoglutarate metabolic process	1	596	17	13924	0.530094	0.657716	1.37426	0.915679
GO:0090103	cochlea morphogenesis	1	596	17	13924	0.530094	0.657716	1.37426	0.915679
GO:0090190	positive regulation of branching involved in ureteric bud morphogenesis	1	596	17	13924	0.530094	0.657716	1.37426	0.915679
GO:0035690	cellular response to drug	1	596	17	13924	0.530094	0.657716	1.37426	0.915679
GO:0007031	peroxisome organization	1	596	17	13924	0.530094	0.657716	1.37426	0.915679
GO:0016254	preassembly of GPI anchor in ER membrane	1	596	17	13924	0.530094	0.657716	1.37426	0.915679
GO:0048873	homeostasis of number of cells within a tissue	1	596	17	13924	0.530094	0.657716	1.37426	0.915679
GO:0014047	glutamate secretion	1	596	17	13924	0.530094	0.657716	1.37426	0.915679
GO:0042220	response to cocaine	1	596	17	13924	0.530094	0.657716	1.37426	0.915679
GO:0048484	enteric nervous system development	1	596	17	13924	0.530094	0.657716	1.37426	0.915679
GO:0050714	positive regulation of protein secretion	1	596	17	13924	0.530094	0.657716	1.37426	0.915679
GO:0030511	positive regulation of transforming growth factor beta receptor signaling pathway	1	596	17	13924	0.530094	0.657716	1.37426	0.915679
GO:0046320	regulation of fatty acid oxidation	1	596	17	13924	0.530094	0.657716	1.37426	0.915679
GO:0051930	regulation of sensory perception of pain	1	596	17	13924	0.530094	0.657716	1.37426	0.915679
GO:0007339	binding of sperm to zona pellucida	1	596	17	13924	0.530094	0.657716	1.37426	0.915679
GO:0006892	post-Golgi vesicle-mediated transport	2	596	41	13924	0.532064	0.659273	1.13963	0.910328
GO:0035872	nucleotide-binding domain, leucine rich repeat containing receptor signaling pathway	2	596	41	13924	0.532064	0.659273	1.13963	0.910328
GO:0008360	regulation of cell shape	4	596	89	13924	0.534314	0.661617	1.05	0.90424
GO:0019221	cytokine-mediated signaling pathway	9	596	208	13924	0.53565	0.662827	1.01087	0.900636
GO:0000122	negative regulation of transcription from RNA polymerase II promoter	17	596	398	13924	0.538945	0.666457	0.997892	0.891789
GO:0045087	innate immune response	13	596	304	13924	0.541682	0.669393	0.999051	0.884481
GO:0006367	transcription initiation from RNA polymerase II promoter	3	596	66	13924	0.542961	0.669943	1.06193	0.881078
GO:0010212	response to ionizing radiation	2	596	42	13924	0.544508	0.669943	1.1125	0.876976
GO:0007597	blood coagulation, intrinsic pathway	1	596	18	13924	0.549389	0.669943	1.29791	0.864099
GO:0070371	ERK1 and ERK2 cascade	1	596	18	13924	0.549389	0.669943	1.29791	0.864099
GO:0071479	cellular response to ionizing radiation	1	596	18	13924	0.549389	0.669943	1.29791	0.864099
GO:0032147	activation of protein kinase activity	1	596	18	13924	0.549389	0.669943	1.29791	0.864099
GO:0019933	cAMP-mediated signaling	1	596	18	13924	0.549389	0.669943	1.29791	0.864099
GO:0046580	negative regulation of Ras protein signal transduction	1	596	18	13924	0.549389	0.669943	1.29791	0.864099
GO:0043388	positive regulation of DNA binding	1	596	18	13924	0.549389	0.669943	1.29791	0.864099
GO:0035338	long-chain fatty-acyl-CoA biosynthetic process	1	596	18	13924	0.549389	0.669943	1.29791	0.864099
GO:0055007	cardiac muscle cell differentiation	1	596	18	13924	0.549389	0.669943	1.29791	0.864099
GO:0034504	protein localization to nucleus	1	596	18	13924	0.549389	0.669943	1.29791	0.864099
GO:0006325	chromatin organization	1	596	18	13924	0.549389	0.669943	1.29791	0.864099
GO:0032757	positive regulation of interleukin-8 production	1	596	18	13924	0.549389	0.669943	1.29791	0.864099
GO:0032320	positive regulation of Ras GTPase activity	1	596	18	13924	0.549389	0.669943	1.29791	0.864099
GO:0021537	telencephalon development	1	596	18	13924	0.549389	0.669943	1.29791	0.864099
GO:0046209	nitric oxide metabolic process	1	596	18	13924	0.549389	0.669943	1.29791	0.864099
GO:0031648	protein destabilization	1	596	18	13924	0.549389	0.669943	1.29791	0.864099
GO:0000413	protein peptidyl-prolyl isomerization	1	596	18	13924	0.549389	0.669943	1.29791	0.864099
GO:0006164	purine nucleotide biosynthetic process	1	596	18	13924	0.549389	0.669943	1.29791	0.864099
GO:0030198	extracellular matrix organization	3	596	67	13924	0.552725	0.673565	1.04608	0.855366
GO:0006955	immune response	14	596	331	13924	0.556092	0.677221	0.988138	0.846604
GO:0051607	defense response to virus	2	596	43	13924	0.556717	0.677535	1.08662	0.844984
GO:0002474	antigen processing and presentation of peptide antigen via MHC class I	4	596	93	13924	0.567612	0.685706	1.00484	0.817022
GO:0048147	negative regulation of fibroblast proliferation	1	596	19	13924	0.567891	0.685706	1.2296	0.816314
GO:0048169	regulation of long-term neuronal synaptic plasticity	1	596	19	13924	0.567891	0.685706	1.2296	0.816314
GO:0031069	hair follicle morphogenesis	1	596	19	13924	0.567891	0.685706	1.2296	0.816314
GO:0007616	long-term memory	1	596	19	13924	0.567891	0.685706	1.2296	0.816314
GO:0007214	gamma-aminobutyric acid signaling pathway	1	596	19	13924	0.567891	0.685706	1.2296	0.816314
GO:0001958	endochondral ossification	1	596	19	13924	0.567891	0.685706	1.2296	0.816314
GO:0048008	platelet-derived growth factor receptor signaling pathway	1	596	19	13924	0.567891	0.685706	1.2296	0.816314
GO:0007017	microtubule-based process	1	596	19	13924	0.567891	0.685706	1.2296	0.816314
GO:0042325	regulation of phosphorylation	1	596	19	13924	0.567891	0.685706	1.2296	0.816314
GO:0005977	glycogen metabolic process	1	596	19	13924	0.567891	0.685706	1.2296	0.816314
GO:0035094	response to nicotine	1	596	19	13924	0.567891	0.685706	1.2296	0.816314
GO:0000902	cell morphogenesis	2	596	44	13924	0.568691	0.686222	1.06193	0.814284
GO:0070374	positive regulation of ERK1 and ERK2 cascade	3	596	69	13924	0.571871	0.689609	1.01576	0.806238
GO:0030154	cell differentiation	21	596	503	13924	0.575879	0.693989	0.975369	0.796162
GO:0016568	chromatin modification	9	596	216	13924	0.579005	0.697301	0.973434	0.788352
GO:0009612	response to mechanical stimulus	2	596	45	13924	0.580427	0.698557	1.03833	0.784814
GO:0006936	muscle contraction	4	596	95	13924	0.583752	0.699347	0.983681	0.776573
GO:0060079	regulation of excitatory postsynaptic membrane potential	1	596	20	13924	0.585632	0.699347	1.16812	0.771934
GO:0043278	response to morphine	1	596	20	13924	0.585632	0.699347	1.16812	0.771934
GO:0009267	cellular response to starvation	1	596	20	13924	0.585632	0.699347	1.16812	0.771934
GO:0000245	spliceosome assembly	1	596	20	13924	0.585632	0.699347	1.16812	0.771934
GO:0008156	negative regulation of DNA replication	1	596	20	13924	0.585632	0.699347	1.16812	0.771934
GO:0051899	membrane depolarization	1	596	20	13924	0.585632	0.699347	1.16812	0.771934
GO:0016573	histone acetylation	1	596	20	13924	0.585632	0.699347	1.16812	0.771934
GO:0005980	glycogen catabolic process	1	596	20	13924	0.585632	0.699347	1.16812	0.771934
GO:0048536	spleen development	1	596	20	13924	0.585632	0.699347	1.16812	0.771934
GO:0048545	response to steroid hormone stimulus	1	596	20	13924	0.585632	0.699347	1.16812	0.771934
GO:0050850	positive regulation of calcium-mediated signaling	1	596	20	13924	0.585632	0.699347	1.16812	0.771934
GO:0006935	chemotaxis	5	596	120	13924	0.586833	0.699875	0.973434	0.768978
GO:0032496	response to lipopolysaccharide	5	596	120	13924	0.586833	0.699875	0.973434	0.768978
GO:0030509	BMP signaling pathway	2	596	46	13924	0.591925	0.705492	1.01576	0.756514
GO:0006112	energy reserve metabolic process	4	596	97	13924	0.599534	0.711103	0.963399	0.738087
GO:0006006	glucose metabolic process	4	596	97	13924	0.599534	0.711103	0.963399	0.738087
GO:0016042	lipid catabolic process	4	596	97	13924	0.599534	0.711103	0.963399	0.738087
GO:0045776	negative regulation of blood pressure	1	596	21	13924	0.602643	0.711103	1.1125	0.730624
GO:0006090	pyruvate metabolic process	1	596	21	13924	0.602643	0.711103	1.1125	0.730624
GO:0010977	negative regulation of neuron projection development	1	596	21	13924	0.602643	0.711103	1.1125	0.730624
GO:0007548	sex differentiation	1	596	21	13924	0.602643	0.711103	1.1125	0.730624
GO:0031572	G2/M transition DNA damage checkpoint	1	596	21	13924	0.602643	0.711103	1.1125	0.730624
GO:0009617	response to bacterium	1	596	21	13924	0.602643	0.711103	1.1125	0.730624
GO:0018149	peptide cross-linking	1	596	21	13924	0.602643	0.711103	1.1125	0.730624
GO:0042327	positive regulation of phosphorylation	1	596	21	13924	0.602643	0.711103	1.1125	0.730624
GO:0006699	bile acid biosynthetic process	1	596	21	13924	0.602643	0.711103	1.1125	0.730624
GO:0043507	positive regulation of JUN kinase activity	1	596	21	13924	0.602643	0.711103	1.1125	0.730624
GO:0001892	embryonic placenta development	1	596	21	13924	0.602643	0.711103	1.1125	0.730624
GO:0051262	protein tetramerization	1	596	21	13924	0.602643	0.711103	1.1125	0.730624
GO:0001568	blood vessel development	2	596	47	13924	0.603185	0.711103	0.994145	0.729327
GO:0006921	cellular component disassembly involved in apoptosis	2	596	47	13924	0.603185	0.711103	0.994145	0.729327
GO:0030324	lung development	3	596	73	13924	0.608585	0.717011	0.960099	0.716469
GO:0001501	skeletal system development	5	596	124	13924	0.61463	0.720487	0.942033	0.702211
GO:0006919	activation of cysteine-type endopeptidase activity involved in apoptotic process	3	596	74	13924	0.617426	0.720487	0.947125	0.695662
GO:0051384	response to glucocorticoid stimulus	3	596	74	13924	0.617426	0.720487	0.947125	0.695662
GO:0000077	DNA damage checkpoint	1	596	22	13924	0.618955	0.720487	1.06193	0.692094
GO:0045739	positive regulation of DNA repair	1	596	22	13924	0.618955	0.720487	1.06193	0.692094
GO:0035116	embryonic hindlimb morphogenesis	1	596	22	13924	0.618955	0.720487	1.06193	0.692094
GO:0007602	phototransduction	1	596	22	13924	0.618955	0.720487	1.06193	0.692094
GO:0001937	negative regulation of endothelial cell proliferation	1	596	22	13924	0.618955	0.720487	1.06193	0.692094
GO:0001932	regulation of protein phosphorylation	1	596	22	13924	0.618955	0.720487	1.06193	0.692094
GO:0006944	cellular membrane fusion	1	596	22	13924	0.618955	0.720487	1.06193	0.692094
GO:0003151	outflow tract morphogenesis	1	596	22	13924	0.618955	0.720487	1.06193	0.692094
GO:0051412	response to corticosterone stimulus	1	596	22	13924	0.618955	0.720487	1.06193	0.692094
GO:0042755	eating behavior	1	596	22	13924	0.618955	0.720487	1.06193	0.692094
GO:0006270	DNA-dependent DNA replication initiation	1	596	22	13924	0.618955	0.720487	1.06193	0.692094
GO:0070534	protein K63-linked ubiquitination	1	596	22	13924	0.618955	0.720487	1.06193	0.692094
GO:0040018	positive regulation of multicellular organism growth	1	596	22	13924	0.618955	0.720487	1.06193	0.692094
GO:0048485	sympathetic nervous system development	1	596	22	13924	0.618955	0.720487	1.06193	0.692094
GO:0010811	positive regulation of cell-substrate adhesion	1	596	22	13924	0.618955	0.720487	1.06193	0.692094
GO:0051925	regulation of calcium ion transport via voltage-gated calcium channel activity	1	596	22	13924	0.618955	0.720487	1.06193	0.692094
GO:0042472	inner ear morphogenesis	2	596	49	13924	0.624992	0.72614	0.953568	0.678091
GO:0071260	cellular response to mechanical stimulus	2	596	49	13924	0.624992	0.72614	0.953568	0.678091
GO:0000910	cytokinesis	2	596	49	13924	0.624992	0.72614	0.953568	0.678091
GO:0006397	mRNA processing	8	596	202	13924	0.634375	0.730399	0.925244	0.656593
GO:0045732	positive regulation of protein catabolic process	1	596	23	13924	0.634596	0.730399	1.01576	0.65609
GO:0007628	adult walking behavior	1	596	23	13924	0.634596	0.730399	1.01576	0.65609
GO:0000188	inactivation of MAPK activity	1	596	23	13924	0.634596	0.730399	1.01576	0.65609
GO:0030318	melanocyte differentiation	1	596	23	13924	0.634596	0.730399	1.01576	0.65609
GO:0006956	complement activation	1	596	23	13924	0.634596	0.730399	1.01576	0.65609
GO:0034660	ncRNA metabolic process	1	596	23	13924	0.634596	0.730399	1.01576	0.65609
GO:0042113	B cell activation	1	596	23	13924	0.634596	0.730399	1.01576	0.65609
GO:0042594	response to starvation	1	596	23	13924	0.634596	0.730399	1.01576	0.65609
GO:0018107	peptidyl-threonine phosphorylation	1	596	23	13924	0.634596	0.730399	1.01576	0.65609
GO:0045595	regulation of cell differentiation	1	596	23	13924	0.634596	0.730399	1.01576	0.65609
GO:0040014	regulation of multicellular organism growth	1	596	23	13924	0.634596	0.730399	1.01576	0.65609
GO:0060548	negative regulation of cell death	1	596	23	13924	0.634596	0.730399	1.01576	0.65609
GO:0009966	regulation of signal transduction	1	596	23	13924	0.634596	0.730399	1.01576	0.65609
GO:0051225	spindle assembly	1	596	23	13924	0.634596	0.730399	1.01576	0.65609
GO:0009725	response to hormone stimulus	2	596	50	13924	0.63554	0.73103	0.934497	0.653945
GO:0000165	MAPK cascade	2	596	51	13924	0.645853	0.741647	0.916173	0.630722
GO:0046847	filopodium assembly	1	596	24	13924	0.649594	0.741647	0.973434	0.62239
GO:0032570	response to progesterone stimulus	1	596	24	13924	0.649594	0.741647	0.973434	0.62239
GO:0001944	vasculature development	1	596	24	13924	0.649594	0.741647	0.973434	0.62239
GO:0021915	neural tube development	1	596	24	13924	0.649594	0.741647	0.973434	0.62239
GO:0045429	positive regulation of nitric oxide biosynthetic process	1	596	24	13924	0.649594	0.741647	0.973434	0.62239
GO:0002062	chondrocyte differentiation	1	596	24	13924	0.649594	0.741647	0.973434	0.62239
GO:0007569	cell aging	1	596	24	13924	0.649594	0.741647	0.973434	0.62239
GO:0043491	protein kinase B signaling cascade	1	596	24	13924	0.649594	0.741647	0.973434	0.62239
GO:0046326	positive regulation of glucose import	1	596	24	13924	0.649594	0.741647	0.973434	0.62239
GO:0035019	somatic stem cell maintenance	1	596	24	13924	0.649594	0.741647	0.973434	0.62239
GO:0043928	exonucleolytic nuclear-transcribed mRNA catabolic process involved in deadenylation-dependent decay	1	596	24	13924	0.649594	0.741647	0.973434	0.62239
GO:0007010	cytoskeleton organization	4	596	105	13924	0.658894	0.751799	0.889997	0.601882
GO:0006355	regulation of transcription, DNA-dependent	65	596	1594	13924	0.661355	0.752941	0.952671	0.596503
GO:0006446	regulation of translational initiation	1	596	25	13924	0.663975	0.752941	0.934497	0.590798
GO:0043200	response to amino acid stimulus	1	596	25	13924	0.663975	0.752941	0.934497	0.590798
GO:0043280	positive regulation of cysteine-type endopeptidase activity involved in apoptotic process	1	596	25	13924	0.663975	0.752941	0.934497	0.590798
GO:0007492	endoderm development	1	596	25	13924	0.663975	0.752941	0.934497	0.590798
GO:0006506	GPI anchor biosynthetic process	1	596	25	13924	0.663975	0.752941	0.934497	0.590798
GO:0045931	positive regulation of mitotic cell cycle	1	596	25	13924	0.663975	0.752941	0.934497	0.590798
GO:0045165	cell fate commitment	1	596	25	13924	0.663975	0.752941	0.934497	0.590798
GO:0006626	protein targeting to mitochondrion	1	596	25	13924	0.663975	0.752941	0.934497	0.590798
GO:0001707	mesoderm formation	1	596	25	13924	0.663975	0.752941	0.934497	0.590798
GO:0045893	positive regulation of transcription, DNA-dependent	19	596	484	13924	0.674711	0.762022	0.91712	0.567658
GO:0008104	protein localization	2	596	54	13924	0.675397	0.762022	0.865275	0.566192
GO:0009314	response to radiation	1	596	26	13924	0.677766	0.762022	0.898554	0.561141
GO:0007131	reciprocal meiotic recombination	1	596	26	13924	0.677766	0.762022	0.898554	0.561141
GO:0001975	response to amphetamine	1	596	26	13924	0.677766	0.762022	0.898554	0.561141
GO:0001974	blood vessel remodeling	1	596	26	13924	0.677766	0.762022	0.898554	0.561141
GO:0048013	ephrin receptor signaling pathway	1	596	26	13924	0.677766	0.762022	0.898554	0.561141
GO:0006501	C-terminal protein lipidation	1	596	26	13924	0.677766	0.762022	0.898554	0.561141
GO:0042147	retrograde transport, endosome to Golgi	1	596	26	13924	0.677766	0.762022	0.898554	0.561141
GO:0031623	receptor internalization	1	596	26	13924	0.677766	0.762022	0.898554	0.561141
GO:0030501	positive regulation of bone mineralization	1	596	26	13924	0.677766	0.762022	0.898554	0.561141
GO:0007259	JAK-STAT cascade	1	596	26	13924	0.677766	0.762022	0.898554	0.561141
GO:0043526	neuroprotection	1	596	26	13924	0.677766	0.762022	0.898554	0.561141
GO:0017148	negative regulation of translation	1	596	26	13924	0.677766	0.762022	0.898554	0.561141
GO:0006302	double-strand break repair	2	596	55	13924	0.684787	0.769447	0.849542	0.546272
GO:0001701	in utero embryonic development	6	596	161	13924	0.685627	0.769922	0.870649	0.544504
GO:0010043	response to zinc ion	1	596	27	13924	0.690989	0.771249	0.865275	0.533265
GO:0000387	spliceosomal snRNP assembly	1	596	27	13924	0.690989	0.771249	0.865275	0.533265
GO:0051149	positive regulation of muscle cell differentiation	1	596	27	13924	0.690989	0.771249	0.865275	0.533265
GO:0001658	branching involved in ureteric bud morphogenesis	1	596	27	13924	0.690989	0.771249	0.865275	0.533265
GO:0046677	response to antibiotic	1	596	27	13924	0.690989	0.771249	0.865275	0.533265
GO:0033077	T cell differentiation in thymus	1	596	27	13924	0.690989	0.771249	0.865275	0.533265
GO:0043407	negative regulation of MAP kinase activity	1	596	27	13924	0.690989	0.771249	0.865275	0.533265
GO:0043473	pigmentation	1	596	27	13924	0.690989	0.771249	0.865275	0.533265
GO:0032880	regulation of protein localization	1	596	27	13924	0.690989	0.771249	0.865275	0.533265
GO:0071356	cellular response to tumor necrosis factor	1	596	27	13924	0.690989	0.771249	0.865275	0.533265
GO:0032868	response to insulin stimulus	2	596	56	13924	0.693952	0.774088	0.834372	0.527091
GO:0048015	phosphatidylinositol-mediated signaling	3	596	84	13924	0.69821	0.778367	0.834372	0.518267
GO:0006406	mRNA export from nucleus	2	596	57	13924	0.702895	0.78209	0.819734	0.508619
GO:0050690	regulation of defense response to virus by virus	1	596	28	13924	0.703669	0.78209	0.834372	0.507031
GO:0006958	complement activation, classical pathway	1	596	28	13924	0.703669	0.78209	0.834372	0.507031
GO:0002053	positive regulation of mesenchymal cell proliferation	1	596	28	13924	0.703669	0.78209	0.834372	0.507031
GO:0048538	thymus development	1	596	28	13924	0.703669	0.78209	0.834372	0.507031
GO:0007202	activation of phospholipase C activity	2	596	58	13924	0.711618	0.788008	0.805601	0.490825
GO:0042593	glucose homeostasis	2	596	58	13924	0.711618	0.788008	0.805601	0.490825
GO:0034097	response to cytokine stimulus	2	596	58	13924	0.711618	0.788008	0.805601	0.490825
GO:0051216	cartilage development	2	596	58	13924	0.711618	0.788008	0.805601	0.490825
GO:0006814	sodium ion transport	4	596	113	13924	0.711966	0.788008	0.826988	0.490119
GO:0007018	microtubule-based movement	3	596	86	13924	0.712702	0.788008	0.814968	0.488628
GO:0048666	neuron development	1	596	29	13924	0.715828	0.788008	0.805601	0.482316
GO:0007612	learning	1	596	29	13924	0.715828	0.788008	0.805601	0.482316
GO:0007094	mitotic cell cycle spindle assembly checkpoint	1	596	29	13924	0.715828	0.788008	0.805601	0.482316
GO:0007005	mitochondrion organization	1	596	29	13924	0.715828	0.788008	0.805601	0.482316
GO:0001656	metanephros development	1	596	29	13924	0.715828	0.788008	0.805601	0.482316
GO:0008016	regulation of heart contraction	1	596	29	13924	0.715828	0.788008	0.805601	0.482316
GO:0032760	positive regulation of tumor necrosis factor production	1	596	29	13924	0.715828	0.788008	0.805601	0.482316
GO:0032321	positive regulation of Rho GTPase activity	1	596	29	13924	0.715828	0.788008	0.805601	0.482316
GO:0048469	cell maturation	1	596	29	13924	0.715828	0.788008	0.805601	0.482316
GO:0008344	adult locomotory behavior	1	596	29	13924	0.715828	0.788008	0.805601	0.482316
GO:0031175	neuron projection development	2	596	59	13924	0.720125	0.792266	0.791946	0.473681
GO:0006468	protein phosphorylation	14	596	375	13924	0.726825	0.796093	0.872197	0.460321
GO:0050909	sensory perception of taste	1	596	30	13924	0.727487	0.796093	0.778747	0.459007
GO:0032480	negative regulation of type I interferon production	1	596	30	13924	0.727487	0.796093	0.778747	0.459007
GO:0070830	tight junction assembly	1	596	30	13924	0.727487	0.796093	0.778747	0.459007
GO:0031532	actin cytoskeleton reorganization	1	596	30	13924	0.727487	0.796093	0.778747	0.459007
GO:0010243	response to organic nitrogen	1	596	30	13924	0.727487	0.796093	0.778747	0.459007
GO:0040007	growth	1	596	30	13924	0.727487	0.796093	0.778747	0.459007
GO:0031667	response to nutrient levels	1	596	30	13924	0.727487	0.796093	0.778747	0.459007
GO:0016485	protein processing	1	596	30	13924	0.727487	0.796093	0.778747	0.459007
GO:0043547	positive regulation of GTPase activity	2	596	60	13924	0.728418	0.796639	0.778747	0.457162
GO:0000082	G1/S transition of mitotic cell cycle	5	596	143	13924	0.730445	0.798384	0.816868	0.453152
GO:0060337	type I interferon-mediated signaling pathway	2	596	61	13924	0.7365	0.804035	0.765981	0.441242
GO:0040008	regulation of growth	2	596	61	13924	0.7365	0.804035	0.765981	0.441242
GO:0007200	activation of phospholipase C activity by G-protein coupled receptor protein signaling pathway coupled to IP3 second messenger	1	596	31	13924	0.738667	0.804035	0.753626	0.437005
GO:0045860	positive regulation of protein kinase activity	1	596	31	13924	0.738667	0.804035	0.753626	0.437005
GO:0042254	ribosome biogenesis	1	596	31	13924	0.738667	0.804035	0.753626	0.437005
GO:0006259	DNA metabolic process	1	596	31	13924	0.738667	0.804035	0.753626	0.437005
GO:0051259	protein oligomerization	1	596	31	13924	0.738667	0.804035	0.753626	0.437005
GO:0006396	RNA processing	3	596	90	13924	0.740056	0.805072	0.778747	0.434294
GO:0007049	cell cycle	16	596	430	13924	0.740492	0.805072	0.869299	0.433444
GO:0060070	canonical Wnt receptor signaling pathway	2	596	62	13924	0.744376	0.808819	0.753626	0.425896
GO:0051092	positive regulation of NF-kappaB transcription factor activity	3	596	91	13924	0.74656	0.810445	0.77019	0.421669
GO:0009790	embryo development	4	596	119	13924	0.7476	0.810445	0.785291	0.419661
GO:0030890	positive regulation of B cell proliferation	1	596	32	13924	0.749387	0.810445	0.730076	0.416217
GO:0008633	activation of pro-apoptotic gene products	1	596	32	13924	0.749387	0.810445	0.730076	0.416217
GO:0043010	camera-type eye development	1	596	32	13924	0.749387	0.810445	0.730076	0.416217
GO:0070588	calcium ion transmembrane transport	1	596	32	13924	0.749387	0.810445	0.730076	0.416217
GO:0006144	purine base metabolic process	1	596	32	13924	0.749387	0.810445	0.730076	0.416217
GO:0009953	dorsal/ventral pattern formation	1	596	32	13924	0.749387	0.810445	0.730076	0.416217
GO:0030336	negative regulation of cell migration	2	596	63	13924	0.752049	0.812847	0.741664	0.411102
GO:0007204	elevation of cytosolic calcium ion concentration	3	596	92	13924	0.752933	0.813326	0.761818	0.409406
GO:0006281	DNA repair	10	596	281	13924	0.757337	0.815824	0.831403	0.400993
GO:0007218	neuropeptide signaling pathway	3	596	93	13924	0.759176	0.815824	0.753626	0.397494
GO:0006139	nucleobase-containing compound metabolic process	2	596	64	13924	0.759521	0.815824	0.730076	0.396839
GO:0006836	neurotransmitter transport	1	596	33	13924	0.759667	0.815824	0.707952	0.39656
GO:0007205	activation of protein kinase C activity by G-protein coupled receptor protein signaling pathway	1	596	33	13924	0.759667	0.815824	0.707952	0.39656
GO:0021766	hippocampus development	1	596	33	13924	0.759667	0.815824	0.707952	0.39656
GO:0042059	negative regulation of epidermal growth factor receptor signaling pathway	1	596	33	13924	0.759667	0.815824	0.707952	0.39656
GO:0006695	cholesterol biosynthetic process	1	596	33	13924	0.759667	0.815824	0.707952	0.39656
GO:0001755	neural crest cell migration	1	596	33	13924	0.759667	0.815824	0.707952	0.39656
GO:0034080	CenH3-containing nucleosome assembly at centromere	1	596	33	13924	0.759667	0.815824	0.707952	0.39656
GO:0016044	cellular membrane organization	3	596	94	13924	0.765289	0.821384	0.745609	0.385923
GO:0030522	intracellular receptor mediated signaling pathway	2	596	65	13924	0.766796	0.822045	0.718844	0.383085
GO:0001889	liver development	2	596	65	13924	0.766796	0.822045	0.718844	0.383085
GO:0007193	inhibition of adenylate cyclase activity by G-protein signaling pathway	1	596	34	13924	0.769525	0.823057	0.68713	0.37796
GO:0051084	'de novo' posttranslational protein folding	1	596	34	13924	0.769525	0.823057	0.68713	0.37796
GO:0008652	cellular amino acid biosynthetic process	1	596	34	13924	0.769525	0.823057	0.68713	0.37796
GO:0007368	determination of left/right symmetry	1	596	34	13924	0.769525	0.823057	0.68713	0.37796
GO:0000278	mitotic cell cycle	11	596	311	13924	0.770863	0.82401	0.826323	0.375454
GO:0001764	neuron migration	2	596	66	13924	0.773879	0.826755	0.707952	0.369821
GO:0055114	oxidation-reduction process	4	596	124	13924	0.774622	0.82707	0.753626	0.368436
GO:0006833	water transport	1	596	35	13924	0.778978	0.83028	0.667498	0.360346
GO:0071407	cellular response to organic cyclic compound	1	596	35	13924	0.778978	0.83028	0.667498	0.360346
GO:0050680	negative regulation of epithelial cell proliferation	1	596	35	13924	0.778978	0.83028	0.667498	0.360346
GO:0071456	cellular response to hypoxia	1	596	36	13924	0.788042	0.838004	0.648956	0.343655
GO:0006953	acute-phase response	1	596	36	13924	0.788042	0.838004	0.648956	0.343655
GO:0001657	ureteric bud development	1	596	36	13924	0.788042	0.838004	0.648956	0.343655
GO:0003007	heart morphogenesis	1	596	36	13924	0.788042	0.838004	0.648956	0.343655
GO:0006979	response to oxidative stress	3	596	99	13924	0.793974	0.843827	0.707952	0.332836
GO:0001947	heart looping	1	596	37	13924	0.796734	0.845785	0.631417	0.32783
GO:0042102	positive regulation of T cell proliferation	1	596	37	13924	0.796734	0.845785	0.631417	0.32783
GO:0006351	transcription, DNA-dependent	67	596	1733	13924	0.797906	0.846542	0.903221	0.325709
GO:0050796	regulation of insulin secretion	2	596	70	13924	0.800351	0.848648	0.667498	0.321296
GO:0001649	osteoblast differentiation	1	596	38	13924	0.805069	0.852671	0.6148	0.312815
GO:0030049	muscle filament sliding	1	596	38	13924	0.805069	0.852671	0.6148	0.312815
GO:0002479	antigen processing and presentation of exogenous peptide antigen via MHC class I, TAP-dependent	2	596	71	13924	0.806523	0.85372	0.658096	0.310213
GO:0000080	G1 phase of mitotic cell cycle	1	596	39	13924	0.813062	0.859163	0.599036	0.298563
GO:0007588	excretion	1	596	39	13924	0.813062	0.859163	0.599036	0.298563
GO:0007266	Rho protein signal transduction	1	596	39	13924	0.813062	0.859163	0.599036	0.298563
GO:0022900	electron transport chain	1	596	40	13924	0.820726	0.86528	0.58406	0.285027
GO:0010976	positive regulation of neuron projection development	1	596	40	13924	0.820726	0.86528	0.58406	0.285027
GO:0007286	spermatid development	1	596	40	13924	0.820726	0.86528	0.58406	0.285027
GO:0042384	cilium assembly	1	596	40	13924	0.820726	0.86528	0.58406	0.285027
GO:0043588	skin development	1	596	41	13924	0.828076	0.868562	0.569815	0.272165
GO:0000186	activation of MAPKK activity	1	596	41	13924	0.828076	0.868562	0.569815	0.272165
GO:0042110	T cell activation	1	596	41	13924	0.828076	0.868562	0.569815	0.272165
GO:0030216	keratinocyte differentiation	1	596	41	13924	0.828076	0.868562	0.569815	0.272165
GO:0071222	cellular response to lipopolysaccharide	1	596	41	13924	0.828076	0.868562	0.569815	0.272165
GO:0051781	positive regulation of cell division	1	596	41	13924	0.828076	0.868562	0.569815	0.272165
GO:0045669	positive regulation of osteoblast differentiation	1	596	41	13924	0.828076	0.868562	0.569815	0.272165
GO:0019722	calcium-mediated signaling	1	596	41	13924	0.828076	0.868562	0.569815	0.272165
GO:0071363	cellular response to growth factor stimulus	1	596	41	13924	0.828076	0.868562	0.569815	0.272165
GO:0042590	antigen processing and presentation of exogenous peptide antigen via MHC class I	2	596	75	13924	0.829535	0.869104	0.622998	0.269624
GO:0008544	epidermis development	2	596	75	13924	0.829535	0.869104	0.622998	0.269624
GO:0008624	induction of apoptosis by extracellular signals	3	596	107	13924	0.83372	0.871003	0.655021	0.262364
GO:0007389	pattern specification process	2	596	76	13924	0.834888	0.871003	0.6148	0.260345
GO:0006096	glycolysis	1	596	42	13924	0.835124	0.871003	0.556248	0.259938
GO:0010033	response to organic substance	1	596	42	13924	0.835124	0.871003	0.556248	0.259938
GO:0006418	tRNA aminoacylation for protein translation	1	596	42	13924	0.835124	0.871003	0.556248	0.259938
GO:0060041	retina development in camera-type eye	1	596	42	13924	0.835124	0.871003	0.556248	0.259938
GO:0090263	positive regulation of canonical Wnt receptor signaling pathway	1	596	42	13924	0.835124	0.871003	0.556248	0.259938
GO:0045665	negative regulation of neuron differentiation	1	596	42	13924	0.835124	0.871003	0.556248	0.259938
GO:0016055	Wnt receptor signaling pathway	4	596	138	13924	0.838144	0.873659	0.677171	0.25473
GO:0007189	activation of adenylate cyclase activity by G-protein signaling pathway	1	596	43	13924	0.841882	0.87706	0.543312	0.248309
GO:0045471	response to ethanol	2	596	78	13924	0.845138	0.879459	0.599036	0.24274
GO:0050852	T cell receptor signaling pathway	2	596	78	13924	0.845138	0.879459	0.599036	0.24274
GO:0016197	endosome transport	1	596	44	13924	0.848363	0.88182	0.530964	0.237246
GO:0071300	cellular response to retinoic acid	1	596	44	13924	0.848363	0.88182	0.530964	0.237246
GO:0001525	angiogenesis	5	596	171	13924	0.851419	0.884497	0.683112	0.232059
GO:0009968	negative regulation of signal transduction	1	596	45	13924	0.854578	0.886518	0.519165	0.226715
GO:0007601	visual perception	5	596	172	13924	0.854737	0.886518	0.67914	0.226447
GO:0007584	response to nutrient	2	596	80	13924	0.854805	0.886518	0.58406	0.226332
GO:0018105	peptidyl-serine phosphorylation	1	596	46	13924	0.860538	0.890961	0.507879	0.216689
GO:0042787	protein ubiquitination involved in ubiquitin-dependent protein catabolic process	1	596	46	13924	0.860538	0.890961	0.507879	0.216689
GO:0031100	organ regeneration	1	596	46	13924	0.860538	0.890961	0.507879	0.216689
GO:0010923	negative regulation of phosphatase activity	1	596	47	13924	0.866253	0.89487	0.497073	0.207139
GO:0006520	cellular amino acid metabolic process	1	596	47	13924	0.866253	0.89487	0.497073	0.207139
GO:0008015	blood circulation	1	596	47	13924	0.866253	0.89487	0.497073	0.207139
GO:0030900	forebrain development	1	596	47	13924	0.866253	0.89487	0.497073	0.207139
GO:0006898	receptor-mediated endocytosis	1	596	48	13924	0.871734	0.900028	0.486717	0.19804
GO:0000288	nuclear-transcribed mRNA catabolic process, deadenylation-dependent decay	1	596	49	13924	0.87699	0.904947	0.476784	0.189368
GO:0016266	O-glycan processing	1	596	50	13924	0.88203	0.909131	0.467248	0.181101
GO:0007254	JNK cascade	1	596	50	13924	0.88203	0.909131	0.467248	0.181101
GO:0007154	cell communication	2	596	87	13924	0.884436	0.910594	0.537067	0.17717
GO:0007517	muscle organ development	2	596	87	13924	0.884436	0.910594	0.537067	0.17717
GO:0006260	DNA replication	4	596	152	13924	0.885876	0.911566	0.6148	0.174823
GO:0006521	regulation of cellular amino acid metabolic process	1	596	51	13924	0.886863	0.911566	0.458087	0.173217
GO:0043433	negative regulation of sequence-specific DNA binding transcription factor activity	1	596	51	13924	0.886863	0.911566	0.458087	0.173217
GO:0006334	nucleosome assembly	3	596	122	13924	0.890599	0.914897	0.574486	0.167152
GO:0019058	viral infectious cycle	2	596	89	13924	0.891809	0.915631	0.524998	0.165193
GO:0007586	digestion	1	596	53	13924	0.895942	0.919362	0.4408	0.158523
GO:0030307	positive regulation of cell growth	1	596	54	13924	0.900204	0.923222	0.432637	0.151675
GO:0007186	G-protein coupled receptor signaling pathway	11	596	365	13924	0.904012	0.926384	0.704073	0.145586
GO:0006091	generation of precursor metabolites and energy	1	596	55	13924	0.904292	0.926384	0.424771	0.14514
GO:0000075	cell cycle checkpoint	3	596	128	13924	0.907964	0.928853	0.547557	0.139293
GO:0000079	regulation of cyclin-dependent protein kinase activity	1	596	56	13924	0.908212	0.928853	0.417186	0.1389
GO:0006968	cellular defense response	1	596	56	13924	0.908212	0.928853	0.417186	0.1389
GO:0035335	peptidyl-tyrosine dephosphorylation	1	596	57	13924	0.91197	0.93218	0.409867	0.132941
GO:0000723	telomere maintenance	1	596	58	13924	0.915575	0.935347	0.4028	0.12725
GO:0090090	negative regulation of canonical Wnt receptor signaling pathway	1	596	59	13924	0.919032	0.938359	0.395973	0.121813
GO:0007626	locomotory behavior	1	596	60	13924	0.922347	0.941223	0.389374	0.116618
GO:0009636	response to toxin	1	596	62	13924	0.928575	0.947054	0.376813	0.106909
GO:0051436	negative regulation of ubiquitin-protein ligase activity involved in mitotic cell cycle	1	596	64	13924	0.934303	0.951318	0.365038	0.0980377
GO:0008033	tRNA processing	1	596	64	13924	0.934303	0.951318	0.365038	0.0980377
GO:0006368	transcription elongation from RNA polymerase II promoter	1	596	64	13924	0.934303	0.951318	0.365038	0.0980377
GO:0001503	ossification	1	596	66	13924	0.939571	0.956154	0.353976	0.0899265
GO:0031295	T cell costimulation	1	596	68	13924	0.944415	0.960555	0.343565	0.0825067
GO:0051437	positive regulation of ubiquitin-protein ligase activity involved in mitotic cell cycle	1	596	70	13924	0.948871	0.964555	0.333749	0.0757162
GO:0006461	protein complex assembly	2	596	112	13924	0.950255	0.965429	0.417186	0.0736138
GO:0035023	regulation of Rho protein signal transduction	1	596	73	13924	0.954893	0.969333	0.320033	0.0665893
GO:0031018	endocrine pancreas development	2	596	115	13924	0.955147	0.969333	0.406303	0.0662049
GO:0051439	regulation of ubiquitin-protein ligase activity involved in mitotic cell cycle	1	596	74	13924	0.956738	0.970413	0.315708	0.0638044
GO:0016070	RNA metabolic process	6	596	255	13924	0.957734	0.97089	0.549704	0.0623031
GO:0030182	neuron differentiation	1	596	75	13924	0.958507	0.97114	0.311499	0.0611386
GO:0050776	regulation of immune response	1	596	76	13924	0.960204	0.972326	0.3074	0.0585866
GO:0000216	M/G1 transition of mitotic cell cycle	1	596	78	13924	0.963393	0.975019	0.299518	0.0538041
GO:0031145	anaphase-promoting complex-dependent proteasomal ubiquitin-dependent protein catabolic process	1	596	79	13924	0.96489	0.975998	0.295727	0.0515643
GO:0007420	brain development	3	596	161	13924	0.965959	0.976545	0.435325	0.0499656
GO:0008543	fibroblast growth factor receptor signaling pathway	2	596	125	13924	0.968333	0.976893	0.373799	0.0464245
GO:0045944	positive regulation of transcription from RNA polymerase II promoter	15	596	543	13924	0.96836	0.976893	0.645371	0.0463842
GO:0006366	transcription from RNA polymerase II promoter	8	596	331	13924	0.968421	0.976893	0.564651	0.0462934
GO:0016032	viral reproduction	8	596	331	13924	0.968421	0.976893	0.564651	0.0462934
GO:0006310	DNA recombination	1	596	84	13924	0.971503	0.979466	0.278124	0.0417094
GO:0042742	defense response to bacterium	1	596	88	13924	0.975884	0.983346	0.265482	0.0352186
GO:0006364	rRNA processing	1	596	90	13924	0.977814	0.984753	0.259582	0.0323674
GO:0006414	translational elongation	1	596	91	13924	0.978721	0.985128	0.25673	0.0310306
GO:0006412	translation	5	596	262	13924	0.985491	0.99135	0.445848	0.0210852
GO:0007605	sensory perception of sound	1	596	101	13924	0.985976	0.99135	0.231311	0.0203749
GO:0006614	SRP-dependent cotranslational protein targeting to membrane	1	596	103	13924	0.987098	0.991937	0.22682	0.0187346
GO:0000084	S phase of mitotic cell cycle	1	596	110	13924	0.990362	0.994529	0.212386	0.0139719
GO:0000086	G2/M transition of mitotic cell cycle	1	596	111	13924	0.990755	0.994529	0.210472	0.0133992
GO:0051301	cell division	5	596	281	13924	0.991532	0.994767	0.415701	0.0122693
GO:0000184	nuclear-transcribed mRNA catabolic process, nonsense-mediated decay	1	596	115	13924	0.992174	0.99487	0.203151	0.0113348
GO:0006413	translational initiation	1	596	119	13924	0.993375	0.995533	0.196323	0.00959005
GO:0010467	gene expression	14	596	599	13924	0.994176	0.995795	0.546033	0.00842636
GO:0016071	mRNA metabolic process	3	596	219	13924	0.994787	0.995867	0.320033	0.00754002
GO:0007067	mitosis	2	596	184	13924	0.996211	0.996751	0.253939	0.00547724
GO:0050896	response to stimulus	6	596	434	13924	0.999713	0.999713	0.322983	0.00041342

## Sheet: UpGene2GO
GOID	GOTerm	Evidence	QueryID	QuerySymbol	Description	DifGene	AllDifGene	GeneInGOID	AllGene	P-Value	FDR	Enrichment	(-log2P)
GO:0006665	sphingolipid metabolic process	TAS	GBA	GBA	glucosidase, beta, acid	15	596	64	13924	8.00406e-07	0.00147675	5.47557	20.2528
GO:0006665	sphingolipid metabolic process	TAS	STS	STS	steroid sulfatase (microsomal), isozyme S	15	596	64	13924	8.00406e-07	0.00147675	5.47557	20.2528
GO:0006665	sphingolipid metabolic process	TAS	ACER2	ACER2	alkaline ceramidase 2	15	596	64	13924	8.00406e-07	0.00147675	5.47557	20.2528
GO:0006665	sphingolipid metabolic process	TAS	SMPD2	SMPD2	sphingomyelin phosphodiesterase 2, neutral membrane (neutral sphingomyelinase)	15	596	64	13924	8.00406e-07	0.00147675	5.47557	20.2528
GO:0006665	sphingolipid metabolic process	TAS	ACER3	ACER3	alkaline ceramidase 3	15	596	64	13924	8.00406e-07	0.00147675	5.47557	20.2528
GO:0006665	sphingolipid metabolic process	TAS	SGMS1	SGMS1	sphingomyelin synthase 1	15	596	64	13924	8.00406e-07	0.00147675	5.47557	20.2528
GO:0006665	sphingolipid metabolic process	ISS	SERINC1	SERINC1	serine incorporator 1	15	596	64	13924	8.00406e-07	0.00147675	5.47557	20.2528
GO:0006665	sphingolipid metabolic process	TAS	GM2A	GM2A	GM2 ganglioside activator	15	596	64	13924	8.00406e-07	0.00147675	5.47557	20.2528
GO:0006665	sphingolipid metabolic process	TAS	SPTLC1	SPTLC1	serine palmitoyltransferase, long chain base subunit 1	15	596	64	13924	8.00406e-07	0.00147675	5.47557	20.2528
GO:0006665	sphingolipid metabolic process	TAS	PPAP2A	PPAP2A	phosphatidic acid phosphatase type 2A	15	596	64	13924	8.00406e-07	0.00147675	5.47557	20.2528
GO:0006665	sphingolipid metabolic process	TAS	GALC	GALC	galactosylceramidase	15	596	64	13924	8.00406e-07	0.00147675	5.47557	20.2528
GO:0006665	sphingolipid metabolic process	TAS	VAPA	VAPA	VAMP (vesicle-associated membrane protein)-associated protein A, 33kDa	15	596	64	13924	8.00406e-07	0.00147675	5.47557	20.2528
GO:0006665	sphingolipid metabolic process	TAS	SPTLC3	SPTLC3	serine palmitoyltransferase, long chain base subunit 3	15	596	64	13924	8.00406e-07	0.00147675	5.47557	20.2528
GO:0006665	sphingolipid metabolic process	TAS	CTSA	CTSA	cathepsin A	15	596	64	13924	8.00406e-07	0.00147675	5.47557	20.2528
GO:0006665	sphingolipid metabolic process	TAS	PPAP2B	PPAP2B	phosphatidic acid phosphatase type 2B	15	596	64	13924	8.00406e-07	0.00147675	5.47557	20.2528
GO:0007565	female pregnancy	IEA	LEP	LEP	leptin	15	596	72	13924	2.84705e-06	0.00262641	4.86717	18.4221
GO:0007565	female pregnancy		PSG8	PSG8	pregnancy specific beta-1-glycoprotein 8	15	596	72	13924	2.84705e-06	0.00262641	4.86717	18.4221
GO:0007565	female pregnancy	IEA	STS	STS	steroid sulfatase (microsomal), isozyme S	15	596	72	13924	2.84705e-06	0.00262641	4.86717	18.4221
GO:0007565	female pregnancy	TAS	PSG11	PSG11	pregnancy specific beta-1-glycoprotein 11	15	596	72	13924	2.84705e-06	0.00262641	4.86717	18.4221
GO:0007565	female pregnancy	IEA	TGFB1	TGFB1	transforming growth factor, beta 1	15	596	72	13924	2.84705e-06	0.00262641	4.86717	18.4221
GO:0007565	female pregnancy	NAS	PAPPA	PAPPA	pregnancy-associated plasma protein A, pappalysin 1	15	596	72	13924	2.84705e-06	0.00262641	4.86717	18.4221
GO:0007565	female pregnancy	TAS	FLT1	FLT1	fms-related tyrosine kinase 1 (vascular endothelial growth factor/vascular permeability factor receptor)	15	596	72	13924	2.84705e-06	0.00262641	4.86717	18.4221
GO:0007565	female pregnancy	TAS	CRH	CRH	corticotropin releasing hormone	15	596	72	13924	2.84705e-06	0.00262641	4.86717	18.4221
GO:0007565	female pregnancy	NAS	PSG2	PSG2	pregnancy specific beta-1-glycoprotein 2	15	596	72	13924	2.84705e-06	0.00262641	4.86717	18.4221
GO:0007565	female pregnancy	IEA	STAT5B	STAT5B	signal transducer and activator of transcription 5B	15	596	72	13924	2.84705e-06	0.00262641	4.86717	18.4221
GO:0007565	female pregnancy	TAS	PSG4	PSG4	pregnancy specific beta-1-glycoprotein 4	15	596	72	13924	2.84705e-06	0.00262641	4.86717	18.4221
GO:0007565	female pregnancy	TAS	PSG7	PSG7	pregnancy specific beta-1-glycoprotein 7 (gene/pseudogene)	15	596	72	13924	2.84705e-06	0.00262641	4.86717	18.4221
GO:0007565	female pregnancy	TAS	PSG3	PSG3	pregnancy specific beta-1-glycoprotein 3	15	596	72	13924	2.84705e-06	0.00262641	4.86717	18.4221
GO:0007565	female pregnancy	TAS	TEAD3	TEAD3	TEA domain family member 3	15	596	72	13924	2.84705e-06	0.00262641	4.86717	18.4221
GO:0007565	female pregnancy	TAS	PSG9	PSG9	pregnancy specific beta-1-glycoprotein 9	15	596	72	13924	2.84705e-06	0.00262641	4.86717	18.4221
GO:0016486	peptide hormone processing		CGB8	CGB8	chorionic gonadotropin, beta polypeptide 8	7	596	20	13924	8.73224e-05	0.0537033	8.17685	13.4833
GO:0016486	peptide hormone processing	TAS	TSHB	TSHB	thyroid stimulating hormone, beta	7	596	20	13924	8.73224e-05	0.0537033	8.17685	13.4833
GO:0016486	peptide hormone processing	TAS	CGB	CGB	chorionic gonadotropin, beta polypeptide	7	596	20	13924	8.73224e-05	0.0537033	8.17685	13.4833
GO:0016486	peptide hormone processing		CGB7	CGB7	chorionic gonadotropin, beta polypeptide 7	7	596	20	13924	8.73224e-05	0.0537033	8.17685	13.4833
GO:0016486	peptide hormone processing	TAS	LHB	LHB	luteinizing hormone beta polypeptide	7	596	20	13924	8.73224e-05	0.0537033	8.17685	13.4833
GO:0016486	peptide hormone processing		CGB5	CGB5	chorionic gonadotropin, beta polypeptide 5	7	596	20	13924	8.73224e-05	0.0537033	8.17685	13.4833
GO:0016486	peptide hormone processing	NAS	BACE2	BACE2	beta-site APP-cleaving enzyme 2	7	596	20	13924	8.73224e-05	0.0537033	8.17685	13.4833
GO:0030148	sphingolipid biosynthetic process	TAS	ACER2	ACER2	alkaline ceramidase 2	8	596	34	13924	0.000282946	0.1134	5.49704	11.7872
GO:0030148	sphingolipid biosynthetic process	TAS	ACER3	ACER3	alkaline ceramidase 3	8	596	34	13924	0.000282946	0.1134	5.49704	11.7872
GO:0030148	sphingolipid biosynthetic process	TAS	SGMS1	SGMS1	sphingomyelin synthase 1	8	596	34	13924	0.000282946	0.1134	5.49704	11.7872
GO:0030148	sphingolipid biosynthetic process	TAS	SPTLC1	SPTLC1	serine palmitoyltransferase, long chain base subunit 1	8	596	34	13924	0.000282946	0.1134	5.49704	11.7872
GO:0030148	sphingolipid biosynthetic process	TAS	PPAP2A	PPAP2A	phosphatidic acid phosphatase type 2A	8	596	34	13924	0.000282946	0.1134	5.49704	11.7872
GO:0030148	sphingolipid biosynthetic process	TAS	VAPA	VAPA	VAMP (vesicle-associated membrane protein)-associated protein A, 33kDa	8	596	34	13924	0.000282946	0.1134	5.49704	11.7872
GO:0030148	sphingolipid biosynthetic process	TAS	SPTLC3	SPTLC3	serine palmitoyltransferase, long chain base subunit 3	8	596	34	13924	0.000282946	0.1134	5.49704	11.7872
GO:0030148	sphingolipid biosynthetic process	TAS	PPAP2B	PPAP2B	phosphatidic acid phosphatase type 2B	8	596	34	13924	0.000282946	0.1134	5.49704	11.7872
GO:0046512	sphingosine biosynthetic process	IMP	GBA	GBA	glucosidase, beta, acid	4	596	5	13924	0.000307316	0.1134	18.6899	11.668
GO:0046512	sphingosine biosynthetic process	IDA	ACER2	ACER2	alkaline ceramidase 2	4	596	5	13924	0.000307316	0.1134	18.6899	11.668
GO:0046512	sphingosine biosynthetic process	IDA	ACER3	ACER3	alkaline ceramidase 3	4	596	5	13924	0.000307316	0.1134	18.6899	11.668
GO:0046512	sphingosine biosynthetic process	IEA	SPTLC1	SPTLC1	serine palmitoyltransferase, long chain base subunit 1	4	596	5	13924	0.000307316	0.1134	18.6899	11.668
GO:0002829	negative regulation of type 2 immune response	IEA	IL27RA	IL27RA	interleukin 27 receptor, alpha	4	596	6	13924	0.000495366	0.136016	15.5749	10.9792
GO:0002829	negative regulation of type 2 immune response	IEA	BCL6	BCL6	B-cell CLL/lymphoma 6	4	596	6	13924	0.000495366	0.136016	15.5749	10.9792
GO:0002829	negative regulation of type 2 immune response	IDA	IL29	IL29	interleukin 29 (interferon, lambda 1)	4	596	6	13924	0.000495366	0.136016	15.5749	10.9792
GO:0002829	negative regulation of type 2 immune response	IEA	NDFIP1	NDFIP1	Nedd4 family interacting protein 1	4	596	6	13924	0.000495366	0.136016	15.5749	10.9792
GO:0006629	lipid metabolic process	IEA	LEP	LEP	leptin	23	596	234	13924	0.00051605	0.136016	2.29631	10.9202
GO:0006629	lipid metabolic process	IEA	GBA	GBA	glucosidase, beta, acid	23	596	234	13924	0.00051605	0.136016	2.29631	10.9202
GO:0006629	lipid metabolic process		TECR	TECR	trans-2,3-enoyl-CoA reductase	23	596	234	13924	0.00051605	0.136016	2.29631	10.9202
GO:0006629	lipid metabolic process	IEA	GDPD1	GDPD1	glycerophosphodiester phosphodiesterase domain containing 1	23	596	234	13924	0.00051605	0.136016	2.29631	10.9202
GO:0006629	lipid metabolic process	TAS	TPP1	TPP1	tripeptidyl peptidase I	23	596	234	13924	0.00051605	0.136016	2.29631	10.9202
GO:0006629	lipid metabolic process	IEA	ACER2	ACER2	alkaline ceramidase 2	23	596	234	13924	0.00051605	0.136016	2.29631	10.9202
GO:0006629	lipid metabolic process	IEA	SLC27A6	SLC27A6	solute carrier family 27 (fatty acid transporter), member 6	23	596	234	13924	0.00051605	0.136016	2.29631	10.9202
GO:0006629	lipid metabolic process	IEA	SGMS1	SGMS1	sphingomyelin synthase 1	23	596	234	13924	0.00051605	0.136016	2.29631	10.9202
GO:0006629	lipid metabolic process	TAS	SCARB1	SCARB1	scavenger receptor class B, member 1	23	596	234	13924	0.00051605	0.136016	2.29631	10.9202
GO:0006629	lipid metabolic process	IEA	SERINC1	SERINC1	serine incorporator 1	23	596	234	13924	0.00051605	0.136016	2.29631	10.9202
GO:0006629	lipid metabolic process	IEA	GM2A	GM2A	GM2 ganglioside activator	23	596	234	13924	0.00051605	0.136016	2.29631	10.9202
GO:0006629	lipid metabolic process	TAS	LPL	LPL	lipoprotein lipase	23	596	234	13924	0.00051605	0.136016	2.29631	10.9202
GO:0006629	lipid metabolic process	NAS	PPAP2A	PPAP2A	phosphatidic acid phosphatase type 2A	23	596	234	13924	0.00051605	0.136016	2.29631	10.9202
GO:0006629	lipid metabolic process	TAS	ABHD5	ABHD5	abhydrolase domain containing 5	23	596	234	13924	0.00051605	0.136016	2.29631	10.9202
GO:0006629	lipid metabolic process	TAS	THRSP	THRSP	thyroid hormone responsive	23	596	234	13924	0.00051605	0.136016	2.29631	10.9202
GO:0006629	lipid metabolic process	NAS	PPAP2B	PPAP2B	phosphatidic acid phosphatase type 2B	23	596	234	13924	0.00051605	0.136016	2.29631	10.9202
GO:0006629	lipid metabolic process	TAS	MGLL	MGLL	monoglyceride lipase	23	596	234	13924	0.00051605	0.136016	2.29631	10.9202
GO:0006629	lipid metabolic process	IEA	ACOT4	ACOT4	acyl-CoA thioesterase 4	23	596	234	13924	0.00051605	0.136016	2.29631	10.9202
GO:0006629	lipid metabolic process	TAS	ABCG1	ABCG1	ATP-binding cassette, sub-family G (WHITE), member 1	23	596	234	13924	0.00051605	0.136016	2.29631	10.9202
GO:0006629	lipid metabolic process	TAS	PAFAH2	PAFAH2	platelet-activating factor acetylhydrolase 2, 40kDa	23	596	234	13924	0.00051605	0.136016	2.29631	10.9202
GO:0006629	lipid metabolic process		DAGLB	DAGLB	diacylglycerol lipase, beta	23	596	234	13924	0.00051605	0.136016	2.29631	10.9202
GO:0006629	lipid metabolic process	IEA	LYPLA1	LYPLA1	lysophospholipase I	23	596	234	13924	0.00051605	0.136016	2.29631	10.9202
GO:0006629	lipid metabolic process	TAS	CETP	CETP	cholesteryl ester transfer protein, plasma	23	596	234	13924	0.00051605	0.136016	2.29631	10.9202
GO:0009312	oligosaccharide biosynthetic process	IDA	B4GALT1	B4GALT1	UDP-Gal:betaGlcNAc beta 1,4- galactosyltransferase, polypeptide 1	4	596	10	13924	0.002067	0.362845	9.34497	8.91824
GO:0009312	oligosaccharide biosynthetic process	IDA	MPDU1	MPDU1	mannose-P-dolichol utilization defect 1	4	596	10	13924	0.002067	0.362845	9.34497	8.91824
GO:0009312	oligosaccharide biosynthetic process	IEA	B3GALT2	B3GALT2	UDP-Gal:betaGlcNAc beta 1,3-galactosyltransferase, polypeptide 2	4	596	10	13924	0.002067	0.362845	9.34497	8.91824
GO:0009312	oligosaccharide biosynthetic process	IEA	B3GALNT1	B3GALNT1	beta-1,3-N-acetylgalactosaminyltransferase 1 (globoside blood group)	4	596	10	13924	0.002067	0.362845	9.34497	8.91824
GO:0018279	protein N-linked glycosylation via asparagine	TAS	ALG3	ALG3	asparagine-linked glycosylation 3, alpha-1,3- mannosyltransferase homolog (S. cerevisiae)	11	596	86	13924	0.00225576	0.362845	2.98822	8.79217
GO:0018279	protein N-linked glycosylation via asparagine	TAS	MAN1C1	MAN1C1	mannosidase, alpha, class 1C, member 1	11	596	86	13924	0.00225576	0.362845	2.98822	8.79217
GO:0018279	protein N-linked glycosylation via asparagine	TAS	B4GALT1	B4GALT1	UDP-Gal:betaGlcNAc beta 1,4- galactosyltransferase, polypeptide 1	11	596	86	13924	0.00225576	0.362845	2.98822	8.79217
GO:0018279	protein N-linked glycosylation via asparagine	TAS	ALG5	ALG5	asparagine-linked glycosylation 5, dolichyl-phosphate beta-glucosyltransferase homolog (S. cerevisiae)	11	596	86	13924	0.00225576	0.362845	2.98822	8.79217
GO:0018279	protein N-linked glycosylation via asparagine	TAS	CALR	CALR	calreticulin	11	596	86	13924	0.00225576	0.362845	2.98822	8.79217
GO:0018279	protein N-linked glycosylation via asparagine	TAS	B4GALT4	B4GALT4	UDP-Gal:betaGlcNAc beta 1,4- galactosyltransferase, polypeptide 4	11	596	86	13924	0.00225576	0.362845	2.98822	8.79217
GO:0018279	protein N-linked glycosylation via asparagine	TAS	UAP1	UAP1	UDP-N-acteylglucosamine pyrophosphorylase 1	11	596	86	13924	0.00225576	0.362845	2.98822	8.79217
GO:0018279	protein N-linked glycosylation via asparagine	TAS	GFPT2	GFPT2	glutamine-fructose-6-phosphate transaminase 2	11	596	86	13924	0.00225576	0.362845	2.98822	8.79217
GO:0018279	protein N-linked glycosylation via asparagine	TAS	MCFD2	MCFD2	multiple coagulation factor deficiency 2	11	596	86	13924	0.00225576	0.362845	2.98822	8.79217
GO:0018279	protein N-linked glycosylation via asparagine	TAS	MAN1A2	MAN1A2	mannosidase, alpha, class 1A, member 2	11	596	86	13924	0.00225576	0.362845	2.98822	8.79217
GO:0018279	protein N-linked glycosylation via asparagine	TAS	ST8SIA3	ST8SIA3	ST8 alpha-N-acetyl-neuraminide alpha-2,8-sialyltransferase 3	11	596	86	13924	0.00225576	0.362845	2.98822	8.79217
GO:0006687	glycosphingolipid metabolic process	TAS	GBA	GBA	glucosidase, beta, acid	6	596	28	13924	0.00244196	0.362845	5.00623	8.67774
GO:0006687	glycosphingolipid metabolic process	TAS	STS	STS	steroid sulfatase (microsomal), isozyme S	6	596	28	13924	0.00244196	0.362845	5.00623	8.67774
GO:0006687	glycosphingolipid metabolic process	TAS	SMPD2	SMPD2	sphingomyelin phosphodiesterase 2, neutral membrane (neutral sphingomyelinase)	6	596	28	13924	0.00244196	0.362845	5.00623	8.67774
GO:0006687	glycosphingolipid metabolic process	TAS	GM2A	GM2A	GM2 ganglioside activator	6	596	28	13924	0.00244196	0.362845	5.00623	8.67774
GO:0006687	glycosphingolipid metabolic process	TAS	GALC	GALC	galactosylceramidase	6	596	28	13924	0.00244196	0.362845	5.00623	8.67774
GO:0006687	glycosphingolipid metabolic process	TAS	CTSA	CTSA	cathepsin A	6	596	28	13924	0.00244196	0.362845	5.00623	8.67774
GO:0008219	cell death	IEA	GBA	GBA	glucosidase, beta, acid	16	596	158	13924	0.00251739	0.362845	2.36581	8.63385
GO:0008219	cell death	IEA	TGFB1	TGFB1	transforming growth factor, beta 1	16	596	158	13924	0.00251739	0.362845	2.36581	8.63385
GO:0008219	cell death	IEA	TPP1	TPP1	tripeptidyl peptidase I	16	596	158	13924	0.00251739	0.362845	2.36581	8.63385
GO:0008219	cell death	IEA	CTSD	CTSD	cathepsin D	16	596	158	13924	0.00251739	0.362845	2.36581	8.63385
GO:0008219	cell death	IEA	TNFRSF1B	TNFRSF1B	tumor necrosis factor receptor superfamily, member 1B	16	596	158	13924	0.00251739	0.362845	2.36581	8.63385
GO:0008219	cell death	IEA	HSPB8	HSPB8	heat shock 22kDa protein 8	16	596	158	13924	0.00251739	0.362845	2.36581	8.63385
GO:0008219	cell death	IEA	SPG20	SPG20	spastic paraplegia 20 (Troyer syndrome)	16	596	158	13924	0.00251739	0.362845	2.36581	8.63385
GO:0008219	cell death	IEA	SNCA	SNCA	synuclein, alpha (non A4 component of amyloid precursor)	16	596	158	13924	0.00251739	0.362845	2.36581	8.63385
GO:0008219	cell death	IEA	CLN5	CLN5	ceroid-lipofuscinosis, neuronal 5	16	596	158	13924	0.00251739	0.362845	2.36581	8.63385
GO:0008219	cell death	IEA	SPG21	SPG21	spastic paraplegia 21 (autosomal recessive, Mast syndrome)	16	596	158	13924	0.00251739	0.362845	2.36581	8.63385
GO:0008219	cell death	IDA	CACNA1A	CACNA1A	calcium channel, voltage-dependent, P/Q type, alpha 1A subunit	16	596	158	13924	0.00251739	0.362845	2.36581	8.63385
GO:0008219	cell death	IMP	VAPA	VAPA	VAMP (vesicle-associated membrane protein)-associated protein A, 33kDa	16	596	158	13924	0.00251739	0.362845	2.36581	8.63385
GO:0008219	cell death	IEA	VPS35	VPS35	vacuolar protein sorting 35 homolog (S. cerevisiae)	16	596	158	13924	0.00251739	0.362845	2.36581	8.63385
GO:0008219	cell death	IEA	MFSD8	MFSD8	major facilitator superfamily domain containing 8	16	596	158	13924	0.00251739	0.362845	2.36581	8.63385
GO:0008219	cell death	TAS	EIF4G2	EIF4G2	eukaryotic translation initiation factor 4 gamma, 2	16	596	158	13924	0.00251739	0.362845	2.36581	8.63385
GO:0008219	cell death	IEA	APTX	APTX	aprataxin	16	596	158	13924	0.00251739	0.362845	2.36581	8.63385
GO:0006879	cellular iron ion homeostasis	IEA	LTF	LTF	lactotransferrin	9	596	62	13924	0.00256287	0.362845	3.39132	8.60802
GO:0006879	cellular iron ion homeostasis	TAS	ATP6V1H	ATP6V1H	ATPase, H+ transporting, lysosomal 50/57kDa, V1 subunit H	9	596	62	13924	0.00256287	0.362845	3.39132	8.60802
GO:0006879	cellular iron ion homeostasis	ISS	ALAS2	ALAS2	aminolevulinate, delta-, synthase 2	9	596	62	13924	0.00256287	0.362845	3.39132	8.60802
GO:0006879	cellular iron ion homeostasis	TAS	ATP6V0A2	ATP6V0A2	ATPase, H+ transporting, lysosomal V0 subunit a2	9	596	62	13924	0.00256287	0.362845	3.39132	8.60802
GO:0006879	cellular iron ion homeostasis	TAS	ABCG2	ABCG2	ATP-binding cassette, sub-family G (WHITE), member 2	9	596	62	13924	0.00256287	0.362845	3.39132	8.60802
GO:0006879	cellular iron ion homeostasis	TAS	ATP6V0B	ATP6V0B	ATPase, H+ transporting, lysosomal 21kDa, V0 subunit b	9	596	62	13924	0.00256287	0.362845	3.39132	8.60802
GO:0006879	cellular iron ion homeostasis	IMP	NDFIP1	NDFIP1	Nedd4 family interacting protein 1	9	596	62	13924	0.00256287	0.362845	3.39132	8.60802
GO:0006879	cellular iron ion homeostasis	TAS	SLC11A2	SLC11A2	solute carrier family 11 (proton-coupled divalent metal ion transporters), member 2	9	596	62	13924	0.00256287	0.362845	3.39132	8.60802
GO:0006879	cellular iron ion homeostasis	TAS	ATP6V1E1	ATP6V1E1	ATPase, H+ transporting, lysosomal 31kDa, V1 subunit E1	9	596	62	13924	0.00256287	0.362845	3.39132	8.60802
GO:0015914	phospholipid transport	ISS	SCARB1	SCARB1	scavenger receptor class B, member 1	4	596	11	13924	0.00272676	0.362845	8.49542	8.51859
GO:0015914	phospholipid transport	IDA	PCTP	PCTP	phosphatidylcholine transfer protein	4	596	11	13924	0.00272676	0.362845	8.49542	8.51859
GO:0015914	phospholipid transport	IDA	ABCG1	ABCG1	ATP-binding cassette, sub-family G (WHITE), member 1	4	596	11	13924	0.00272676	0.362845	8.49542	8.51859
GO:0015914	phospholipid transport	IDA	CETP	CETP	cholesteryl ester transfer protein, plasma	4	596	11	13924	0.00272676	0.362845	8.49542	8.51859
GO:0045786	negative regulation of cell cycle	TAS	INHA	INHA	inhibin, alpha	7	596	40	13924	0.00299476	0.362845	4.08842	8.38334
GO:0045786	negative regulation of cell cycle	IDA	INHBA	INHBA	inhibin, beta A	7	596	40	13924	0.00299476	0.362845	4.08842	8.38334
GO:0045786	negative regulation of cell cycle	IDA	TGFB1	TGFB1	transforming growth factor, beta 1	7	596	40	13924	0.00299476	0.362845	4.08842	8.38334
GO:0045786	negative regulation of cell cycle	NAS	SIPA1	SIPA1	signal-induced proliferation-associated 1	7	596	40	13924	0.00299476	0.362845	4.08842	8.38334
GO:0045786	negative regulation of cell cycle	TAS	HDAC2	HDAC2	histone deacetylase 2	7	596	40	13924	0.00299476	0.362845	4.08842	8.38334
GO:0045786	negative regulation of cell cycle	IDA	RPS6KA2	RPS6KA2	ribosomal protein S6 kinase, 90kDa, polypeptide 2	7	596	40	13924	0.00299476	0.362845	4.08842	8.38334
GO:0045786	negative regulation of cell cycle	TAS	PPP1R13B	PPP1R13B	protein phosphatase 1, regulatory subunit 13B	7	596	40	13924	0.00299476	0.362845	4.08842	8.38334
GO:0046881	positive regulation of follicle-stimulating hormone secretion	IEA	LEP	LEP	leptin	3	596	5	13924	0.00334328	0.362845	14.0174	8.22452
GO:0042541	hemoglobin biosynthetic process	IDA	INHA	INHA	inhibin, alpha	3	596	5	13924	0.00334328	0.362845	14.0174	8.22452
GO:0046881	positive regulation of follicle-stimulating hormone secretion	TAS	INHA	INHA	inhibin, alpha	3	596	5	13924	0.00334328	0.362845	14.0174	8.22452
GO:0042541	hemoglobin biosynthetic process	IDA	INHBA	INHBA	inhibin, beta A	3	596	5	13924	0.00334328	0.362845	14.0174	8.22452
GO:0046881	positive regulation of follicle-stimulating hormone secretion	TAS	INHBA	INHBA	inhibin, beta A	3	596	5	13924	0.00334328	0.362845	14.0174	8.22452
GO:0032410	negative regulation of transporter activity	IMP	NDFIP2	NDFIP2	Nedd4 family interacting protein 2	3	596	5	13924	0.00334328	0.362845	14.0174	8.22452
GO:0042541	hemoglobin biosynthetic process	ISS	ALAS2	ALAS2	aminolevulinate, delta-, synthase 2	3	596	5	13924	0.00334328	0.362845	14.0174	8.22452
GO:0032410	negative regulation of transporter activity	IDA	SNCA	SNCA	synuclein, alpha (non A4 component of amyloid precursor)	3	596	5	13924	0.00334328	0.362845	14.0174	8.22452
GO:0032410	negative regulation of transporter activity	IMP	NDFIP1	NDFIP1	Nedd4 family interacting protein 1	3	596	5	13924	0.00334328	0.362845	14.0174	8.22452
GO:0010745	negative regulation of macrophage derived foam cell differentiation	IMP	ITGAV	ITGAV	integrin, alpha V (vitronectin receptor, alpha polypeptide, antigen CD51)	4	596	13	13924	0.00445019	0.432137	7.18844	7.81192
GO:0070328	triglyceride homeostasis	ISS	ANGPTL4	ANGPTL4	angiopoietin-like 4	4	596	13	13924	0.00445019	0.432137	7.18844	7.81192
GO:0070328	triglyceride homeostasis	ISS	SCARB1	SCARB1	scavenger receptor class B, member 1	4	596	13	13924	0.00445019	0.432137	7.18844	7.81192
GO:0070328	triglyceride homeostasis	IGI	LPL	LPL	lipoprotein lipase	4	596	13	13924	0.00445019	0.432137	7.18844	7.81192
GO:0010745	negative regulation of macrophage derived foam cell differentiation	IMP	ITGB3	ITGB3	integrin, beta 3 (platelet glycoprotein IIIa, antigen CD61)	4	596	13	13924	0.00445019	0.432137	7.18844	7.81192
GO:0010745	negative regulation of macrophage derived foam cell differentiation	TAS	ABCG1	ABCG1	ATP-binding cassette, sub-family G (WHITE), member 1	4	596	13	13924	0.00445019	0.432137	7.18844	7.81192
GO:0010745	negative regulation of macrophage derived foam cell differentiation	IC	CETP	CETP	cholesteryl ester transfer protein, plasma	4	596	13	13924	0.00445019	0.432137	7.18844	7.81192
GO:0070328	triglyceride homeostasis	IDA	CETP	CETP	cholesteryl ester transfer protein, plasma	4	596	13	13924	0.00445019	0.432137	7.18844	7.81192
GO:0070670	response to interleukin-4	ISS	CITED1	CITED1	Cbp/p300-interacting transactivator, with Glu/Asp-rich carboxy-terminal domain, 1	3	596	6	13924	0.00486127	0.448452	11.6812	7.68445
GO:0070670	response to interleukin-4	IEA	STAT5B	STAT5B	signal transducer and activator of transcription 5B	3	596	6	13924	0.00486127	0.448452	11.6812	7.68445
GO:0070670	response to interleukin-4	IEA	CTSB	CTSB	cathepsin B	3	596	6	13924	0.00486127	0.448452	11.6812	7.68445
GO:0050821	protein stabilization	IEA	AHSP	AHSP	alpha hemoglobin stabilizing protein	8	596	57	13924	0.00520682	0.456463	3.27894	7.58538
GO:0050821	protein stabilization	ISS	CALR	CALR	calreticulin	8	596	57	13924	0.00520682	0.456463	3.27894	7.58538
GO:0050821	protein stabilization	IDA	RASSF1	RASSF1	Ras association (RalGDS/AF-6) domain family member 1	8	596	57	13924	0.00520682	0.456463	3.27894	7.58538
GO:0050821	protein stabilization	IMP	GNAQ	GNAQ	guanine nucleotide binding protein (G protein), q polypeptide	8	596	57	13924	0.00520682	0.456463	3.27894	7.58538
GO:0050821	protein stabilization	IDA	MORC3	MORC3	MORC family CW-type zinc finger 3	8	596	57	13924	0.00520682	0.456463	3.27894	7.58538
GO:0050821	protein stabilization	IMP	COG3	COG3	component of oligomeric golgi complex 3	8	596	57	13924	0.00520682	0.456463	3.27894	7.58538
GO:0050821	protein stabilization	IDA	PPAP2B	PPAP2B	phosphatidic acid phosphatase type 2B	8	596	57	13924	0.00520682	0.456463	3.27894	7.58538
GO:0050821	protein stabilization	IMP	UBE2B	UBE2B	ubiquitin-conjugating enzyme E2B	8	596	57	13924	0.00520682	0.456463	3.27894	7.58538
GO:0006509	membrane protein ectodomain proteolysis	IDA	ERAP1	ERAP1	endoplasmic reticulum aminopeptidase 1	4	596	14	13924	0.00553608	0.456463	6.67498	7.49692
GO:0006509	membrane protein ectodomain proteolysis	IDA	ADAM10	ADAM10	ADAM metallopeptidase domain 10	4	596	14	13924	0.00553608	0.456463	6.67498	7.49692
GO:0006509	membrane protein ectodomain proteolysis	IDA	BACE2	BACE2	beta-site APP-cleaving enzyme 2	4	596	14	13924	0.00553608	0.456463	6.67498	7.49692
GO:0006509	membrane protein ectodomain proteolysis	IDA	NCSTN	NCSTN	nicastrin	4	596	14	13924	0.00553608	0.456463	6.67498	7.49692
GO:0033690	positive regulation of osteoblast proliferation	IEA	ITGAV	ITGAV	integrin, alpha V (vitronectin receptor, alpha polypeptide, antigen CD51)	3	596	7	13924	0.00673237	0.456463	10.0125	7.21467
GO:0033690	positive regulation of osteoblast proliferation	IDA	HPSE	HPSE	heparanase	3	596	7	13924	0.00673237	0.456463	10.0125	7.21467
GO:0010886	positive regulation of cholesterol storage	IDA	SCARB1	SCARB1	scavenger receptor class B, member 1	3	596	7	13924	0.00673237	0.456463	10.0125	7.21467
GO:0010886	positive regulation of cholesterol storage	IMP	LPL	LPL	lipoprotein lipase	3	596	7	13924	0.00673237	0.456463	10.0125	7.21467
GO:0033690	positive regulation of osteoblast proliferation	IEA	ITGB3	ITGB3	integrin, beta 3 (platelet glycoprotein IIIa, antigen CD61)	3	596	7	13924	0.00673237	0.456463	10.0125	7.21467
GO:0010886	positive regulation of cholesterol storage	ISS	EHD1	EHD1	EH-domain containing 1	3	596	7	13924	0.00673237	0.456463	10.0125	7.21467
GO:0019915	lipid storage	IEA	PLIN2	PLIN2	perilipin 2	4	596	15	13924	0.00678528	0.456463	6.22998	7.20338
GO:0019915	lipid storage	ISS	DGAT2	DGAT2	diacylglycerol O-acyltransferase 2	4	596	15	13924	0.00678528	0.456463	6.22998	7.20338
GO:0019915	lipid storage	IEA	GM2A	GM2A	GM2 ganglioside activator	4	596	15	13924	0.00678528	0.456463	6.22998	7.20338
GO:0019915	lipid storage	IEA	STAT5B	STAT5B	signal transducer and activator of transcription 5B	4	596	15	13924	0.00678528	0.456463	6.22998	7.20338
GO:0016567	protein ubiquitination	IMP	ZER1	ZER1	zer-1 homolog (C. elegans)	14	596	148	13924	0.00765497	0.456463	2.20996	7.02939
GO:0016567	protein ubiquitination	IDA	UBE2D3	UBE2D3	ubiquitin-conjugating enzyme E2D 3	14	596	148	13924	0.00765497	0.456463	2.20996	7.02939
GO:0016567	protein ubiquitination	IEP	RNF14	RNF14	ring finger protein 14	14	596	148	13924	0.00765497	0.456463	2.20996	7.02939
GO:0016567	protein ubiquitination	IMP	SIAH1	SIAH1	seven in absentia homolog 1 (Drosophila)	14	596	148	13924	0.00765497	0.456463	2.20996	7.02939
GO:0016567	protein ubiquitination	IDA	ANAPC11	ANAPC11	anaphase promoting complex subunit 11	14	596	148	13924	0.00765497	0.456463	2.20996	7.02939
GO:0016567	protein ubiquitination	NAS	FBXO11	FBXO11	F-box protein 11	14	596	148	13924	0.00765497	0.456463	2.20996	7.02939
GO:0016567	protein ubiquitination	IDA	TRIM23	TRIM23	tripartite motif containing 23	14	596	148	13924	0.00765497	0.456463	2.20996	7.02939
GO:0016567	protein ubiquitination	ISS	FBXO25	FBXO25	F-box protein 25	14	596	148	13924	0.00765497	0.456463	2.20996	7.02939
GO:0016567	protein ubiquitination	IMP	AMFR	AMFR	autocrine motility factor receptor	14	596	148	13924	0.00765497	0.456463	2.20996	7.02939
GO:0016567	protein ubiquitination	TAS	UBE2V2	UBE2V2	ubiquitin-conjugating enzyme E2 variant 2	14	596	148	13924	0.00765497	0.456463	2.20996	7.02939
GO:0016567	protein ubiquitination	IDA	ARIH1	ARIH1	ariadne homolog, ubiquitin-conjugating enzyme E2 binding protein, 1 (Drosophila)	14	596	148	13924	0.00765497	0.456463	2.20996	7.02939
GO:0016567	protein ubiquitination	IDA	UBE2B	UBE2B	ubiquitin-conjugating enzyme E2B	14	596	148	13924	0.00765497	0.456463	2.20996	7.02939
GO:0016567	protein ubiquitination	TAS	FBXO22	FBXO22	F-box protein 22	14	596	148	13924	0.00765497	0.456463	2.20996	7.02939
GO:0016567	protein ubiquitination	IDA	TNFAIP1	TNFAIP1	tumor necrosis factor, alpha-induced protein 1 (endothelial)	14	596	148	13924	0.00765497	0.456463	2.20996	7.02939
GO:0044281	small molecule metabolic process	TAS	CYP2C18	CYP2C18	cytochrome P450, family 2, subfamily C, polypeptide 18	60	596	980	13924	0.00807939	0.456463	1.43035	6.95154
GO:0044281	small molecule metabolic process	TAS	TSHB	TSHB	thyroid stimulating hormone, beta	60	596	980	13924	0.00807939	0.456463	1.43035	6.95154
GO:0044281	small molecule metabolic process	TAS	PLIN2	PLIN2	perilipin 2	60	596	980	13924	0.00807939	0.456463	1.43035	6.95154
GO:0044281	small molecule metabolic process	TAS	CGB	CGB	chorionic gonadotropin, beta polypeptide	60	596	980	13924	0.00807939	0.456463	1.43035	6.95154
GO:0044281	small molecule metabolic process	TAS	LHB	LHB	luteinizing hormone beta polypeptide	60	596	980	13924	0.00807939	0.456463	1.43035	6.95154
GO:0044281	small molecule metabolic process	TAS	GBA	GBA	glucosidase, beta, acid	60	596	980	13924	0.00807939	0.456463	1.43035	6.95154
GO:0044281	small molecule metabolic process	TAS	TECR	TECR	trans-2,3-enoyl-CoA reductase	60	596	980	13924	0.00807939	0.456463	1.43035	6.95154
GO:0044281	small molecule metabolic process	TAS	STS	STS	steroid sulfatase (microsomal), isozyme S	60	596	980	13924	0.00807939	0.456463	1.43035	6.95154
GO:0044281	small molecule metabolic process	TAS	KMO	KMO	kynurenine 3-monooxygenase (kynurenine 3-hydroxylase)	60	596	980	13924	0.00807939	0.456463	1.43035	6.95154
GO:0044281	small molecule metabolic process	TAS	DGAT2	DGAT2	diacylglycerol O-acyltransferase 2	60	596	980	13924	0.00807939	0.456463	1.43035	6.95154
GO:0044281	small molecule metabolic process	TAS	PRKAG2	PRKAG2	protein kinase, AMP-activated, gamma 2 non-catalytic subunit	60	596	980	13924	0.00807939	0.456463	1.43035	6.95154
GO:0044281	small molecule metabolic process	TAS	NUP98	NUP98	nucleoporin 98kDa	60	596	980	13924	0.00807939	0.456463	1.43035	6.95154
GO:0044281	small molecule metabolic process	TAS	PGM2	PGM2	phosphoglucomutase 2	60	596	980	13924	0.00807939	0.456463	1.43035	6.95154
GO:0044281	small molecule metabolic process	TAS	ALAS2	ALAS2	aminolevulinate, delta-, synthase 2	60	596	980	13924	0.00807939	0.456463	1.43035	6.95154
GO:0044281	small molecule metabolic process	TAS	ACER2	ACER2	alkaline ceramidase 2	60	596	980	13924	0.00807939	0.456463	1.43035	6.95154
GO:0044281	small molecule metabolic process	TAS	SMPD2	SMPD2	sphingomyelin phosphodiesterase 2, neutral membrane (neutral sphingomyelinase)	60	596	980	13924	0.00807939	0.456463	1.43035	6.95154
GO:0044281	small molecule metabolic process	TAS	ANGPTL4	ANGPTL4	angiopoietin-like 4	60	596	980	13924	0.00807939	0.456463	1.43035	6.95154
GO:0044281	small molecule metabolic process	TAS	BSG	BSG	basigin (Ok blood group)	60	596	980	13924	0.00807939	0.456463	1.43035	6.95154
GO:0044281	small molecule metabolic process	TAS	MAOA	MAOA	monoamine oxidase A	60	596	980	13924	0.00807939	0.456463	1.43035	6.95154
GO:0044281	small molecule metabolic process	TAS	ACER3	ACER3	alkaline ceramidase 3	60	596	980	13924	0.00807939	0.456463	1.43035	6.95154
GO:0044281	small molecule metabolic process	TAS	NT5E	NT5E	5'-nucleotidase, ecto (CD73)	60	596	980	13924	0.00807939	0.456463	1.43035	6.95154
GO:0044281	small molecule metabolic process	TAS	SLC5A6	SLC5A6	solute carrier family 5 (sodium-dependent vitamin transporter), member 6	60	596	980	13924	0.00807939	0.456463	1.43035	6.95154
GO:0044281	small molecule metabolic process	TAS	SGMS1	SGMS1	sphingomyelin synthase 1	60	596	980	13924	0.00807939	0.456463	1.43035	6.95154
GO:0044281	small molecule metabolic process	TAS	AAAS	AAAS	achalasia, adrenocortical insufficiency, alacrimia	60	596	980	13924	0.00807939	0.456463	1.43035	6.95154
GO:0044281	small molecule metabolic process	TAS	GLRX	GLRX	glutaredoxin (thioltransferase)	60	596	980	13924	0.00807939	0.456463	1.43035	6.95154
GO:0044281	small molecule metabolic process	TAS	CYP1A1	CYP1A1	cytochrome P450, family 1, subfamily A, polypeptide 1	60	596	980	13924	0.00807939	0.456463	1.43035	6.95154
GO:0044281	small molecule metabolic process	TAS	THTPA	THTPA	thiamine triphosphatase	60	596	980	13924	0.00807939	0.456463	1.43035	6.95154
GO:0044281	small molecule metabolic process	TAS	SCARB1	SCARB1	scavenger receptor class B, member 1	60	596	980	13924	0.00807939	0.456463	1.43035	6.95154
GO:0044281	small molecule metabolic process	TAS	GM2A	GM2A	GM2 ganglioside activator	60	596	980	13924	0.00807939	0.456463	1.43035	6.95154
GO:0044281	small molecule metabolic process	TAS	PDXK	PDXK	pyridoxal (pyridoxine, vitamin B6) kinase	60	596	980	13924	0.00807939	0.456463	1.43035	6.95154
GO:0044281	small molecule metabolic process	TAS	SMARCD3	SMARCD3	SWI/SNF related, matrix associated, actin dependent regulator of chromatin, subfamily d, member 3	60	596	980	13924	0.00807939	0.456463	1.43035	6.95154
GO:0044281	small molecule metabolic process	TAS	NUP107	NUP107	nucleoporin 107kDa	60	596	980	13924	0.00807939	0.456463	1.43035	6.95154
GO:0044281	small molecule metabolic process	TAS	CYP2C8	CYP2C8	cytochrome P450, family 2, subfamily C, polypeptide 8	60	596	980	13924	0.00807939	0.456463	1.43035	6.95154
GO:0044281	small molecule metabolic process	TAS	CYP19A1	CYP19A1	cytochrome P450, family 19, subfamily A, polypeptide 1	60	596	980	13924	0.00807939	0.456463	1.43035	6.95154
GO:0044281	small molecule metabolic process	TAS	CCBL1	CCBL1	cysteine conjugate-beta lyase, cytoplasmic	60	596	980	13924	0.00807939	0.456463	1.43035	6.95154
GO:0044281	small molecule metabolic process	TAS	AMD1	AMD1	adenosylmethionine decarboxylase 1	60	596	980	13924	0.00807939	0.456463	1.43035	6.95154
GO:0044281	small molecule metabolic process	TAS	SPTLC1	SPTLC1	serine palmitoyltransferase, long chain base subunit 1	60	596	980	13924	0.00807939	0.456463	1.43035	6.95154
GO:0044281	small molecule metabolic process	TAS	LPL	LPL	lipoprotein lipase	60	596	980	13924	0.00807939	0.456463	1.43035	6.95154
GO:0044281	small molecule metabolic process	TAS	PPAP2A	PPAP2A	phosphatidic acid phosphatase type 2A	60	596	980	13924	0.00807939	0.456463	1.43035	6.95154
GO:0044281	small molecule metabolic process	TAS	ABHD5	ABHD5	abhydrolase domain containing 5	60	596	980	13924	0.00807939	0.456463	1.43035	6.95154
GO:0044281	small molecule metabolic process	TAS	GALC	GALC	galactosylceramidase	60	596	980	13924	0.00807939	0.456463	1.43035	6.95154
GO:0044281	small molecule metabolic process	TAS	CYP27A1	CYP27A1	cytochrome P450, family 27, subfamily A, polypeptide 1	60	596	980	13924	0.00807939	0.456463	1.43035	6.95154
GO:0044281	small molecule metabolic process	TAS	CACNA1A	CACNA1A	calcium channel, voltage-dependent, P/Q type, alpha 1A subunit	60	596	980	13924	0.00807939	0.456463	1.43035	6.95154
GO:0044281	small molecule metabolic process	TAS	VAPA	VAPA	VAMP (vesicle-associated membrane protein)-associated protein A, 33kDa	60	596	980	13924	0.00807939	0.456463	1.43035	6.95154
GO:0044281	small molecule metabolic process	TAS	GCLC	GCLC	glutamate-cysteine ligase, catalytic subunit	60	596	980	13924	0.00807939	0.456463	1.43035	6.95154
GO:0044281	small molecule metabolic process	TAS	SPTLC3	SPTLC3	serine palmitoyltransferase, long chain base subunit 3	60	596	980	13924	0.00807939	0.456463	1.43035	6.95154
GO:0044281	small molecule metabolic process	TAS	SMOX	SMOX	spermine oxidase	60	596	980	13924	0.00807939	0.456463	1.43035	6.95154
GO:0044281	small molecule metabolic process	TAS	GSS	GSS	glutathione synthetase	60	596	980	13924	0.00807939	0.456463	1.43035	6.95154
GO:0044281	small molecule metabolic process	TAS	CTSA	CTSA	cathepsin A	60	596	980	13924	0.00807939	0.456463	1.43035	6.95154
GO:0044281	small molecule metabolic process	TAS	MAT2A	MAT2A	methionine adenosyltransferase II, alpha	60	596	980	13924	0.00807939	0.456463	1.43035	6.95154
GO:0044281	small molecule metabolic process	TAS	PPAP2B	PPAP2B	phosphatidic acid phosphatase type 2B	60	596	980	13924	0.00807939	0.456463	1.43035	6.95154
GO:0044281	small molecule metabolic process	TAS	HSD17B1	HSD17B1	hydroxysteroid (17-beta) dehydrogenase 1	60	596	980	13924	0.00807939	0.456463	1.43035	6.95154
GO:0044281	small molecule metabolic process	TAS	MGLL	MGLL	monoglyceride lipase	60	596	980	13924	0.00807939	0.456463	1.43035	6.95154
GO:0044281	small molecule metabolic process	TAS	UMPS	UMPS	uridine monophosphate synthetase	60	596	980	13924	0.00807939	0.456463	1.43035	6.95154
GO:0044281	small molecule metabolic process	TAS	SLC19A2	SLC19A2	solute carrier family 19 (thiamine transporter), member 2	60	596	980	13924	0.00807939	0.456463	1.43035	6.95154
GO:0044281	small molecule metabolic process	TAS	GUK1	GUK1	guanylate kinase 1	60	596	980	13924	0.00807939	0.456463	1.43035	6.95154
GO:0044281	small molecule metabolic process	TAS	ABCG1	ABCG1	ATP-binding cassette, sub-family G (WHITE), member 1	60	596	980	13924	0.00807939	0.456463	1.43035	6.95154
GO:0044281	small molecule metabolic process	TAS	AZIN1	AZIN1	antizyme inhibitor 1	60	596	980	13924	0.00807939	0.456463	1.43035	6.95154
GO:0044281	small molecule metabolic process	TAS	LYPLA1	LYPLA1	lysophospholipase I	60	596	980	13924	0.00807939	0.456463	1.43035	6.95154
GO:0044281	small molecule metabolic process	TAS	CETP	CETP	cholesteryl ester transfer protein, plasma	60	596	980	13924	0.00807939	0.456463	1.43035	6.95154
GO:0042446	hormone biosynthetic process		CGB8	CGB8	chorionic gonadotropin, beta polypeptide 8	5	596	26	13924	0.00824044	0.456463	4.49277	6.92306
GO:0042446	hormone biosynthetic process		TSHB	TSHB	thyroid stimulating hormone, beta	5	596	26	13924	0.00824044	0.456463	4.49277	6.92306
GO:0042446	hormone biosynthetic process		CGB	CGB	chorionic gonadotropin, beta polypeptide	5	596	26	13924	0.00824044	0.456463	4.49277	6.92306
GO:0042446	hormone biosynthetic process		CGB7	CGB7	chorionic gonadotropin, beta polypeptide 7	5	596	26	13924	0.00824044	0.456463	4.49277	6.92306
GO:0042446	hormone biosynthetic process		CGB5	CGB5	chorionic gonadotropin, beta polypeptide 5	5	596	26	13924	0.00824044	0.456463	4.49277	6.92306
GO:0009605	response to external stimulus	TAS	INHA	INHA	inhibin, alpha	3	596	8	13924	0.00897467	0.456463	8.76091	6.79993
GO:0009605	response to external stimulus	IEP	RPS6KA5	RPS6KA5	ribosomal protein S6 kinase, 90kDa, polypeptide 5	3	596	8	13924	0.00897467	0.456463	8.76091	6.79993
GO:0034383	low-density lipoprotein particle clearance	ISS	DGAT2	DGAT2	diacylglycerol O-acyltransferase 2	3	596	8	13924	0.00897467	0.456463	8.76091	6.79993
GO:0008354	germ cell migration	IEA	TGFB1	TGFB1	transforming growth factor, beta 1	3	596	8	13924	0.00897467	0.456463	8.76091	6.79993
GO:0009635	response to herbicide	IEA	CYP1A1	CYP1A1	cytochrome P450, family 1, subfamily A, polypeptide 1	3	596	8	13924	0.00897467	0.456463	8.76091	6.79993
GO:0034383	low-density lipoprotein particle clearance	ISS	SCARB1	SCARB1	scavenger receptor class B, member 1	3	596	8	13924	0.00897467	0.456463	8.76091	6.79993
GO:0009635	response to herbicide	IEA	CYP19A1	CYP19A1	cytochrome P450, family 19, subfamily A, polypeptide 1	3	596	8	13924	0.00897467	0.456463	8.76091	6.79993
GO:0008354	germ cell migration	TAS	PPAP2A	PPAP2A	phosphatidic acid phosphatase type 2A	3	596	8	13924	0.00897467	0.456463	8.76091	6.79993
GO:0008354	germ cell migration	TAS	PPAP2B	PPAP2B	phosphatidic acid phosphatase type 2B	3	596	8	13924	0.00897467	0.456463	8.76091	6.79993
GO:0009635	response to herbicide	IEA	SLC18A2	SLC18A2	solute carrier family 18 (vesicular monoamine), member 2	3	596	8	13924	0.00897467	0.456463	8.76091	6.79993
GO:0034383	low-density lipoprotein particle clearance	ISS	EHD1	EHD1	EH-domain containing 1	3	596	8	13924	0.00897467	0.456463	8.76091	6.79993
GO:0009605	response to external stimulus	IEA	NEURL	NEURL	neuralized homolog (Drosophila)	3	596	8	13924	0.00897467	0.456463	8.76091	6.79993
GO:0007162	negative regulation of cell adhesion	NAS	CD164	CD164	CD164 molecule, sialomucin	5	596	27	13924	0.00943942	0.456463	4.32637	6.72709
GO:0007162	negative regulation of cell adhesion	IDA	ADAM10	ADAM10	ADAM metallopeptidase domain 10	5	596	27	13924	0.00943942	0.456463	4.32637	6.72709
GO:0007162	negative regulation of cell adhesion	NAS	SIPA1	SIPA1	signal-induced proliferation-associated 1	5	596	27	13924	0.00943942	0.456463	4.32637	6.72709
GO:0007162	negative regulation of cell adhesion	IDA	ERBB3	ERBB3	v-erb-b2 erythroblastic leukemia viral oncogene homolog 3 (avian)	5	596	27	13924	0.00943942	0.456463	4.32637	6.72709
GO:0007162	negative regulation of cell adhesion	IDA	RASA1	RASA1	RAS p21 protein activator (GTPase activating protein) 1	5	596	27	13924	0.00943942	0.456463	4.32637	6.72709
GO:0050748	negative regulation of lipoprotein metabolic process	IMP	ITGAV	ITGAV	integrin, alpha V (vitronectin receptor, alpha polypeptide, antigen CD51)	2	596	2	13924	0.00960794	0.456463	23.3624	6.70156
GO:0050748	negative regulation of lipoprotein metabolic process	IMP	ITGB3	ITGB3	integrin, beta 3 (platelet glycoprotein IIIa, antigen CD61)	2	596	2	13924	0.00960794	0.456463	23.3624	6.70156
GO:0030968	endoplasmic reticulum unfolded protein response	TAS	DNAJB9	DNAJB9	DnaJ (Hsp40) homolog, subfamily B, member 9	9	596	78	13924	0.00979709	0.456463	2.69566	6.67343
GO:0030968	endoplasmic reticulum unfolded protein response	TAS	TPP1	TPP1	tripeptidyl peptidase I	9	596	78	13924	0.00979709	0.456463	2.69566	6.67343
GO:0030968	endoplasmic reticulum unfolded protein response	TAS	HSPA5	HSPA5	heat shock 70kDa protein 5 (glucose-regulated protein, 78kDa)	9	596	78	13924	0.00979709	0.456463	2.69566	6.67343
GO:0030968	endoplasmic reticulum unfolded protein response	TAS	CALR	CALR	calreticulin	9	596	78	13924	0.00979709	0.456463	2.69566	6.67343
GO:0030968	endoplasmic reticulum unfolded protein response	TAS	DNAJC3	DNAJC3	DnaJ (Hsp40) homolog, subfamily C, member 3	9	596	78	13924	0.00979709	0.456463	2.69566	6.67343
GO:0030968	endoplasmic reticulum unfolded protein response	TAS	HERPUD1	HERPUD1	homocysteine-inducible, endoplasmic reticulum stress-inducible, ubiquitin-like domain member 1	9	596	78	13924	0.00979709	0.456463	2.69566	6.67343
GO:0030968	endoplasmic reticulum unfolded protein response	IMP	AMFR	AMFR	autocrine motility factor receptor	9	596	78	13924	0.00979709	0.456463	2.69566	6.67343
GO:0030968	endoplasmic reticulum unfolded protein response	TAS	KLHDC3	KLHDC3	kelch domain containing 3	9	596	78	13924	0.00979709	0.456463	2.69566	6.67343
GO:0030968	endoplasmic reticulum unfolded protein response	IEA	EIF2AK2	EIF2AK2	eukaryotic translation initiation factor 2-alpha kinase 2	9	596	78	13924	0.00979709	0.456463	2.69566	6.67343
GO:0007611	learning or memory	IEA	STS	STS	steroid sulfatase (microsomal), isozyme S	5	596	28	13924	0.010753	0.456463	4.17186	6.53912
GO:0007611	learning or memory	TAS	CRH	CRH	corticotropin releasing hormone	5	596	28	13924	0.010753	0.456463	4.17186	6.53912
GO:0007611	learning or memory	IEA	GM2A	GM2A	GM2 ganglioside activator	5	596	28	13924	0.010753	0.456463	4.17186	6.53912
GO:0007611	learning or memory	IEA	AMFR	AMFR	autocrine motility factor receptor	5	596	28	13924	0.010753	0.456463	4.17186	6.53912
GO:0007611	learning or memory	IEA	SLC11A2	SLC11A2	solute carrier family 11 (proton-coupled divalent metal ion transporters), member 2	5	596	28	13924	0.010753	0.456463	4.17186	6.53912
GO:0001953	negative regulation of cell-matrix adhesion	IDA	ACER2	ACER2	alkaline ceramidase 2	3	596	9	13924	0.0116021	0.456463	7.78747	6.42947
GO:0006622	protein targeting to lysosome	IMP	SNX16	SNX16	sorting nexin 16	3	596	9	13924	0.0116021	0.456463	7.78747	6.42947
GO:0033365	protein localization to organelle	IMP	RAB3IP	RAB3IP	RAB3A interacting protein (rabin3)	3	596	9	13924	0.0116021	0.456463	7.78747	6.42947
GO:0001953	negative regulation of cell-matrix adhesion	IEA	BCL6	BCL6	B-cell CLL/lymphoma 6	3	596	9	13924	0.0116021	0.456463	7.78747	6.42947
GO:0033365	protein localization to organelle	IMP	TMEM30A	TMEM30A	transmembrane protein 30A	3	596	9	13924	0.0116021	0.456463	7.78747	6.42947
GO:0006622	protein targeting to lysosome	IEA	AP3B1	AP3B1	adaptor-related protein complex 3, beta 1 subunit	3	596	9	13924	0.0116021	0.456463	7.78747	6.42947
GO:0006622	protein targeting to lysosome	IMP	SCARB2	SCARB2	scavenger receptor class B, member 2	3	596	9	13924	0.0116021	0.456463	7.78747	6.42947
GO:0033365	protein localization to organelle	IMP	COG3	COG3	component of oligomeric golgi complex 3	3	596	9	13924	0.0116021	0.456463	7.78747	6.42947
GO:0001953	negative regulation of cell-matrix adhesion	IDA	RASA1	RASA1	RAS p21 protein activator (GTPase activating protein) 1	3	596	9	13924	0.0116021	0.456463	7.78747	6.42947
GO:0007292	female gamete generation		CGB8	CGB8	chorionic gonadotropin, beta polypeptide 8	4	596	18	13924	0.0116052	0.456463	5.19165	6.42908
GO:0007292	female gamete generation	TAS	CGB	CGB	chorionic gonadotropin, beta polypeptide	4	596	18	13924	0.0116052	0.456463	5.19165	6.42908
GO:0007292	female gamete generation		CGB7	CGB7	chorionic gonadotropin, beta polypeptide 7	4	596	18	13924	0.0116052	0.456463	5.19165	6.42908
GO:0007292	female gamete generation		CGB5	CGB5	chorionic gonadotropin, beta polypeptide 5	4	596	18	13924	0.0116052	0.456463	5.19165	6.42908
GO:0006486	protein glycosylation	NAS	ALG3	ALG3	asparagine-linked glycosylation 3, alpha-1,3- mannosyltransferase homolog (S. cerevisiae)	8	596	68	13924	0.0130626	0.456463	2.74852	6.25842
GO:0006486	protein glycosylation	IEA	B4GALT1	B4GALT1	UDP-Gal:betaGlcNAc beta 1,4- galactosyltransferase, polypeptide 1	8	596	68	13924	0.0130626	0.456463	2.74852	6.25842
GO:0006486	protein glycosylation	TAS	ALG5	ALG5	asparagine-linked glycosylation 5, dolichyl-phosphate beta-glucosyltransferase homolog (S. cerevisiae)	8	596	68	13924	0.0130626	0.456463	2.74852	6.25842
GO:0006486	protein glycosylation	TAS	FUT7	FUT7	fucosyltransferase 7 (alpha (1,3) fucosyltransferase)	8	596	68	13924	0.0130626	0.456463	2.74852	6.25842
GO:0006486	protein glycosylation	IMP	COG3	COG3	component of oligomeric golgi complex 3	8	596	68	13924	0.0130626	0.456463	2.74852	6.25842
GO:0006486	protein glycosylation	IEA	B3GALT2	B3GALT2	UDP-Gal:betaGlcNAc beta 1,3-galactosyltransferase, polypeptide 2	8	596	68	13924	0.0130626	0.456463	2.74852	6.25842
GO:0006486	protein glycosylation	IDA	ST8SIA3	ST8SIA3	ST8 alpha-N-acetyl-neuraminide alpha-2,8-sialyltransferase 3	8	596	68	13924	0.0130626	0.456463	2.74852	6.25842
GO:0006486	protein glycosylation	IEA	B3GALNT1	B3GALNT1	beta-1,3-N-acetylgalactosaminyltransferase 1 (globoside blood group)	8	596	68	13924	0.0130626	0.456463	2.74852	6.25842
GO:0008152	metabolic process	IEA	LTF	LTF	lactotransferrin	18	596	226	13924	0.0135463	0.456463	1.86072	6.20595
GO:0008152	metabolic process	IEA	MAN1C1	MAN1C1	mannosidase, alpha, class 1C, member 1	18	596	226	13924	0.0135463	0.456463	1.86072	6.20595
GO:0008152	metabolic process	IEA	TGM2	TGM2	transglutaminase 2 (C polypeptide, protein-glutamine-gamma-glutamyltransferase)	18	596	226	13924	0.0135463	0.456463	1.86072	6.20595
GO:0008152	metabolic process	TAS	CPE	CPE	carboxypeptidase E	18	596	226	13924	0.0135463	0.456463	1.86072	6.20595
GO:0008152	metabolic process	IEA	ZDHHC13	ZDHHC13	zinc finger, DHHC-type containing 13	18	596	226	13924	0.0135463	0.456463	1.86072	6.20595
GO:0008152	metabolic process	IEA	PAPPA	PAPPA	pregnancy-associated plasma protein A, pappalysin 1	18	596	226	13924	0.0135463	0.456463	1.86072	6.20595
GO:0008152	metabolic process	IEA	HAGH	HAGH	hydroxyacylglutathione hydrolase	18	596	226	13924	0.0135463	0.456463	1.86072	6.20595
GO:0008152	metabolic process	IEA	UCKL1	UCKL1	uridine-cytidine kinase 1-like 1	18	596	226	13924	0.0135463	0.456463	1.86072	6.20595
GO:0008152	metabolic process	IEA	ITPA	ITPA	inosine triphosphatase (nucleoside triphosphate pyrophosphatase)	18	596	226	13924	0.0135463	0.456463	1.86072	6.20595
GO:0008152	metabolic process	IEA	UAP1	UAP1	UDP-N-acteylglucosamine pyrophosphorylase 1	18	596	226	13924	0.0135463	0.456463	1.86072	6.20595
GO:0008152	metabolic process	IEA	PUS1	PUS1	pseudouridylate synthase 1	18	596	226	13924	0.0135463	0.456463	1.86072	6.20595
GO:0008152	metabolic process	IEA	GFPT2	GFPT2	glutamine-fructose-6-phosphate transaminase 2	18	596	226	13924	0.0135463	0.456463	1.86072	6.20595
GO:0008152	metabolic process	TAS	INSIG1	INSIG1	insulin induced gene 1	18	596	226	13924	0.0135463	0.456463	1.86072	6.20595
GO:0008152	metabolic process	IEA	HDHD2	HDHD2	haloacid dehalogenase-like hydrolase domain containing 2	18	596	226	13924	0.0135463	0.456463	1.86072	6.20595
GO:0008152	metabolic process	IEA	MAN1A2	MAN1A2	mannosidase, alpha, class 1A, member 2	18	596	226	13924	0.0135463	0.456463	1.86072	6.20595
GO:0008152	metabolic process	IEA	TAZ	TAZ	tafazzin	18	596	226	13924	0.0135463	0.456463	1.86072	6.20595
GO:0008152	metabolic process	IEA	AGPAT9	AGPAT9	1-acylglycerol-3-phosphate O-acyltransferase 9	18	596	226	13924	0.0135463	0.456463	1.86072	6.20595
GO:0008152	metabolic process	IEA	MMP27	MMP27	matrix metallopeptidase 27	18	596	226	13924	0.0135463	0.456463	1.86072	6.20595
GO:0007596	blood coagulation	IEA	PROCR	PROCR	protein C receptor, endothelial	31	596	458	13924	0.0139682	0.456463	1.5813	6.16171
GO:0007596	blood coagulation	TAS	TREM1	TREM1	triggering receptor expressed on myeloid cells 1	31	596	458	13924	0.0139682	0.456463	1.5813	6.16171
GO:0007596	blood coagulation	TAS	ESAM	ESAM	endothelial cell adhesion molecule	31	596	458	13924	0.0139682	0.456463	1.5813	6.16171
GO:0007596	blood coagulation	TAS	ENTPD1	ENTPD1	ectonucleoside triphosphate diphosphohydrolase 1	31	596	458	13924	0.0139682	0.456463	1.5813	6.16171
GO:0007596	blood coagulation	TAS	SLC3A2	SLC3A2	solute carrier family 3 (activators of dibasic and neutral amino acid transport), member 2	31	596	458	13924	0.0139682	0.456463	1.5813	6.16171
GO:0007596	blood coagulation		IFNA1	IFNA1	interferon, alpha 1	31	596	458	13924	0.0139682	0.456463	1.5813	6.16171
GO:0007596	blood coagulation	TAS	ITGAV	ITGAV	integrin, alpha V (vitronectin receptor, alpha polypeptide, antigen CD51)	31	596	458	13924	0.0139682	0.456463	1.5813	6.16171
GO:0007596	blood coagulation	TAS	TGFB1	TGFB1	transforming growth factor, beta 1	31	596	458	13924	0.0139682	0.456463	1.5813	6.16171
GO:0007596	blood coagulation	TAS	RAB5A	RAB5A	RAB5A, member RAS oncogene family	31	596	458	13924	0.0139682	0.456463	1.5813	6.16171
GO:0007596	blood coagulation	TAS	KIF2A	KIF2A	kinesin heavy chain member 2A	31	596	458	13924	0.0139682	0.456463	1.5813	6.16171
GO:0007596	blood coagulation	TAS	BSG	BSG	basigin (Ok blood group)	31	596	458	13924	0.0139682	0.456463	1.5813	6.16171
GO:0007596	blood coagulation	TAS	TFPI	TFPI	tissue factor pathway inhibitor (lipoprotein-associated coagulation inhibitor)	31	596	458	13924	0.0139682	0.456463	1.5813	6.16171
GO:0007596	blood coagulation	TAS	ATP1B3	ATP1B3	ATPase, Na+/K+ transporting, beta 3 polypeptide	31	596	458	13924	0.0139682	0.456463	1.5813	6.16171
GO:0007596	blood coagulation	TAS	HSPA5	HSPA5	heat shock 70kDa protein 5 (glucose-regulated protein, 78kDa)	31	596	458	13924	0.0139682	0.456463	1.5813	6.16171
GO:0007596	blood coagulation	IEA	AP3B1	AP3B1	adaptor-related protein complex 3, beta 1 subunit	31	596	458	13924	0.0139682	0.456463	1.5813	6.16171
GO:0007596	blood coagulation	TAS	HDAC2	HDAC2	histone deacetylase 2	31	596	458	13924	0.0139682	0.456463	1.5813	6.16171
GO:0007596	blood coagulation	TAS	PDPK1	PDPK1	3-phosphoinositide dependent protein kinase-1	31	596	458	13924	0.0139682	0.456463	1.5813	6.16171
GO:0007596	blood coagulation	TAS	YWHAZ	YWHAZ	tyrosine 3-monooxygenase/tryptophan 5-monooxygenase activation protein, zeta polypeptide	31	596	458	13924	0.0139682	0.456463	1.5813	6.16171
GO:0007596	blood coagulation	TAS	GNAQ	GNAQ	guanine nucleotide binding protein (G protein), q polypeptide	31	596	458	13924	0.0139682	0.456463	1.5813	6.16171
GO:0007596	blood coagulation	TAS	KCNMB1	KCNMB1	potassium large conductance calcium-activated channel, subfamily M, beta member 1	31	596	458	13924	0.0139682	0.456463	1.5813	6.16171
GO:0007596	blood coagulation	TAS	GAS6	GAS6	growth arrest-specific 6	31	596	458	13924	0.0139682	0.456463	1.5813	6.16171
GO:0007596	blood coagulation	TAS	PLAU	PLAU	plasminogen activator, urokinase	31	596	458	13924	0.0139682	0.456463	1.5813	6.16171
GO:0007596	blood coagulation	TAS	SERPINB2	SERPINB2	serpin peptidase inhibitor, clade B (ovalbumin), member 2	31	596	458	13924	0.0139682	0.456463	1.5813	6.16171
GO:0007596	blood coagulation	TAS	ITGB3	ITGB3	integrin, beta 3 (platelet glycoprotein IIIa, antigen CD61)	31	596	458	13924	0.0139682	0.456463	1.5813	6.16171
GO:0007596	blood coagulation	TAS	F11R	F11R	F11 receptor	31	596	458	13924	0.0139682	0.456463	1.5813	6.16171
GO:0007596	blood coagulation	TAS	GP1BB	GP1BB	glycoprotein Ib (platelet), beta polypeptide	31	596	458	13924	0.0139682	0.456463	1.5813	6.16171
GO:0007596	blood coagulation	TAS	IFNA13	IFNA13	interferon, alpha 13	31	596	458	13924	0.0139682	0.456463	1.5813	6.16171
GO:0007596	blood coagulation	TAS	MGLL	MGLL	monoglyceride lipase	31	596	458	13924	0.0139682	0.456463	1.5813	6.16171
GO:0007596	blood coagulation	TAS	DAGLB	DAGLB	diacylglycerol lipase, beta	31	596	458	13924	0.0139682	0.456463	1.5813	6.16171
GO:0007596	blood coagulation	TAS	EHD1	EHD1	EH-domain containing 1	31	596	458	13924	0.0139682	0.456463	1.5813	6.16171
GO:0007596	blood coagulation	TAS	KCNMB2	KCNMB2	potassium large conductance calcium-activated channel, subfamily M, beta member 2	31	596	458	13924	0.0139682	0.456463	1.5813	6.16171
GO:0015693	magnesium ion transport	ISS	ZDHHC13	ZDHHC13	zinc finger, DHHC-type containing 13	3	596	10	13924	0.0146249	0.456463	7.00872	6.09543
GO:0015693	magnesium ion transport	IMP	MAGT1	MAGT1	magnesium transporter 1	3	596	10	13924	0.0146249	0.456463	7.00872	6.09543
GO:0009100	glycoprotein metabolic process	IDA	ERP44	ERP44	endoplasmic reticulum protein 44	3	596	10	13924	0.0146249	0.456463	7.00872	6.09543
GO:0015693	magnesium ion transport	IDA	ZDHHC17	ZDHHC17	zinc finger, DHHC-type containing 17	3	596	10	13924	0.0146249	0.456463	7.00872	6.09543
GO:0009100	glycoprotein metabolic process	IEA	MAN1A2	MAN1A2	mannosidase, alpha, class 1A, member 2	3	596	10	13924	0.0146249	0.456463	7.00872	6.09543
GO:0009100	glycoprotein metabolic process	IDA	ST8SIA3	ST8SIA3	ST8 alpha-N-acetyl-neuraminide alpha-2,8-sialyltransferase 3	3	596	10	13924	0.0146249	0.456463	7.00872	6.09543
GO:0015991	ATP hydrolysis coupled proton transport	NAS	ATP6V1H	ATP6V1H	ATPase, H+ transporting, lysosomal 50/57kDa, V1 subunit H	5	596	31	13924	0.0154278	0.456463	3.76813	6.01833
GO:0015991	ATP hydrolysis coupled proton transport	IEA	ZER1	ZER1	zer-1 homolog (C. elegans)	5	596	31	13924	0.0154278	0.456463	3.76813	6.01833
GO:0015991	ATP hydrolysis coupled proton transport	IEA	ATP6V0A2	ATP6V0A2	ATPase, H+ transporting, lysosomal V0 subunit a2	5	596	31	13924	0.0154278	0.456463	3.76813	6.01833
GO:0015991	ATP hydrolysis coupled proton transport	IEA	ATP6V0B	ATP6V0B	ATPase, H+ transporting, lysosomal 21kDa, V0 subunit b	5	596	31	13924	0.0154278	0.456463	3.76813	6.01833
GO:0015991	ATP hydrolysis coupled proton transport	IEA	ATP6V1E1	ATP6V1E1	ATPase, H+ transporting, lysosomal 31kDa, V1 subunit E1	5	596	31	13924	0.0154278	0.456463	3.76813	6.01833
GO:0045715	negative regulation of low-density lipoprotein particle receptor biosynthetic process	IMP	ITGAV	ITGAV	integrin, alpha V (vitronectin receptor, alpha polypeptide, antigen CD51)	2	596	3	13924	0.0155761	0.456463	15.5749	6.00452
GO:0048302	regulation of isotype switching to IgG isotypes	IEA	IL27RA	IL27RA	interleukin 27 receptor, alpha	2	596	3	13924	0.0155761	0.456463	15.5749	6.00452
GO:0051224	negative regulation of protein transport	IMP	NDFIP2	NDFIP2	Nedd4 family interacting protein 2	2	596	3	13924	0.0155761	0.456463	15.5749	6.00452
GO:0048294	negative regulation of isotype switching to IgE isotypes	IEA	BCL6	BCL6	B-cell CLL/lymphoma 6	2	596	3	13924	0.0155761	0.456463	15.5749	6.00452
GO:0006344	maintenance of chromatin silencing	IMP	HDAC2	HDAC2	histone deacetylase 2	2	596	3	13924	0.0155761	0.456463	15.5749	6.00452
GO:0045687	positive regulation of glial cell differentiation	IEA	NKX6-1	NKX6-1	NK6 homeobox 1	2	596	3	13924	0.0155761	0.456463	15.5749	6.00452
GO:2000078	positive regulation of type B pancreatic cell development	ISS	NKX6-1	NKX6-1	NK6 homeobox 1	2	596	3	13924	0.0155761	0.456463	15.5749	6.00452
GO:0070669	response to interleukin-2	ISS	CITED1	CITED1	Cbp/p300-interacting transactivator, with Glu/Asp-rich carboxy-terminal domain, 1	2	596	3	13924	0.0155761	0.456463	15.5749	6.00452
GO:0070669	response to interleukin-2	IEA	STAT5B	STAT5B	signal transducer and activator of transcription 5B	2	596	3	13924	0.0155761	0.456463	15.5749	6.00452
GO:0045687	positive regulation of glial cell differentiation	IEA	NTF3	NTF3	neurotrophin 3	2	596	3	13924	0.0155761	0.456463	15.5749	6.00452
GO:2000078	positive regulation of type B pancreatic cell development	ISS	BAD	BAD	BCL2-associated agonist of cell death	2	596	3	13924	0.0155761	0.456463	15.5749	6.00452
GO:0034205	beta-amyloid formation	IDA	PION	PION	pigeon homolog (Drosophila)	2	596	3	13924	0.0155761	0.456463	15.5749	6.00452
GO:0042775	mitochondrial ATP synthesis coupled electron transport	IEA	SNCA	SNCA	synuclein, alpha (non A4 component of amyloid precursor)	2	596	3	13924	0.0155761	0.456463	15.5749	6.00452
GO:0045715	negative regulation of low-density lipoprotein particle receptor biosynthetic process	IMP	ITGB3	ITGB3	integrin, beta 3 (platelet glycoprotein IIIa, antigen CD61)	2	596	3	13924	0.0155761	0.456463	15.5749	6.00452
GO:0034205	beta-amyloid formation	IMP	TMED10	TMED10	transmembrane emp24-like trafficking protein 10 (yeast)	2	596	3	13924	0.0155761	0.456463	15.5749	6.00452
GO:0009410	response to xenobiotic stimulus	IEA	GCLC	GCLC	glutamate-cysteine ligase, catalytic subunit	2	596	3	13924	0.0155761	0.456463	15.5749	6.00452
GO:0009410	response to xenobiotic stimulus	IEA	GSS	GSS	glutathione synthetase	2	596	3	13924	0.0155761	0.456463	15.5749	6.00452
GO:0048294	negative regulation of isotype switching to IgE isotypes	IEA	NDFIP1	NDFIP1	Nedd4 family interacting protein 1	2	596	3	13924	0.0155761	0.456463	15.5749	6.00452
GO:0048302	regulation of isotype switching to IgG isotypes	IEA	NDFIP1	NDFIP1	Nedd4 family interacting protein 1	2	596	3	13924	0.0155761	0.456463	15.5749	6.00452
GO:0051224	negative regulation of protein transport	IMP	NDFIP1	NDFIP1	Nedd4 family interacting protein 1	2	596	3	13924	0.0155761	0.456463	15.5749	6.00452
GO:0006344	maintenance of chromatin silencing	IEA	UBE2B	UBE2B	ubiquitin-conjugating enzyme E2B	2	596	3	13924	0.0155761	0.456463	15.5749	6.00452
GO:0042775	mitochondrial ATP synthesis coupled electron transport	IDA	TAZ	TAZ	tafazzin	2	596	3	13924	0.0155761	0.456463	15.5749	6.00452
GO:0001666	response to hypoxia	IEA	LEP	LEP	leptin	14	596	163	13924	0.0157322	0.456463	2.00659	5.99014
GO:0001666	response to hypoxia	IEA	TGFB1	TGFB1	transforming growth factor, beta 1	14	596	163	13924	0.0157322	0.456463	2.00659	5.99014
GO:0001666	response to hypoxia	IDA	ALAS2	ALAS2	aminolevulinate, delta-, synthase 2	14	596	163	13924	0.0157322	0.456463	2.00659	5.99014
GO:0001666	response to hypoxia	IEA	FLT1	FLT1	fms-related tyrosine kinase 1 (vascular endothelial growth factor/vascular permeability factor receptor)	14	596	163	13924	0.0157322	0.456463	2.00659	5.99014
GO:0001666	response to hypoxia	NAS	ANGPTL4	ANGPTL4	angiopoietin-like 4	14	596	163	13924	0.0157322	0.456463	2.00659	5.99014
GO:0001666	response to hypoxia	IMP	UBQLN1	UBQLN1	ubiquilin 1	14	596	163	13924	0.0157322	0.456463	2.00659	5.99014
GO:0001666	response to hypoxia	IEA	CYP1A1	CYP1A1	cytochrome P450, family 1, subfamily A, polypeptide 1	14	596	163	13924	0.0157322	0.456463	2.00659	5.99014
GO:0001666	response to hypoxia	IEA	STAT5B	STAT5B	signal transducer and activator of transcription 5B	14	596	163	13924	0.0157322	0.456463	2.00659	5.99014
GO:0001666	response to hypoxia	IEA	PAM	PAM	peptidylglycine alpha-amidating monooxygenase	14	596	163	13924	0.0157322	0.456463	2.00659	5.99014
GO:0001666	response to hypoxia	IEA	PLAU	PLAU	plasminogen activator, urokinase	14	596	163	13924	0.0157322	0.456463	2.00659	5.99014
GO:0001666	response to hypoxia	IDA	ENG	ENG	endoglin	14	596	163	13924	0.0157322	0.456463	2.00659	5.99014
GO:0001666	response to hypoxia	IEA	UBE2B	UBE2B	ubiquitin-conjugating enzyme E2B	14	596	163	13924	0.0157322	0.456463	2.00659	5.99014
GO:0001666	response to hypoxia	IEA	ALDH3A1	ALDH3A1	aldehyde dehydrogenase 3 family, member A1	14	596	163	13924	0.0157322	0.456463	2.00659	5.99014
GO:0001666	response to hypoxia	IEP	SLC11A2	SLC11A2	solute carrier family 11 (proton-coupled divalent metal ion transporters), member 2	14	596	163	13924	0.0157322	0.456463	2.00659	5.99014
GO:0006488	dolichol-linked oligosaccharide biosynthetic process	TAS	ALG3	ALG3	asparagine-linked glycosylation 3, alpha-1,3- mannosyltransferase homolog (S. cerevisiae)	5	596	32	13924	0.017245	0.456463	3.65038	5.85768
GO:0006488	dolichol-linked oligosaccharide biosynthetic process	TAS	ALG5	ALG5	asparagine-linked glycosylation 5, dolichyl-phosphate beta-glucosyltransferase homolog (S. cerevisiae)	5	596	32	13924	0.017245	0.456463	3.65038	5.85768
GO:0006488	dolichol-linked oligosaccharide biosynthetic process	TAS	UAP1	UAP1	UDP-N-acteylglucosamine pyrophosphorylase 1	5	596	32	13924	0.017245	0.456463	3.65038	5.85768
GO:0006488	dolichol-linked oligosaccharide biosynthetic process	TAS	GFPT2	GFPT2	glutamine-fructose-6-phosphate transaminase 2	5	596	32	13924	0.017245	0.456463	3.65038	5.85768
GO:0006488	dolichol-linked oligosaccharide biosynthetic process	TAS	MPDU1	MPDU1	mannose-P-dolichol utilization defect 1	5	596	32	13924	0.017245	0.456463	3.65038	5.85768
GO:0042493	response to drug	IEA	PLIN2	PLIN2	perilipin 2	20	596	268	13924	0.0176547	0.456463	1.74346	5.82381
GO:0042493	response to drug	IEA	TGFB1	TGFB1	transforming growth factor, beta 1	20	596	268	13924	0.0176547	0.456463	1.74346	5.82381
GO:0042493	response to drug	TAS	BCAR3	BCAR3	breast cancer anti-estrogen resistance 3	20	596	268	13924	0.0176547	0.456463	1.74346	5.82381
GO:0042493	response to drug	IEA	ATP1A1	ATP1A1	ATPase, Na+/K+ transporting, alpha 1 polypeptide	20	596	268	13924	0.0176547	0.456463	1.74346	5.82381
GO:0042493	response to drug	IEA	CYP1A1	CYP1A1	cytochrome P450, family 1, subfamily A, polypeptide 1	20	596	268	13924	0.0176547	0.456463	1.74346	5.82381
GO:0042493	response to drug	IEA	CALR	CALR	calreticulin	20	596	268	13924	0.0176547	0.456463	1.74346	5.82381
GO:0042493	response to drug	IEA	NKX6-1	NKX6-1	NK6 homeobox 1	20	596	268	13924	0.0176547	0.456463	1.74346	5.82381
GO:0042493	response to drug	IEA	YWHAZ	YWHAZ	tyrosine 3-monooxygenase/tryptophan 5-monooxygenase activation protein, zeta polypeptide	20	596	268	13924	0.0176547	0.456463	1.74346	5.82381
GO:0042493	response to drug	TAS	ABCG2	ABCG2	ATP-binding cassette, sub-family G (WHITE), member 2	20	596	268	13924	0.0176547	0.456463	1.74346	5.82381
GO:0042493	response to drug	IEA	PAM	PAM	peptidylglycine alpha-amidating monooxygenase	20	596	268	13924	0.0176547	0.456463	1.74346	5.82381
GO:0042493	response to drug	IEA	CYP19A1	CYP19A1	cytochrome P450, family 19, subfamily A, polypeptide 1	20	596	268	13924	0.0176547	0.456463	1.74346	5.82381
GO:0042493	response to drug	IEA	SNCA	SNCA	synuclein, alpha (non A4 component of amyloid precursor)	20	596	268	13924	0.0176547	0.456463	1.74346	5.82381
GO:0042493	response to drug	IEA	LPL	LPL	lipoprotein lipase	20	596	268	13924	0.0176547	0.456463	1.74346	5.82381
GO:0042493	response to drug	IEA	CA4	CA4	carbonic anhydrase IV	20	596	268	13924	0.0176547	0.456463	1.74346	5.82381
GO:0042493	response to drug	IEA	MAP2K6	MAP2K6	mitogen-activated protein kinase kinase 6	20	596	268	13924	0.0176547	0.456463	1.74346	5.82381
GO:0042493	response to drug	IEA	ERBB3	ERBB3	v-erb-b2 erythroblastic leukemia viral oncogene homolog 3 (avian)	20	596	268	13924	0.0176547	0.456463	1.74346	5.82381
GO:0042493	response to drug	IEA	MAT2A	MAT2A	methionine adenosyltransferase II, alpha	20	596	268	13924	0.0176547	0.456463	1.74346	5.82381
GO:0042493	response to drug	IEA	DVL3	DVL3	dishevelled, dsh homolog 3 (Drosophila)	20	596	268	13924	0.0176547	0.456463	1.74346	5.82381
GO:0042493	response to drug	IDA	UBE2B	UBE2B	ubiquitin-conjugating enzyme E2B	20	596	268	13924	0.0176547	0.456463	1.74346	5.82381
GO:0042493	response to drug	IEA	ALDH3A1	ALDH3A1	aldehyde dehydrogenase 3 family, member A1	20	596	268	13924	0.0176547	0.456463	1.74346	5.82381
GO:0034329	cell junction assembly		SIRPB1	SIRPB1	signal-regulatory protein beta 1	9	596	87	13924	0.0178349	0.456463	2.4168	5.80916
GO:0034329	cell junction assembly	TAS	PXN	PXN	paxillin	9	596	87	13924	0.0178349	0.456463	2.4168	5.80916
GO:0034329	cell junction assembly	TAS	PVRL3	PVRL3	poliovirus receptor-related 3	9	596	87	13924	0.0178349	0.456463	2.4168	5.80916
GO:0034329	cell junction assembly		SFTPA1	SFTPA1	surfactant protein A1	9	596	87	13924	0.0178349	0.456463	2.4168	5.80916
GO:0034329	cell junction assembly	TAS	PVRL4	PVRL4	poliovirus receptor-related 4	9	596	87	13924	0.0178349	0.456463	2.4168	5.80916
GO:0034329	cell junction assembly	TAS	RSU1	RSU1	Ras suppressor protein 1	9	596	87	13924	0.0178349	0.456463	2.4168	5.80916
GO:0034329	cell junction assembly	TAS	F11R	F11R	F11 receptor	9	596	87	13924	0.0178349	0.456463	2.4168	5.80916
GO:0034329	cell junction assembly	TAS	PVRL1	PVRL1	poliovirus receptor-related 1 (herpesvirus entry mediator C)	9	596	87	13924	0.0178349	0.456463	2.4168	5.80916
GO:0034329	cell junction assembly	TAS	CDH9	CDH9	cadherin 9, type 2 (T1-cadherin)	9	596	87	13924	0.0178349	0.456463	2.4168	5.80916
GO:0015671	oxygen transport	TAS	HBQ1	HBQ1	hemoglobin, theta 1	3	596	11	13924	0.0180497	0.456463	6.37157	5.79188
GO:0015671	oxygen transport	TAS	HBA2	HBA2	hemoglobin, alpha 2	3	596	11	13924	0.0180497	0.456463	6.37157	5.79188
GO:0015671	oxygen transport		HBA1	HBA1	hemoglobin, alpha 1	3	596	11	13924	0.0180497	0.456463	6.37157	5.79188
GO:0048821	erythrocyte development	IEA	BCL6	BCL6	B-cell CLL/lymphoma 6	3	596	11	13924	0.0180497	0.456463	6.37157	5.79188
GO:0048821	erythrocyte development	IEA	BPGM	BPGM	2,3-bisphosphoglycerate mutase	3	596	11	13924	0.0180497	0.456463	6.37157	5.79188
GO:0048821	erythrocyte development	IEA	SLC11A2	SLC11A2	solute carrier family 11 (proton-coupled divalent metal ion transporters), member 2	3	596	11	13924	0.0180497	0.456463	6.37157	5.79188
GO:0006886	intracellular protein transport	IEA	TOM1L2	TOM1L2	target of myb1-like 2 (chicken)	15	596	184	13924	0.018966	0.456463	1.90454	5.72044
GO:0006886	intracellular protein transport	TAS	SYNRG	SYNRG	synergin, gamma	15	596	184	13924	0.018966	0.456463	1.90454	5.72044
GO:0006886	intracellular protein transport	IEA	SEC23B	SEC23B	Sec23 homolog B (S. cerevisiae)	15	596	184	13924	0.018966	0.456463	1.90454	5.72044
GO:0006886	intracellular protein transport	IEA	AP3B1	AP3B1	adaptor-related protein complex 3, beta 1 subunit	15	596	184	13924	0.018966	0.456463	1.90454	5.72044
GO:0006886	intracellular protein transport	IEA	MUDENG	MUDENG	MU-2/AP1M2 domain containing, death-inducing	15	596	184	13924	0.018966	0.456463	1.90454	5.72044
GO:0006886	intracellular protein transport	IEA	COPZ1	COPZ1	coatomer protein complex, subunit zeta 1	15	596	184	13924	0.018966	0.456463	1.90454	5.72044
GO:0006886	intracellular protein transport	IEA	BCAP29	BCAP29	B-cell receptor-associated protein 29	15	596	184	13924	0.018966	0.456463	1.90454	5.72044
GO:0006886	intracellular protein transport	IEA	CSE1L	CSE1L	CSE1 chromosome segregation 1-like (yeast)	15	596	184	13924	0.018966	0.456463	1.90454	5.72044
GO:0006886	intracellular protein transport	TAS	KDELR1	KDELR1	KDEL (Lys-Asp-Glu-Leu) endoplasmic reticulum protein retention receptor 1	15	596	184	13924	0.018966	0.456463	1.90454	5.72044
GO:0006886	intracellular protein transport	TAS	SEC23IP	SEC23IP	SEC23 interacting protein	15	596	184	13924	0.018966	0.456463	1.90454	5.72044
GO:0006886	intracellular protein transport	IDA	TMED10	TMED10	transmembrane emp24-like trafficking protein 10 (yeast)	15	596	184	13924	0.018966	0.456463	1.90454	5.72044
GO:0006886	intracellular protein transport	IEA	COG3	COG3	component of oligomeric golgi complex 3	15	596	184	13924	0.018966	0.456463	1.90454	5.72044
GO:0006886	intracellular protein transport	TAS	CTSA	CTSA	cathepsin A	15	596	184	13924	0.018966	0.456463	1.90454	5.72044
GO:0006886	intracellular protein transport	IMP	EHD1	EHD1	EH-domain containing 1	15	596	184	13924	0.018966	0.456463	1.90454	5.72044
GO:0006886	intracellular protein transport	NAS	SSR4	SSR4	signal sequence receptor, delta	15	596	184	13924	0.018966	0.456463	1.90454	5.72044
GO:0007399	nervous system development	NAS	INHA	INHA	inhibin, alpha	27	596	397	13924	0.0193258	0.456463	1.58888	5.69333
GO:0007399	nervous system development	NAS	INHBA	INHBA	inhibin, beta A	27	596	397	13924	0.0193258	0.456463	1.58888	5.69333
GO:0007399	nervous system development	IEA	KIAA0319	KIAA0319	KIAA0319	27	596	397	13924	0.0193258	0.456463	1.58888	5.69333
GO:0007399	nervous system development	TAS	PCDHB4	PCDHB4	protocadherin beta 4	27	596	397	13924	0.0193258	0.456463	1.58888	5.69333
GO:0007399	nervous system development	TAS	DLX5	DLX5	distal-less homeobox 5	27	596	397	13924	0.0193258	0.456463	1.58888	5.69333
GO:0007399	nervous system development	IEA	RAB5A	RAB5A	RAB5A, member RAS oncogene family	27	596	397	13924	0.0193258	0.456463	1.58888	5.69333
GO:0007399	nervous system development	IEA	BZW2	BZW2	basic leucine zipper and W2 domains 2	27	596	397	13924	0.0193258	0.456463	1.58888	5.69333
GO:0007399	nervous system development	IMP	TPP1	TPP1	tripeptidyl peptidase I	27	596	397	13924	0.0193258	0.456463	1.58888	5.69333
GO:0007399	nervous system development	IEA	KIF2A	KIF2A	kinesin heavy chain member 2A	27	596	397	13924	0.0193258	0.456463	1.58888	5.69333
GO:0007399	nervous system development	TAS	PCDHB2	PCDHB2	protocadherin beta 2	27	596	397	13924	0.0193258	0.456463	1.58888	5.69333
GO:0007399	nervous system development	IEA	GLDN	GLDN	gliomedin	27	596	397	13924	0.0193258	0.456463	1.58888	5.69333
GO:0007399	nervous system development		CELF3	CELF3	CUGBP, Elav-like family member 3	27	596	397	13924	0.0193258	0.456463	1.58888	5.69333
GO:0007399	nervous system development	TAS	HES1	HES1	hairy and enhancer of split 1, (Drosophila)	27	596	397	13924	0.0193258	0.456463	1.58888	5.69333
GO:0007399	nervous system development	IEA	SMARCD3	SMARCD3	SWI/SNF related, matrix associated, actin dependent regulator of chromatin, subfamily d, member 3	27	596	397	13924	0.0193258	0.456463	1.58888	5.69333
GO:0007399	nervous system development	TAS	P2RX5	P2RX5	purinergic receptor P2X, ligand-gated ion channel, 5	27	596	397	13924	0.0193258	0.456463	1.58888	5.69333
GO:0007399	nervous system development	IEA	NDNF	NDNF	neuron-derived neurotrophic factor	27	596	397	13924	0.0193258	0.456463	1.58888	5.69333
GO:0007399	nervous system development	TAS	NTF3	NTF3	neurotrophin 3	27	596	397	13924	0.0193258	0.456463	1.58888	5.69333
GO:0007399	nervous system development	TAS	SIAH1	SIAH1	seven in absentia homolog 1 (Drosophila)	27	596	397	13924	0.0193258	0.456463	1.58888	5.69333
GO:0007399	nervous system development	IEA	SMARCB1	SMARCB1	SWI/SNF related, matrix associated, actin dependent regulator of chromatin, subfamily b, member 1	27	596	397	13924	0.0193258	0.456463	1.58888	5.69333
GO:0007399	nervous system development	IEA	JHDM1D	JHDM1D	jumonji C domain containing histone demethylase 1 homolog D (S. cerevisiae)	27	596	397	13924	0.0193258	0.456463	1.58888	5.69333
GO:0007399	nervous system development	TAS	LY6H	LY6H	lymphocyte antigen 6 complex, locus H	27	596	397	13924	0.0193258	0.456463	1.58888	5.69333
GO:0007399	nervous system development	TAS	GSS	GSS	glutathione synthetase	27	596	397	13924	0.0193258	0.456463	1.58888	5.69333
GO:0007399	nervous system development	IEA	NRP1	NRP1	neuropilin 1	27	596	397	13924	0.0193258	0.456463	1.58888	5.69333
GO:0007399	nervous system development	IEA	GFRA1	GFRA1	GDNF family receptor alpha 1	27	596	397	13924	0.0193258	0.456463	1.58888	5.69333
GO:0007399	nervous system development	IEA	SMARCE1	SMARCE1	SWI/SNF related, matrix associated, actin dependent regulator of chromatin, subfamily e, member 1	27	596	397	13924	0.0193258	0.456463	1.58888	5.69333
GO:0007399	nervous system development	IEA	CHN1	CHN1	chimerin (chimaerin) 1	27	596	397	13924	0.0193258	0.456463	1.58888	5.69333
GO:0007399	nervous system development	TAS	NEURL	NEURL	neuralized homolog (Drosophila)	27	596	397	13924	0.0193258	0.456463	1.58888	5.69333
GO:0043524	negative regulation of neuron apoptosis	IDA	CITED1	CITED1	Cbp/p300-interacting transactivator, with Glu/Asp-rich carboxy-terminal domain, 1	8	596	74	13924	0.0199004	0.456463	2.52567	5.65106
GO:0043524	negative regulation of neuron apoptosis	IDA	NDNF	NDNF	neuron-derived neurotrophic factor	8	596	74	13924	0.0199004	0.456463	2.52567	5.65106
GO:0043524	negative regulation of neuron apoptosis	IEA	NTF3	NTF3	neurotrophin 3	8	596	74	13924	0.0199004	0.456463	2.52567	5.65106
GO:0043524	negative regulation of neuron apoptosis	IEA	SNCA	SNCA	synuclein, alpha (non A4 component of amyloid precursor)	8	596	74	13924	0.0199004	0.456463	2.52567	5.65106
GO:0043524	negative regulation of neuron apoptosis	IEA	CACNA1A	CACNA1A	calcium channel, voltage-dependent, P/Q type, alpha 1A subunit	8	596	74	13924	0.0199004	0.456463	2.52567	5.65106
GO:0043524	negative regulation of neuron apoptosis	IEA	GCLC	GCLC	glutamate-cysteine ligase, catalytic subunit	8	596	74	13924	0.0199004	0.456463	2.52567	5.65106
GO:0043524	negative regulation of neuron apoptosis	ISS	ERBB3	ERBB3	v-erb-b2 erythroblastic leukemia viral oncogene homolog 3 (avian)	8	596	74	13924	0.0199004	0.456463	2.52567	5.65106
GO:0043524	negative regulation of neuron apoptosis	ISS	RASA1	RASA1	RAS p21 protein activator (GTPase activating protein) 1	8	596	74	13924	0.0199004	0.456463	2.52567	5.65106
GO:0006750	glutathione biosynthetic process	IDA	HAGH	HAGH	hydroxyacylglutathione hydrolase	3	596	12	13924	0.0218805	0.456463	5.8406	5.51421
GO:0032981	mitochondrial respiratory chain complex I assembly	IMP	C2orf56	C2orf56	chromosome 2 open reading frame 56	3	596	12	13924	0.0218805	0.456463	5.8406	5.51421
GO:0032981	mitochondrial respiratory chain complex I assembly	IMP	NDUFAF3	NDUFAF3	NADH dehydrogenase (ubiquinone) 1 alpha subcomplex, assembly factor 3	3	596	12	13924	0.0218805	0.456463	5.8406	5.51421
GO:0006750	glutathione biosynthetic process	IDA	GCLC	GCLC	glutamate-cysteine ligase, catalytic subunit	3	596	12	13924	0.0218805	0.456463	5.8406	5.51421
GO:0006750	glutathione biosynthetic process	TAS	GSS	GSS	glutathione synthetase	3	596	12	13924	0.0218805	0.456463	5.8406	5.51421
GO:0032981	mitochondrial respiratory chain complex I assembly	IMP	TAZ	TAZ	tafazzin	3	596	12	13924	0.0218805	0.456463	5.8406	5.51421
GO:0050900	leukocyte migration	TAS	TREM1	TREM1	triggering receptor expressed on myeloid cells 1	10	596	106	13924	0.0220867	0.456463	2.204	5.50068
GO:0050900	leukocyte migration	TAS	ESAM	ESAM	endothelial cell adhesion molecule	10	596	106	13924	0.0220867	0.456463	2.204	5.50068
GO:0050900	leukocyte migration	TAS	SLC3A2	SLC3A2	solute carrier family 3 (activators of dibasic and neutral amino acid transport), member 2	10	596	106	13924	0.0220867	0.456463	2.204	5.50068
GO:0050900	leukocyte migration	TAS	ITGAV	ITGAV	integrin, alpha V (vitronectin receptor, alpha polypeptide, antigen CD51)	10	596	106	13924	0.0220867	0.456463	2.204	5.50068
GO:0050900	leukocyte migration	TAS	BSG	BSG	basigin (Ok blood group)	10	596	106	13924	0.0220867	0.456463	2.204	5.50068
GO:0050900	leukocyte migration	IEA	B4GALT1	B4GALT1	UDP-Gal:betaGlcNAc beta 1,4- galactosyltransferase, polypeptide 1	10	596	106	13924	0.0220867	0.456463	2.204	5.50068
GO:0050900	leukocyte migration	TAS	ATP1B3	ATP1B3	ATPase, Na+/K+ transporting, beta 3 polypeptide	10	596	106	13924	0.0220867	0.456463	2.204	5.50068
GO:0050900	leukocyte migration	TAS	GAS6	GAS6	growth arrest-specific 6	10	596	106	13924	0.0220867	0.456463	2.204	5.50068
GO:0050900	leukocyte migration	TAS	ITGB3	ITGB3	integrin, beta 3 (platelet glycoprotein IIIa, antigen CD61)	10	596	106	13924	0.0220867	0.456463	2.204	5.50068
GO:0050900	leukocyte migration	TAS	F11R	F11R	F11 receptor	10	596	106	13924	0.0220867	0.456463	2.204	5.50068
GO:0050819	negative regulation of coagulation	IMP	PROCR	PROCR	protein C receptor, endothelial	2	596	4	13924	0.0227286	0.456463	11.6812	5.45935
GO:0046882	negative regulation of follicle-stimulating hormone secretion	NAS	INHA	INHA	inhibin, alpha	2	596	4	13924	0.0227286	0.456463	11.6812	5.45935
GO:0046882	negative regulation of follicle-stimulating hormone secretion	NAS	INHBA	INHBA	inhibin, beta A	2	596	4	13924	0.0227286	0.456463	11.6812	5.45935
GO:0070189	kynurenine metabolic process	IDA	KMO	KMO	kynurenine 3-monooxygenase (kynurenine 3-hydroxylase)	2	596	4	13924	0.0227286	0.456463	11.6812	5.45935
GO:0032369	negative regulation of lipid transport	IMP	ITGAV	ITGAV	integrin, alpha V (vitronectin receptor, alpha polypeptide, antigen CD51)	2	596	4	13924	0.0227286	0.456463	11.6812	5.45935
GO:0050819	negative regulation of coagulation	IEA	ANXA4	ANXA4	annexin A4	2	596	4	13924	0.0227286	0.456463	11.6812	5.45935
GO:0042723	thiamine-containing compound metabolic process	TAS	THTPA	THTPA	thiamine triphosphatase	2	596	4	13924	0.0227286	0.456463	11.6812	5.45935
GO:0070189	kynurenine metabolic process	IDA	CCBL1	CCBL1	cysteine conjugate-beta lyase, cytoplasmic	2	596	4	13924	0.0227286	0.456463	11.6812	5.45935
GO:0032369	negative regulation of lipid transport	IMP	ITGB3	ITGB3	integrin, beta 3 (platelet glycoprotein IIIa, antigen CD61)	2	596	4	13924	0.0227286	0.456463	11.6812	5.45935
GO:0033522	histone H2A ubiquitination	IDA	UBE2A	UBE2A	ubiquitin-conjugating enzyme E2A	2	596	4	13924	0.0227286	0.456463	11.6812	5.45935
GO:0007288	sperm axoneme assembly	IEA	UBE2B	UBE2B	ubiquitin-conjugating enzyme E2B	2	596	4	13924	0.0227286	0.456463	11.6812	5.45935
GO:0033522	histone H2A ubiquitination	IMP	UBE2B	UBE2B	ubiquitin-conjugating enzyme E2B	2	596	4	13924	0.0227286	0.456463	11.6812	5.45935
GO:0042723	thiamine-containing compound metabolic process	TAS	SLC19A2	SLC19A2	solute carrier family 19 (thiamine transporter), member 2	2	596	4	13924	0.0227286	0.456463	11.6812	5.45935
GO:0007288	sperm axoneme assembly	IEA	NEURL	NEURL	neuralized homolog (Drosophila)	2	596	4	13924	0.0227286	0.456463	11.6812	5.45935
GO:0006754	ATP biosynthetic process	IDA	TGFB1	TGFB1	transforming growth factor, beta 1	5	596	35	13924	0.0235266	0.456463	3.33749	5.40956
GO:0031398	positive regulation of protein ubiquitination	IMP	NDFIP2	NDFIP2	Nedd4 family interacting protein 2	5	596	35	13924	0.0235266	0.456463	3.33749	5.40956
GO:0006754	ATP biosynthetic process	TAS	PRKAG2	PRKAG2	protein kinase, AMP-activated, gamma 2 non-catalytic subunit	5	596	35	13924	0.0235266	0.456463	3.33749	5.40956
GO:0006754	ATP biosynthetic process	IEA	ATP2C2	ATP2C2	ATPase, Ca++ transporting, type 2C, member 2	5	596	35	13924	0.0235266	0.456463	3.33749	5.40956
GO:0006754	ATP biosynthetic process	IEA	ATP1A1	ATP1A1	ATPase, Na+/K+ transporting, alpha 1 polypeptide	5	596	35	13924	0.0235266	0.456463	3.33749	5.40956
GO:0006754	ATP biosynthetic process		ATP1B3	ATP1B3	ATPase, Na+/K+ transporting, beta 3 polypeptide	5	596	35	13924	0.0235266	0.456463	3.33749	5.40956
GO:0031398	positive regulation of protein ubiquitination	IEA	HSPA5	HSPA5	heat shock 70kDa protein 5 (glucose-regulated protein, 78kDa)	5	596	35	13924	0.0235266	0.456463	3.33749	5.40956
GO:0031398	positive regulation of protein ubiquitination	IDA	RASSF1	RASSF1	Ras association (RalGDS/AF-6) domain family member 1	5	596	35	13924	0.0235266	0.456463	3.33749	5.40956
GO:0031398	positive regulation of protein ubiquitination	IMP	NDFIP1	NDFIP1	Nedd4 family interacting protein 1	5	596	35	13924	0.0235266	0.456463	3.33749	5.40956
GO:0031398	positive regulation of protein ubiquitination	IMP	RIPK2	RIPK2	receptor-interacting serine-threonine kinase 2	5	596	35	13924	0.0235266	0.456463	3.33749	5.40956
GO:0007050	cell cycle arrest	TAS	INHA	INHA	inhibin, alpha	11	596	124	13924	0.0245757	0.456463	2.07247	5.34663
GO:0007050	cell cycle arrest	IDA	INHBA	INHBA	inhibin, beta A	11	596	124	13924	0.0245757	0.456463	2.07247	5.34663
GO:0007050	cell cycle arrest	IDA	TGFB1	TGFB1	transforming growth factor, beta 1	11	596	124	13924	0.0245757	0.456463	2.07247	5.34663
GO:0007050	cell cycle arrest	TAS	PRKAG2	PRKAG2	protein kinase, AMP-activated, gamma 2 non-catalytic subunit	11	596	124	13924	0.0245757	0.456463	2.07247	5.34663
GO:0007050	cell cycle arrest	IEA	SESN3	SESN3	sestrin 3	11	596	124	13924	0.0245757	0.456463	2.07247	5.34663
GO:0007050	cell cycle arrest	IGI	CALR	CALR	calreticulin	11	596	124	13924	0.0245757	0.456463	2.07247	5.34663
GO:0007050	cell cycle arrest	IMP	RASSF1	RASSF1	Ras association (RalGDS/AF-6) domain family member 1	11	596	124	13924	0.0245757	0.456463	2.07247	5.34663
GO:0007050	cell cycle arrest	TAS	CUL5	CUL5	cullin 5	11	596	124	13924	0.0245757	0.456463	2.07247	5.34663
GO:0007050	cell cycle arrest	TAS	MAP2K6	MAP2K6	mitogen-activated protein kinase kinase 6	11	596	124	13924	0.0245757	0.456463	2.07247	5.34663
GO:0007050	cell cycle arrest	TAS	EIF4G2	EIF4G2	eukaryotic translation initiation factor 4 gamma, 2	11	596	124	13924	0.0245757	0.456463	2.07247	5.34663
GO:0007050	cell cycle arrest	TAS	CUL2	CUL2	cullin 2	11	596	124	13924	0.0245757	0.456463	2.07247	5.34663
GO:0006987	activation of signaling protein activity involved in unfolded protein response	TAS	DNAJB9	DNAJB9	DnaJ (Hsp40) homolog, subfamily B, member 9	7	596	63	13924	0.0251784	0.456463	2.59582	5.31167
GO:0006987	activation of signaling protein activity involved in unfolded protein response	TAS	TPP1	TPP1	tripeptidyl peptidase I	7	596	63	13924	0.0251784	0.456463	2.59582	5.31167
GO:0006987	activation of signaling protein activity involved in unfolded protein response	TAS	HSPA5	HSPA5	heat shock 70kDa protein 5 (glucose-regulated protein, 78kDa)	7	596	63	13924	0.0251784	0.456463	2.59582	5.31167
GO:0006987	activation of signaling protein activity involved in unfolded protein response	TAS	CALR	CALR	calreticulin	7	596	63	13924	0.0251784	0.456463	2.59582	5.31167
GO:0006987	activation of signaling protein activity involved in unfolded protein response	TAS	DNAJC3	DNAJC3	DnaJ (Hsp40) homolog, subfamily C, member 3	7	596	63	13924	0.0251784	0.456463	2.59582	5.31167
GO:0006987	activation of signaling protein activity involved in unfolded protein response	TAS	HERPUD1	HERPUD1	homocysteine-inducible, endoplasmic reticulum stress-inducible, ubiquitin-like domain member 1	7	596	63	13924	0.0251784	0.456463	2.59582	5.31167
GO:0006987	activation of signaling protein activity involved in unfolded protein response	TAS	KLHDC3	KLHDC3	kelch domain containing 3	7	596	63	13924	0.0251784	0.456463	2.59582	5.31167
GO:0030512	negative regulation of transforming growth factor beta receptor signaling pathway	IEA	HTRA1	HTRA1	HtrA serine peptidase 1	5	596	36	13924	0.0259079	0.456463	3.24478	5.27046
GO:0030512	negative regulation of transforming growth factor beta receptor signaling pathway	IEA	GLG1	GLG1	golgi glycoprotein 1	5	596	36	13924	0.0259079	0.456463	3.24478	5.27046
GO:0030512	negative regulation of transforming growth factor beta receptor signaling pathway	IEA	HSPA5	HSPA5	heat shock 70kDa protein 5 (glucose-regulated protein, 78kDa)	5	596	36	13924	0.0259079	0.456463	3.24478	5.27046
GO:0030512	negative regulation of transforming growth factor beta receptor signaling pathway	IDA	PDPK1	PDPK1	3-phosphoinositide dependent protein kinase-1	5	596	36	13924	0.0259079	0.456463	3.24478	5.27046
GO:0030512	negative regulation of transforming growth factor beta receptor signaling pathway	TAS	ENG	ENG	endoglin	5	596	36	13924	0.0259079	0.456463	3.24478	5.27046
GO:0034375	high-density lipoprotein particle remodeling	ISS	SCARB1	SCARB1	scavenger receptor class B, member 1	3	596	13	13924	0.0261181	0.456463	5.39133	5.25881
GO:0034375	high-density lipoprotein particle remodeling	ISS	ABCG1	ABCG1	ATP-binding cassette, sub-family G (WHITE), member 1	3	596	13	13924	0.0261181	0.456463	5.39133	5.25881
GO:0034375	high-density lipoprotein particle remodeling	IMP	CETP	CETP	cholesteryl ester transfer protein, plasma	3	596	13	13924	0.0261181	0.456463	5.39133	5.25881
GO:0008584	male gonad development	IEA	INHA	INHA	inhibin, alpha	7	596	64	13924	0.0269666	0.456463	2.55526	5.21268
GO:0008584	male gonad development	IGI	INHBA	INHBA	inhibin, beta A	7	596	64	13924	0.0269666	0.456463	2.55526	5.21268
GO:0008584	male gonad development	TAS	LHB	LHB	luteinizing hormone beta polypeptide	7	596	64	13924	0.0269666	0.456463	2.55526	5.21268
GO:0008584	male gonad development	IEA	PATZ1	PATZ1	POZ (BTB) and AT hook containing zinc finger 1	7	596	64	13924	0.0269666	0.456463	2.55526	5.21268
GO:0008584	male gonad development	TAS	CSDE1	CSDE1	cold shock domain containing E1, RNA-binding	7	596	64	13924	0.0269666	0.456463	2.55526	5.21268
GO:0008584	male gonad development	IEA	CYP19A1	CYP19A1	cytochrome P450, family 19, subfamily A, polypeptide 1	7	596	64	13924	0.0269666	0.456463	2.55526	5.21268
GO:0008584	male gonad development	IEA	INSL6	INSL6	insulin-like 6	7	596	64	13924	0.0269666	0.456463	2.55526	5.21268
GO:0009058	biosynthetic process	IEA	ALAS2	ALAS2	aminolevulinate, delta-, synthase 2	6	596	50	13924	0.0273531	0.456463	2.80349	5.19215
GO:0009058	biosynthetic process	IEA	OLAH	OLAH	oleoyl-ACP hydrolase	6	596	50	13924	0.0273531	0.456463	2.80349	5.19215
GO:0009058	biosynthetic process	IEA	C20orf3	C20orf3	chromosome 20 open reading frame 3	6	596	50	13924	0.0273531	0.456463	2.80349	5.19215
GO:0009058	biosynthetic process	IEA	CCBL1	CCBL1	cysteine conjugate-beta lyase, cytoplasmic	6	596	50	13924	0.0273531	0.456463	2.80349	5.19215
GO:0009058	biosynthetic process	IEA	SPTLC1	SPTLC1	serine palmitoyltransferase, long chain base subunit 1	6	596	50	13924	0.0273531	0.456463	2.80349	5.19215
GO:0009058	biosynthetic process	IEA	SPTLC3	SPTLC3	serine palmitoyltransferase, long chain base subunit 3	6	596	50	13924	0.0273531	0.456463	2.80349	5.19215
GO:0034641	cellular nitrogen compound metabolic process		CGB8	CGB8	chorionic gonadotropin, beta polypeptide 8	16	596	211	13924	0.027455	0.456463	1.77156	5.18679
GO:0034641	cellular nitrogen compound metabolic process	TAS	TSHB	TSHB	thyroid stimulating hormone, beta	16	596	211	13924	0.027455	0.456463	1.77156	5.18679
GO:0034641	cellular nitrogen compound metabolic process	TAS	CGB	CGB	chorionic gonadotropin, beta polypeptide	16	596	211	13924	0.027455	0.456463	1.77156	5.18679
GO:0034641	cellular nitrogen compound metabolic process		CGB7	CGB7	chorionic gonadotropin, beta polypeptide 7	16	596	211	13924	0.027455	0.456463	1.77156	5.18679
GO:0034641	cellular nitrogen compound metabolic process		SLC3A2	SLC3A2	solute carrier family 3 (activators of dibasic and neutral amino acid transport), member 2	16	596	211	13924	0.027455	0.456463	1.77156	5.18679
GO:0034641	cellular nitrogen compound metabolic process	TAS	LHB	LHB	luteinizing hormone beta polypeptide	16	596	211	13924	0.027455	0.456463	1.77156	5.18679
GO:0034641	cellular nitrogen compound metabolic process	TAS	KMO	KMO	kynurenine 3-monooxygenase (kynurenine 3-hydroxylase)	16	596	211	13924	0.027455	0.456463	1.77156	5.18679
GO:0034641	cellular nitrogen compound metabolic process		CGB5	CGB5	chorionic gonadotropin, beta polypeptide 5	16	596	211	13924	0.027455	0.456463	1.77156	5.18679
GO:0034641	cellular nitrogen compound metabolic process		SLC38A1	SLC38A1	solute carrier family 38, member 1	16	596	211	13924	0.027455	0.456463	1.77156	5.18679
GO:0034641	cellular nitrogen compound metabolic process	TAS	CCBL1	CCBL1	cysteine conjugate-beta lyase, cytoplasmic	16	596	211	13924	0.027455	0.456463	1.77156	5.18679
GO:0034641	cellular nitrogen compound metabolic process	TAS	AMD1	AMD1	adenosylmethionine decarboxylase 1	16	596	211	13924	0.027455	0.456463	1.77156	5.18679
GO:0034641	cellular nitrogen compound metabolic process	TAS	GCLC	GCLC	glutamate-cysteine ligase, catalytic subunit	16	596	211	13924	0.027455	0.456463	1.77156	5.18679
GO:0034641	cellular nitrogen compound metabolic process	TAS	SMOX	SMOX	spermine oxidase	16	596	211	13924	0.027455	0.456463	1.77156	5.18679
GO:0034641	cellular nitrogen compound metabolic process		SLC38A2	SLC38A2	solute carrier family 38, member 2	16	596	211	13924	0.027455	0.456463	1.77156	5.18679
GO:0034641	cellular nitrogen compound metabolic process	TAS	MAT2A	MAT2A	methionine adenosyltransferase II, alpha	16	596	211	13924	0.027455	0.456463	1.77156	5.18679
GO:0034641	cellular nitrogen compound metabolic process	TAS	AZIN1	AZIN1	antizyme inhibitor 1	16	596	211	13924	0.027455	0.456463	1.77156	5.18679
GO:0007166	cell surface receptor signaling pathway	TAS	INHA	INHA	inhibin, alpha	13	596	160	13924	0.0280034	0.456463	1.8982	5.15825
GO:0007166	cell surface receptor signaling pathway	TAS	INHBA	INHBA	inhibin, beta A	13	596	160	13924	0.0280034	0.456463	1.8982	5.15825
GO:0007166	cell surface receptor signaling pathway	TAS	IL27RA	IL27RA	interleukin 27 receptor, alpha	13	596	160	13924	0.0280034	0.456463	1.8982	5.15825
GO:0007166	cell surface receptor signaling pathway	TAS	SIRPB1	SIRPB1	signal-regulatory protein beta 1	13	596	160	13924	0.0280034	0.456463	1.8982	5.15825
GO:0007166	cell surface receptor signaling pathway	TAS	BSG	BSG	basigin (Ok blood group)	13	596	160	13924	0.0280034	0.456463	1.8982	5.15825
GO:0007166	cell surface receptor signaling pathway	NAS	PRLR	PRLR	prolactin receptor	13	596	160	13924	0.0280034	0.456463	1.8982	5.15825
GO:0007166	cell surface receptor signaling pathway	TAS	CCR5	CCR5	chemokine (C-C motif) receptor 5	13	596	160	13924	0.0280034	0.456463	1.8982	5.15825
GO:0007166	cell surface receptor signaling pathway	IEA	TNFRSF1B	TNFRSF1B	tumor necrosis factor receptor superfamily, member 1B	13	596	160	13924	0.0280034	0.456463	1.8982	5.15825
GO:0007166	cell surface receptor signaling pathway	TAS	OSMR	OSMR	oncostatin M receptor	13	596	160	13924	0.0280034	0.456463	1.8982	5.15825
GO:0007166	cell surface receptor signaling pathway	TAS	IL1R1	IL1R1	interleukin 1 receptor, type I	13	596	160	13924	0.0280034	0.456463	1.8982	5.15825
GO:0007166	cell surface receptor signaling pathway	NAS	GP1BB	GP1BB	glycoprotein Ib (platelet), beta polypeptide	13	596	160	13924	0.0280034	0.456463	1.8982	5.15825
GO:0007166	cell surface receptor signaling pathway	IDA	EGFR	EGFR	epidermal growth factor receptor	13	596	160	13924	0.0280034	0.456463	1.8982	5.15825
GO:0007166	cell surface receptor signaling pathway	NAS	GFRA1	GFRA1	GDNF family receptor alpha 1	13	596	160	13924	0.0280034	0.456463	1.8982	5.15825
GO:0006952	defense response	TAS	INHBA	INHBA	inhibin, beta A	7	596	65	13924	0.0288391	0.456463	2.51595	5.11583
GO:0006952	defense response		PSG8	PSG8	pregnancy specific beta-1-glycoprotein 8	7	596	65	13924	0.0288391	0.456463	2.51595	5.11583
GO:0006952	defense response	NAS	PSG4	PSG4	pregnancy specific beta-1-glycoprotein 4	7	596	65	13924	0.0288391	0.456463	2.51595	5.11583
GO:0006952	defense response	TAS	PSG3	PSG3	pregnancy specific beta-1-glycoprotein 3	7	596	65	13924	0.0288391	0.456463	2.51595	5.11583
GO:0006952	defense response		IFNA13	IFNA13	interferon, alpha 13	7	596	65	13924	0.0288391	0.456463	2.51595	5.11583
GO:0006952	defense response	NAS	PSG9	PSG9	pregnancy specific beta-1-glycoprotein 9	7	596	65	13924	0.0288391	0.456463	2.51595	5.11583
GO:0006952	defense response	IEA	IFNE	IFNE	interferon, epsilon	7	596	65	13924	0.0288391	0.456463	2.51595	5.11583
GO:0006913	nucleocytoplasmic transport	TAS	NUP98	NUP98	nucleoporin 98kDa	4	596	25	13924	0.0300089	0.456463	3.73799	5.05847
GO:0006913	nucleocytoplasmic transport	IDA	AAAS	AAAS	achalasia, adrenocortical insufficiency, alacrimia	4	596	25	13924	0.0300089	0.456463	3.73799	5.05847
GO:0010595	positive regulation of endothelial cell migration	IMP	FLT4	FLT4	fms-related tyrosine kinase 4	4	596	25	13924	0.0300089	0.456463	3.73799	5.05847
GO:0070979	protein K11-linked ubiquitination	IDA	UBE2D3	UBE2D3	ubiquitin-conjugating enzyme E2D 3	4	596	25	13924	0.0300089	0.456463	3.73799	5.05847
GO:0010595	positive regulation of endothelial cell migration	TAS	SCARB1	SCARB1	scavenger receptor class B, member 1	4	596	25	13924	0.0300089	0.456463	3.73799	5.05847
GO:0006913	nucleocytoplasmic transport	IDA	CITED1	CITED1	Cbp/p300-interacting transactivator, with Glu/Asp-rich carboxy-terminal domain, 1	4	596	25	13924	0.0300089	0.456463	3.73799	5.05847
GO:0070979	protein K11-linked ubiquitination	IDA	ANAPC11	ANAPC11	anaphase promoting complex subunit 11	4	596	25	13924	0.0300089	0.456463	3.73799	5.05847
GO:0010595	positive regulation of endothelial cell migration	IMP	ITGB3	ITGB3	integrin, beta 3 (platelet glycoprotein IIIa, antigen CD61)	4	596	25	13924	0.0300089	0.456463	3.73799	5.05847
GO:0070979	protein K11-linked ubiquitination	IDA	UBE2A	UBE2A	ubiquitin-conjugating enzyme E2A	4	596	25	13924	0.0300089	0.456463	3.73799	5.05847
GO:0010595	positive regulation of endothelial cell migration	TAS	NRP1	NRP1	neuropilin 1	4	596	25	13924	0.0300089	0.456463	3.73799	5.05847
GO:0070979	protein K11-linked ubiquitination	IDA	UBE2B	UBE2B	ubiquitin-conjugating enzyme E2B	4	596	25	13924	0.0300089	0.456463	3.73799	5.05847
GO:0006913	nucleocytoplasmic transport	IEA	FBXO22	FBXO22	F-box protein 22	4	596	25	13924	0.0300089	0.456463	3.73799	5.05847
GO:0015909	long-chain fatty acid transport	IEA	PLIN2	PLIN2	perilipin 2	2	596	5	13924	0.0309578	0.456463	9.34497	5.01355
GO:0045077	negative regulation of interferon-gamma biosynthetic process	TAS	INHA	INHA	inhibin, alpha	2	596	5	13924	0.0309578	0.456463	9.34497	5.01355
GO:0045578	negative regulation of B cell differentiation	TAS	INHA	INHA	inhibin, alpha	2	596	5	13924	0.0309578	0.456463	9.34497	5.01355
GO:0045077	negative regulation of interferon-gamma biosynthetic process	TAS	INHBA	INHBA	inhibin, beta A	2	596	5	13924	0.0309578	0.456463	9.34497	5.01355
GO:0045578	negative regulation of B cell differentiation	TAS	INHBA	INHBA	inhibin, beta A	2	596	5	13924	0.0309578	0.456463	9.34497	5.01355
GO:0050764	regulation of phagocytosis	IDA	ITGAV	ITGAV	integrin, alpha V (vitronectin receptor, alpha polypeptide, antigen CD51)	2	596	5	13924	0.0309578	0.456463	9.34497	5.01355
GO:0015909	long-chain fatty acid transport	TAS	SLC27A6	SLC27A6	solute carrier family 27 (fatty acid transporter), member 6	2	596	5	13924	0.0309578	0.456463	9.34497	5.01355
GO:0060055	angiogenesis involved in wound healing	IEA	B4GALT1	B4GALT1	UDP-Gal:betaGlcNAc beta 1,4- galactosyltransferase, polypeptide 1	2	596	5	13924	0.0309578	0.456463	9.34497	5.01355
GO:0006686	sphingomyelin biosynthetic process	IDA	SGMS1	SGMS1	sphingomyelin synthase 1	2	596	5	13924	0.0309578	0.456463	9.34497	5.01355
GO:0050764	regulation of phagocytosis	IC	SCARB1	SCARB1	scavenger receptor class B, member 1	2	596	5	13924	0.0309578	0.456463	9.34497	5.01355
GO:0006048	UDP-N-acetylglucosamine biosynthetic process	TAS	UAP1	UAP1	UDP-N-acteylglucosamine pyrophosphorylase 1	2	596	5	13924	0.0309578	0.456463	9.34497	5.01355
GO:0006048	UDP-N-acetylglucosamine biosynthetic process	TAS	GFPT2	GFPT2	glutamine-fructose-6-phosphate transaminase 2	2	596	5	13924	0.0309578	0.456463	9.34497	5.01355
GO:0042448	progesterone metabolic process	IEA	STAT5B	STAT5B	signal transducer and activator of transcription 5B	2	596	5	13924	0.0309578	0.456463	9.34497	5.01355
GO:0042448	progesterone metabolic process	IEA	CYP19A1	CYP19A1	cytochrome P450, family 19, subfamily A, polypeptide 1	2	596	5	13924	0.0309578	0.456463	9.34497	5.01355
GO:0006686	sphingomyelin biosynthetic process	IEA	SPTLC1	SPTLC1	serine palmitoyltransferase, long chain base subunit 1	2	596	5	13924	0.0309578	0.456463	9.34497	5.01355
GO:0060055	angiogenesis involved in wound healing	TAS	ITGB3	ITGB3	integrin, beta 3 (platelet glycoprotein IIIa, antigen CD61)	2	596	5	13924	0.0309578	0.456463	9.34497	5.01355
GO:0055091	phospholipid homeostasis	IMP	ABCG1	ABCG1	ATP-binding cassette, sub-family G (WHITE), member 1	2	596	5	13924	0.0309578	0.456463	9.34497	5.01355
GO:0055091	phospholipid homeostasis	IDA	CETP	CETP	cholesteryl ester transfer protein, plasma	2	596	5	13924	0.0309578	0.456463	9.34497	5.01355
GO:0006950	response to stress	IEP	RPS6KA5	RPS6KA5	ribosomal protein S6 kinase, 90kDa, polypeptide 5	13	596	163	13924	0.0315597	0.456463	1.86326	4.98577
GO:0006950	response to stress	TAS	ERRFI1	ERRFI1	ERBB receptor feedback inhibitor 1	13	596	163	13924	0.0315597	0.456463	1.86326	4.98577
GO:0006950	response to stress	IDA	MAPK13	MAPK13	mitogen-activated protein kinase 13	13	596	163	13924	0.0315597	0.456463	1.86326	4.98577
GO:0006950	response to stress	IEA	MAP3K9	MAP3K9	mitogen-activated protein kinase kinase kinase 9	13	596	163	13924	0.0315597	0.456463	1.86326	4.98577
GO:0006950	response to stress	IEA	HSPB7	HSPB7	heat shock 27kDa protein family, member 7 (cardiovascular)	13	596	163	13924	0.0315597	0.456463	1.86326	4.98577
GO:0006950	response to stress	IEA	CRH	CRH	corticotropin releasing hormone	13	596	163	13924	0.0315597	0.456463	1.86326	4.98577
GO:0006950	response to stress	IEA	RTN3	RTN3	reticulon 3	13	596	163	13924	0.0315597	0.456463	1.86326	4.98577
GO:0006950	response to stress	IEA	HSPB8	HSPB8	heat shock 22kDa protein 8	13	596	163	13924	0.0315597	0.456463	1.86326	4.98577
GO:0006950	response to stress	IDA	ERP44	ERP44	endoplasmic reticulum protein 44	13	596	163	13924	0.0315597	0.456463	1.86326	4.98577
GO:0006950	response to stress	IEA	HERPUD1	HERPUD1	homocysteine-inducible, endoplasmic reticulum stress-inducible, ubiquitin-like domain member 1	13	596	163	13924	0.0315597	0.456463	1.86326	4.98577
GO:0006950	response to stress	IEA	MAP2K6	MAP2K6	mitogen-activated protein kinase kinase 6	13	596	163	13924	0.0315597	0.456463	1.86326	4.98577
GO:0006950	response to stress	IDA	MAPKAPK3	MAPKAPK3	mitogen-activated protein kinase-activated protein kinase 3	13	596	163	13924	0.0315597	0.456463	1.86326	4.98577
GO:0006950	response to stress	NAS	EGFR	EGFR	epidermal growth factor receptor	13	596	163	13924	0.0315597	0.456463	1.86326	4.98577
GO:0016311	dephosphorylation	IEA	NT5E	NT5E	5'-nucleotidase, ecto (CD73)	4	596	26	13924	0.0335254	0.456463	3.59422	4.8986
GO:0016311	dephosphorylation	IEA	ATP1A1	ATP1A1	ATPase, Na+/K+ transporting, alpha 1 polypeptide	4	596	26	13924	0.0335254	0.456463	3.59422	4.8986
GO:0016311	dephosphorylation	IDA	THTPA	THTPA	thiamine triphosphatase	4	596	26	13924	0.0335254	0.456463	3.59422	4.8986
GO:0016311	dephosphorylation	IEA	PPAP2B	PPAP2B	phosphatidic acid phosphatase type 2B	4	596	26	13924	0.0335254	0.456463	3.59422	4.8986
GO:0043687	post-translational protein modification	TAS	ALG3	ALG3	asparagine-linked glycosylation 3, alpha-1,3- mannosyltransferase homolog (S. cerevisiae)	13	596	165	13924	0.0341044	0.456463	1.84068	4.8739
GO:0043687	post-translational protein modification	TAS	MAN1C1	MAN1C1	mannosidase, alpha, class 1C, member 1	13	596	165	13924	0.0341044	0.456463	1.84068	4.8739
GO:0043687	post-translational protein modification	TAS	B4GALT1	B4GALT1	UDP-Gal:betaGlcNAc beta 1,4- galactosyltransferase, polypeptide 1	13	596	165	13924	0.0341044	0.456463	1.84068	4.8739
GO:0043687	post-translational protein modification	TAS	ALG5	ALG5	asparagine-linked glycosylation 5, dolichyl-phosphate beta-glucosyltransferase homolog (S. cerevisiae)	13	596	165	13924	0.0341044	0.456463	1.84068	4.8739
GO:0043687	post-translational protein modification	TAS	CALR	CALR	calreticulin	13	596	165	13924	0.0341044	0.456463	1.84068	4.8739
GO:0043687	post-translational protein modification	TAS	B4GALT4	B4GALT4	UDP-Gal:betaGlcNAc beta 1,4- galactosyltransferase, polypeptide 4	13	596	165	13924	0.0341044	0.456463	1.84068	4.8739
GO:0043687	post-translational protein modification	TAS	UAP1	UAP1	UDP-N-acteylglucosamine pyrophosphorylase 1	13	596	165	13924	0.0341044	0.456463	1.84068	4.8739
GO:0043687	post-translational protein modification	TAS	GFPT2	GFPT2	glutamine-fructose-6-phosphate transaminase 2	13	596	165	13924	0.0341044	0.456463	1.84068	4.8739
GO:0043687	post-translational protein modification	TAS	MCFD2	MCFD2	multiple coagulation factor deficiency 2	13	596	165	13924	0.0341044	0.456463	1.84068	4.8739
GO:0043687	post-translational protein modification	TAS	GAS6	GAS6	growth arrest-specific 6	13	596	165	13924	0.0341044	0.456463	1.84068	4.8739
GO:0043687	post-translational protein modification	TAS	PIGH	PIGH	phosphatidylinositol glycan anchor biosynthesis, class H	13	596	165	13924	0.0341044	0.456463	1.84068	4.8739
GO:0043687	post-translational protein modification	TAS	MAN1A2	MAN1A2	mannosidase, alpha, class 1A, member 2	13	596	165	13924	0.0341044	0.456463	1.84068	4.8739
GO:0043687	post-translational protein modification	TAS	ST8SIA3	ST8SIA3	ST8 alpha-N-acetyl-neuraminide alpha-2,8-sialyltransferase 3	13	596	165	13924	0.0341044	0.456463	1.84068	4.8739
GO:0006511	ubiquitin-dependent protein catabolic process	IEA	USP3	USP3	ubiquitin specific peptidase 3	12	596	148	13924	0.0341538	0.456463	1.89425	4.87181
GO:0006511	ubiquitin-dependent protein catabolic process	TAS	UBE2D3	UBE2D3	ubiquitin-conjugating enzyme E2D 3	12	596	148	13924	0.0341538	0.456463	1.89425	4.87181
GO:0006511	ubiquitin-dependent protein catabolic process	IEA	CUL5	CUL5	cullin 5	12	596	148	13924	0.0341538	0.456463	1.89425	4.87181
GO:0006511	ubiquitin-dependent protein catabolic process		SIAH1	SIAH1	seven in absentia homolog 1 (Drosophila)	12	596	148	13924	0.0341538	0.456463	1.89425	4.87181
GO:0006511	ubiquitin-dependent protein catabolic process	NAS	FBXO11	FBXO11	F-box protein 11	12	596	148	13924	0.0341538	0.456463	1.89425	4.87181
GO:0006511	ubiquitin-dependent protein catabolic process	NAS	UBE2A	UBE2A	ubiquitin-conjugating enzyme E2A	12	596	148	13924	0.0341538	0.456463	1.89425	4.87181
GO:0006511	ubiquitin-dependent protein catabolic process	IMP	AMFR	AMFR	autocrine motility factor receptor	12	596	148	13924	0.0341538	0.456463	1.89425	4.87181
GO:0006511	ubiquitin-dependent protein catabolic process	TAS	ARIH1	ARIH1	ariadne homolog, ubiquitin-conjugating enzyme E2 binding protein, 1 (Drosophila)	12	596	148	13924	0.0341538	0.456463	1.89425	4.87181
GO:0006511	ubiquitin-dependent protein catabolic process	NAS	FBXW4	FBXW4	F-box and WD repeat domain containing 4	12	596	148	13924	0.0341538	0.456463	1.89425	4.87181
GO:0006511	ubiquitin-dependent protein catabolic process	IDA	UBE2B	UBE2B	ubiquitin-conjugating enzyme E2B	12	596	148	13924	0.0341538	0.456463	1.89425	4.87181
GO:0006511	ubiquitin-dependent protein catabolic process	IEA	CUL2	CUL2	cullin 2	12	596	148	13924	0.0341538	0.456463	1.89425	4.87181
GO:0006511	ubiquitin-dependent protein catabolic process	TAS	FBXO22	FBXO22	F-box protein 22	12	596	148	13924	0.0341538	0.456463	1.89425	4.87181
GO:0007220	Notch receptor processing	TAS	JAG2	JAG2	jagged 2	3	596	15	13924	0.0358063	0.456463	4.67248	4.80364
GO:0017015	regulation of transforming growth factor beta receptor signaling pathway	IDA	TGFB1	TGFB1	transforming growth factor, beta 1	3	596	15	13924	0.0358063	0.456463	4.67248	4.80364
GO:0007220	Notch receptor processing	TAS	ADAM10	ADAM10	ADAM metallopeptidase domain 10	3	596	15	13924	0.0358063	0.456463	4.67248	4.80364
GO:0006337	nucleosome disassembly	IDA	SMARCD3	SMARCD3	SWI/SNF related, matrix associated, actin dependent regulator of chromatin, subfamily d, member 3	3	596	15	13924	0.0358063	0.456463	4.67248	4.80364
GO:0017015	regulation of transforming growth factor beta receptor signaling pathway	IDA	ZNF703	ZNF703	zinc finger protein 703	3	596	15	13924	0.0358063	0.456463	4.67248	4.80364
GO:0006337	nucleosome disassembly	IDA	SMARCB1	SMARCB1	SWI/SNF related, matrix associated, actin dependent regulator of chromatin, subfamily b, member 1	3	596	15	13924	0.0358063	0.456463	4.67248	4.80364
GO:0017015	regulation of transforming growth factor beta receptor signaling pathway	IDA	ENG	ENG	endoglin	3	596	15	13924	0.0358063	0.456463	4.67248	4.80364
GO:0007220	Notch receptor processing	TAS	NCSTN	NCSTN	nicastrin	3	596	15	13924	0.0358063	0.456463	4.67248	4.80364
GO:0006337	nucleosome disassembly	IDA	SMARCE1	SMARCE1	SWI/SNF related, matrix associated, actin dependent regulator of chromatin, subfamily e, member 1	3	596	15	13924	0.0358063	0.456463	4.67248	4.80364
GO:0006508	proteolysis	IDA	PAPPA2	PAPPA2	pappalysin 2	33	596	538	13924	0.0363132	0.456463	1.43301	4.78336
GO:0006508	proteolysis	IEA	USP3	USP3	ubiquitin specific peptidase 3	33	596	538	13924	0.0363132	0.456463	1.43301	4.78336
GO:0006508	proteolysis	IEA	LTF	LTF	lactotransferrin	33	596	538	13924	0.0363132	0.456463	1.43301	4.78336
GO:0006508	proteolysis	IEA	JOSD1	JOSD1	Josephin domain containing 1	33	596	538	13924	0.0363132	0.456463	1.43301	4.78336
GO:0006508	proteolysis	IEA	CFB	CFB	complement factor B	33	596	538	13924	0.0363132	0.456463	1.43301	4.78336
GO:0006508	proteolysis	IEA	CAPN6	CAPN6	calpain 6	33	596	538	13924	0.0363132	0.456463	1.43301	4.78336
GO:0006508	proteolysis	IEA	ERAP1	ERAP1	endoplasmic reticulum aminopeptidase 1	33	596	538	13924	0.0363132	0.456463	1.43301	4.78336
GO:0006508	proteolysis	IEA	CPE	CPE	carboxypeptidase E	33	596	538	13924	0.0363132	0.456463	1.43301	4.78336
GO:0006508	proteolysis	IEA	HTRA4	HTRA4	HtrA serine peptidase 4	33	596	538	13924	0.0363132	0.456463	1.43301	4.78336
GO:0006508	proteolysis	IEA	PAPPA	PAPPA	pregnancy-associated plasma protein A, pappalysin 1	33	596	538	13924	0.0363132	0.456463	1.43301	4.78336
GO:0006508	proteolysis	IMP	TPP1	TPP1	tripeptidyl peptidase I	33	596	538	13924	0.0363132	0.456463	1.43301	4.78336
GO:0006508	proteolysis	IEA	CTSD	CTSD	cathepsin D	33	596	538	13924	0.0363132	0.456463	1.43301	4.78336
GO:0006508	proteolysis	IEA	ADAM10	ADAM10	ADAM metallopeptidase domain 10	33	596	538	13924	0.0363132	0.456463	1.43301	4.78336
GO:0006508	proteolysis	IEA	HTRA1	HTRA1	HtrA serine peptidase 1	33	596	538	13924	0.0363132	0.456463	1.43301	4.78336
GO:0006508	proteolysis	IEA	SPPL2A	SPPL2A	signal peptide peptidase-like 2A	33	596	538	13924	0.0363132	0.456463	1.43301	4.78336
GO:0006508	proteolysis	IEA	CAPN7	CAPN7	calpain 7	33	596	538	13924	0.0363132	0.456463	1.43301	4.78336
GO:0006508	proteolysis	IEA	MMP11	MMP11	matrix metallopeptidase 11 (stromelysin 3)	33	596	538	13924	0.0363132	0.456463	1.43301	4.78336
GO:0006508	proteolysis	IEA	ADAM12	ADAM12	ADAM metallopeptidase domain 12	33	596	538	13924	0.0363132	0.456463	1.43301	4.78336
GO:0006508	proteolysis	IEA	LONRF1	LONRF1	LON peptidase N-terminal domain and ring finger 1	33	596	538	13924	0.0363132	0.456463	1.43301	4.78336
GO:0006508	proteolysis	IEA	QPCT	QPCT	glutaminyl-peptide cyclotransferase	33	596	538	13924	0.0363132	0.456463	1.43301	4.78336
GO:0006508	proteolysis		SPINT2	SPINT2	serine peptidase inhibitor, Kunitz type, 2	33	596	538	13924	0.0363132	0.456463	1.43301	4.78336
GO:0006508	proteolysis	TAS	SIAH1	SIAH1	seven in absentia homolog 1 (Drosophila)	33	596	538	13924	0.0363132	0.456463	1.43301	4.78336
GO:0006508	proteolysis	IDA	CTSB	CTSB	cathepsin B	33	596	538	13924	0.0363132	0.456463	1.43301	4.78336
GO:0006508	proteolysis	TAS	GAS6	GAS6	growth arrest-specific 6	33	596	538	13924	0.0363132	0.456463	1.43301	4.78336
GO:0006508	proteolysis	IEA	PLAU	PLAU	plasminogen activator, urokinase	33	596	538	13924	0.0363132	0.456463	1.43301	4.78336
GO:0006508	proteolysis		ABHD5	ABHD5	abhydrolase domain containing 5	33	596	538	13924	0.0363132	0.456463	1.43301	4.78336
GO:0006508	proteolysis	IEA	CPD	CPD	carboxypeptidase D	33	596	538	13924	0.0363132	0.456463	1.43301	4.78336
GO:0006508	proteolysis	NAS	BACE2	BACE2	beta-site APP-cleaving enzyme 2	33	596	538	13924	0.0363132	0.456463	1.43301	4.78336
GO:0006508	proteolysis	NAS	NCSTN	NCSTN	nicastrin	33	596	538	13924	0.0363132	0.456463	1.43301	4.78336
GO:0006508	proteolysis		SPINK2	SPINK2	serine peptidase inhibitor, Kazal type 2 (acrosin-trypsin inhibitor)	33	596	538	13924	0.0363132	0.456463	1.43301	4.78336
GO:0006508	proteolysis	IDA	ATG4B	ATG4B	ATG4 autophagy related 4 homolog B (S. cerevisiae)	33	596	538	13924	0.0363132	0.456463	1.43301	4.78336
GO:0006508	proteolysis	IEA	CTSA	CTSA	cathepsin A	33	596	538	13924	0.0363132	0.456463	1.43301	4.78336
GO:0006508	proteolysis	IEA	MMP27	MMP27	matrix metallopeptidase 27	33	596	538	13924	0.0363132	0.456463	1.43301	4.78336
GO:0006694	steroid biosynthetic process	NAS	PRLR	PRLR	prolactin receptor	4	596	27	13924	0.0372714	0.456463	3.4611	4.74579
GO:0006694	steroid biosynthetic process	NAS	TRERF1	TRERF1	transcriptional regulating factor 1	4	596	27	13924	0.0372714	0.456463	3.4611	4.74579
GO:0006694	steroid biosynthetic process	TAS	CYP19A1	CYP19A1	cytochrome P450, family 19, subfamily A, polypeptide 1	4	596	27	13924	0.0372714	0.456463	3.4611	4.74579
GO:0006694	steroid biosynthetic process	TAS	HSD17B1	HSD17B1	hydroxysteroid (17-beta) dehydrogenase 1	4	596	27	13924	0.0372714	0.456463	3.4611	4.74579
GO:0045616	regulation of keratinocyte differentiation	TAS	AQP3	AQP3	aquaporin 3 (Gill blood group)	2	596	6	13924	0.0401626	0.456463	7.78747	4.638
GO:0045650	negative regulation of macrophage differentiation	TAS	INHA	INHA	inhibin, alpha	2	596	6	13924	0.0401626	0.456463	7.78747	4.638
GO:0045650	negative regulation of macrophage differentiation	TAS	INHBA	INHBA	inhibin, beta A	2	596	6	13924	0.0401626	0.456463	7.78747	4.638
GO:0010888	negative regulation of lipid storage	IMP	ITGAV	ITGAV	integrin, alpha V (vitronectin receptor, alpha polypeptide, antigen CD51)	2	596	6	13924	0.0401626	0.456463	7.78747	4.638
GO:0007435	salivary gland morphogenesis	IEP	TGFB1	TGFB1	transforming growth factor, beta 1	2	596	6	13924	0.0401626	0.456463	7.78747	4.638
GO:0031953	negative regulation of protein autophosphorylation	IDA	ERRFI1	ERRFI1	ERBB receptor feedback inhibitor 1	2	596	6	13924	0.0401626	0.456463	7.78747	4.638
GO:0045616	regulation of keratinocyte differentiation	ISS	ERRFI1	ERRFI1	ERBB receptor feedback inhibitor 1	2	596	6	13924	0.0401626	0.456463	7.78747	4.638
GO:0010830	regulation of myotube differentiation	ISS	HDAC5	HDAC5	histone deacetylase 5	2	596	6	13924	0.0401626	0.456463	7.78747	4.638
GO:0010888	negative regulation of lipid storage	IMP	ITGB3	ITGB3	integrin, beta 3 (platelet glycoprotein IIIa, antigen CD61)	2	596	6	13924	0.0401626	0.456463	7.78747	4.638
GO:0031953	negative regulation of protein autophosphorylation	IDA	ENG	ENG	endoglin	2	596	6	13924	0.0401626	0.456463	7.78747	4.638
GO:0007435	salivary gland morphogenesis	IEA	EGFR	EGFR	epidermal growth factor receptor	2	596	6	13924	0.0401626	0.456463	7.78747	4.638
GO:0010830	regulation of myotube differentiation	IEA	FBXO22	FBXO22	F-box protein 22	2	596	6	13924	0.0401626	0.456463	7.78747	4.638
GO:0007610	behavior	TAS	MAOA	MAOA	monoamine oxidase A	4	596	28	13924	0.0412474	0.456463	3.33749	4.59955
GO:0007610	behavior	TAS	OPRK1	OPRK1	opioid receptor, kappa 1	4	596	28	13924	0.0412474	0.456463	3.33749	4.59955
GO:0007610	behavior	IEA	GNAQ	GNAQ	guanine nucleotide binding protein (G protein), q polypeptide	4	596	28	13924	0.0412474	0.456463	3.33749	4.59955
GO:0007610	behavior	TAS	NPY	NPY	neuropeptide Y	4	596	28	13924	0.0412474	0.456463	3.33749	4.59955
GO:0043691	reverse cholesterol transport	IEP	SCARB1	SCARB1	scavenger receptor class B, member 1	3	596	16	13924	0.0412477	0.456463	4.38045	4.59954
GO:0043691	reverse cholesterol transport	ISS	ABCG1	ABCG1	ATP-binding cassette, sub-family G (WHITE), member 1	3	596	16	13924	0.0412477	0.456463	4.38045	4.59954
GO:0043691	reverse cholesterol transport	IC	CETP	CETP	cholesteryl ester transfer protein, plasma	3	596	16	13924	0.0412477	0.456463	4.38045	4.59954
GO:0016049	cell growth	NAS	SLC3A2	SLC3A2	solute carrier family 3 (activators of dibasic and neutral amino acid transport), member 2	6	596	56	13924	0.0421432	0.456463	2.50312	4.56856
GO:0016049	cell growth		TGFB1	TGFB1	transforming growth factor, beta 1	6	596	56	13924	0.0421432	0.456463	2.50312	4.56856
GO:0045216	cell-cell junction organization	IDA	TGFB1	TGFB1	transforming growth factor, beta 1	6	596	56	13924	0.0421432	0.456463	2.50312	4.56856
GO:0045216	cell-cell junction organization	TAS	PVRL3	PVRL3	poliovirus receptor-related 3	6	596	56	13924	0.0421432	0.456463	2.50312	4.56856
GO:0016049	cell growth	IDA	SGMS1	SGMS1	sphingomyelin synthase 1	6	596	56	13924	0.0421432	0.456463	2.50312	4.56856
GO:0045216	cell-cell junction organization	TAS	PVRL4	PVRL4	poliovirus receptor-related 4	6	596	56	13924	0.0421432	0.456463	2.50312	4.56856
GO:0016049	cell growth	IDA	NDNF	NDNF	neuron-derived neurotrophic factor	6	596	56	13924	0.0421432	0.456463	2.50312	4.56856
GO:0016049	cell growth	IEA	CCNG1	CCNG1	cyclin G1	6	596	56	13924	0.0421432	0.456463	2.50312	4.56856
GO:0016049	cell growth	IEA	CACNA1A	CACNA1A	calcium channel, voltage-dependent, P/Q type, alpha 1A subunit	6	596	56	13924	0.0421432	0.456463	2.50312	4.56856
GO:0045216	cell-cell junction organization	TAS	F11R	F11R	F11 receptor	6	596	56	13924	0.0421432	0.456463	2.50312	4.56856
GO:0045216	cell-cell junction organization	TAS	PVRL1	PVRL1	poliovirus receptor-related 1 (herpesvirus entry mediator C)	6	596	56	13924	0.0421432	0.456463	2.50312	4.56856
GO:0045216	cell-cell junction organization	TAS	CDH9	CDH9	cadherin 9, type 2 (T1-cadherin)	6	596	56	13924	0.0421432	0.456463	2.50312	4.56856
GO:0048041	focal adhesion assembly	IMP	PIP5K1A	PIP5K1A	phosphatidylinositol-4-phosphate 5-kinase, type I, alpha	3	596	17	13924	0.0470783	0.456463	4.12278	4.40879
GO:0048041	focal adhesion assembly	IEA	PXN	PXN	paxillin	3	596	17	13924	0.0470783	0.456463	4.12278	4.40879
GO:0006783	heme biosynthetic process	ISS	ALAS2	ALAS2	aminolevulinate, delta-, synthase 2	3	596	17	13924	0.0470783	0.456463	4.12278	4.40879
GO:0048041	focal adhesion assembly	IEA	PDPK1	PDPK1	3-phosphoinositide dependent protein kinase-1	3	596	17	13924	0.0470783	0.456463	4.12278	4.40879
GO:0006891	intra-Golgi vesicle-mediated transport	IDA	COPZ1	COPZ1	coatomer protein complex, subunit zeta 1	3	596	17	13924	0.0470783	0.456463	4.12278	4.40879
GO:0006783	heme biosynthetic process	TAS	NFE2L1	NFE2L1	nuclear factor (erythroid-derived 2)-like 1	3	596	17	13924	0.0470783	0.456463	4.12278	4.40879
GO:0006891	intra-Golgi vesicle-mediated transport	IDA	COG3	COG3	component of oligomeric golgi complex 3	3	596	17	13924	0.0470783	0.456463	4.12278	4.40879
GO:0006891	intra-Golgi vesicle-mediated transport	NAS	COG5	COG5	component of oligomeric golgi complex 5	3	596	17	13924	0.0470783	0.456463	4.12278	4.40879
GO:0006783	heme biosynthetic process	IEA	SLC11A2	SLC11A2	solute carrier family 11 (proton-coupled divalent metal ion transporters), member 2	3	596	17	13924	0.0470783	0.456463	4.12278	4.40879
GO:0007243	intracellular protein kinase cascade	IDA	RPS6KA5	RPS6KA5	ribosomal protein S6 kinase, 90kDa, polypeptide 5	8	596	90	13924	0.0497037	0.456463	2.07666	4.3305
GO:0007243	intracellular protein kinase cascade	IDA	NEK11	NEK11	NIMA (never in mitosis gene a)- related kinase 11	8	596	90	13924	0.0497037	0.456463	2.07666	4.3305
GO:0007243	intracellular protein kinase cascade	IMP	PRKAG2	PRKAG2	protein kinase, AMP-activated, gamma 2 non-catalytic subunit	8	596	90	13924	0.0497037	0.456463	2.07666	4.3305
GO:0007243	intracellular protein kinase cascade	IDA	MAPK13	MAPK13	mitogen-activated protein kinase 13	8	596	90	13924	0.0497037	0.456463	2.07666	4.3305
GO:0007243	intracellular protein kinase cascade	IEA	SMPD2	SMPD2	sphingomyelin phosphodiesterase 2, neutral membrane (neutral sphingomyelinase)	8	596	90	13924	0.0497037	0.456463	2.07666	4.3305
GO:0007243	intracellular protein kinase cascade	IDA	STK17A	STK17A	serine/threonine kinase 17a	8	596	90	13924	0.0497037	0.456463	2.07666	4.3305
GO:0007243	intracellular protein kinase cascade	IDA	STK3	STK3	serine/threonine kinase 3	8	596	90	13924	0.0497037	0.456463	2.07666	4.3305
GO:0007243	intracellular protein kinase cascade	IEA	RPS6KA2	RPS6KA2	ribosomal protein S6 kinase, 90kDa, polypeptide 2	8	596	90	13924	0.0497037	0.456463	2.07666	4.3305
GO:0033572	transferrin transport	TAS	ATP6V1H	ATP6V1H	ATPase, H+ transporting, lysosomal 50/57kDa, V1 subunit H	4	596	30	13924	0.0498891	0.456463	3.11499	4.32513
GO:0033572	transferrin transport	TAS	ATP6V0A2	ATP6V0A2	ATPase, H+ transporting, lysosomal V0 subunit a2	4	596	30	13924	0.0498891	0.456463	3.11499	4.32513
GO:0033572	transferrin transport	TAS	ATP6V0B	ATP6V0B	ATPase, H+ transporting, lysosomal 21kDa, V0 subunit b	4	596	30	13924	0.0498891	0.456463	3.11499	4.32513
GO:0033572	transferrin transport	TAS	ATP6V1E1	ATP6V1E1	ATPase, H+ transporting, lysosomal 31kDa, V1 subunit E1	4	596	30	13924	0.0498891	0.456463	3.11499	4.32513
GO:0008343	adult feeding behavior	ISS	LEP	LEP	leptin	2	596	7	13924	0.0502487	0.456463	6.67498	4.31477
GO:0071372	cellular response to follicle-stimulating hormone stimulus	IEA	INHBA	INHBA	inhibin, beta A	2	596	7	13924	0.0502487	0.456463	6.67498	4.31477
GO:0015844	monoamine transport	IDA	SLC6A2	SLC6A2	solute carrier family 6 (neurotransmitter transporter, noradrenalin), member 2	2	596	7	13924	0.0502487	0.456463	6.67498	4.31477
GO:0060736	prostate gland growth	IEA	PRLR	PRLR	prolactin receptor	2	596	7	13924	0.0502487	0.456463	6.67498	4.31477
GO:0000038	very long chain fatty acid metabolic process	TAS	SLC27A6	SLC27A6	solute carrier family 27 (fatty acid transporter), member 6	2	596	7	13924	0.0502487	0.456463	6.67498	4.31477
GO:0021680	cerebellar Purkinje cell layer development	IEA	HSPA5	HSPA5	heat shock 70kDa protein 5 (glucose-regulated protein, 78kDa)	2	596	7	13924	0.0502487	0.456463	6.67498	4.31477
GO:0006703	estrogen biosynthetic process	TAS	CYP19A1	CYP19A1	cytochrome P450, family 19, subfamily A, polypeptide 1	2	596	7	13924	0.0502487	0.456463	6.67498	4.31477
GO:0060736	prostate gland growth	IEA	CYP19A1	CYP19A1	cytochrome P450, family 19, subfamily A, polypeptide 1	2	596	7	13924	0.0502487	0.456463	6.67498	4.31477
GO:0071372	cellular response to follicle-stimulating hormone stimulus	IEA	CYP19A1	CYP19A1	cytochrome P450, family 19, subfamily A, polypeptide 1	2	596	7	13924	0.0502487	0.456463	6.67498	4.31477
GO:0034372	very-low-density lipoprotein particle remodeling	IDA	LPL	LPL	lipoprotein lipase	2	596	7	13924	0.0502487	0.456463	6.67498	4.31477
GO:0021680	cerebellar Purkinje cell layer development	IEA	CACNA1A	CACNA1A	calcium channel, voltage-dependent, P/Q type, alpha 1A subunit	2	596	7	13924	0.0502487	0.456463	6.67498	4.31477
GO:0006301	postreplication repair	NAS	UBE2A	UBE2A	ubiquitin-conjugating enzyme E2A	2	596	7	13924	0.0502487	0.456463	6.67498	4.31477
GO:0006596	polyamine biosynthetic process	TAS	SMOX	SMOX	spermine oxidase	2	596	7	13924	0.0502487	0.456463	6.67498	4.31477
GO:0006703	estrogen biosynthetic process	TAS	HSD17B1	HSD17B1	hydroxysteroid (17-beta) dehydrogenase 1	2	596	7	13924	0.0502487	0.456463	6.67498	4.31477
GO:0006301	postreplication repair	IDA	UBE2B	UBE2B	ubiquitin-conjugating enzyme E2B	2	596	7	13924	0.0502487	0.456463	6.67498	4.31477
GO:0008343	adult feeding behavior	ISS	NPY	NPY	neuropeptide Y	2	596	7	13924	0.0502487	0.456463	6.67498	4.31477
GO:0000038	very long chain fatty acid metabolic process	IDA	ACOT4	ACOT4	acyl-CoA thioesterase 4	2	596	7	13924	0.0502487	0.456463	6.67498	4.31477
GO:0006596	polyamine biosynthetic process	IEA	AZIN1	AZIN1	antizyme inhibitor 1	2	596	7	13924	0.0502487	0.456463	6.67498	4.31477
GO:0015844	monoamine transport	TAS	SLC18A2	SLC18A2	solute carrier family 18 (vesicular monoamine), member 2	2	596	7	13924	0.0502487	0.456463	6.67498	4.31477
GO:0034372	very-low-density lipoprotein particle remodeling	IDA	CETP	CETP	cholesteryl ester transfer protein, plasma	2	596	7	13924	0.0502487	0.456463	6.67498	4.31477
GO:0042127	regulation of cell proliferation	TAS	RBFOX2	RBFOX2	RNA binding protein, fox-1 homolog (C. elegans) 2	8	596	91	13924	0.052196	0.456463	2.05384	4.25992
GO:0042127	regulation of cell proliferation	IDA	INHA	INHA	inhibin, alpha	8	596	91	13924	0.052196	0.456463	2.05384	4.25992
GO:0042127	regulation of cell proliferation	IDA	JAG2	JAG2	jagged 2	8	596	91	13924	0.052196	0.456463	2.05384	4.25992
GO:0042127	regulation of cell proliferation	TAS	TPD52L2	TPD52L2	tumor protein D52-like 2	8	596	91	13924	0.052196	0.456463	2.05384	4.25992
GO:0042127	regulation of cell proliferation	IEA	PLAU	PLAU	plasminogen activator, urokinase	8	596	91	13924	0.052196	0.456463	2.05384	4.25992
GO:0042127	regulation of cell proliferation	IEA	MBD2	MBD2	methyl-CpG binding domain protein 2	8	596	91	13924	0.052196	0.456463	2.05384	4.25992
GO:0042127	regulation of cell proliferation	TAS	ENG	ENG	endoglin	8	596	91	13924	0.052196	0.456463	2.05384	4.25992
GO:0042127	regulation of cell proliferation	IDA	ERBB3	ERBB3	v-erb-b2 erythroblastic leukemia viral oncogene homolog 3 (avian)	8	596	91	13924	0.052196	0.456463	2.05384	4.25992
GO:0002755	MyD88-dependent toll-like receptor signaling pathway	TAS	RPS6KA5	RPS6KA5	ribosomal protein S6 kinase, 90kDa, polypeptide 5	7	596	75	13924	0.0524745	0.456463	2.18049	4.25224
GO:0002755	MyD88-dependent toll-like receptor signaling pathway		TMED7-TICAM2	TMED7-TICAM2	TMED7-TICAM2 readthrough	7	596	75	13924	0.0524745	0.456463	2.18049	4.25224
GO:0002755	MyD88-dependent toll-like receptor signaling pathway	TAS	RPS6KA2	RPS6KA2	ribosomal protein S6 kinase, 90kDa, polypeptide 2	7	596	75	13924	0.0524745	0.456463	2.18049	4.25224
GO:0002755	MyD88-dependent toll-like receptor signaling pathway	TAS	TLR5	TLR5	toll-like receptor 5	7	596	75	13924	0.0524745	0.456463	2.18049	4.25224
GO:0002755	MyD88-dependent toll-like receptor signaling pathway	TAS	MAP2K6	MAP2K6	mitogen-activated protein kinase kinase 6	7	596	75	13924	0.0524745	0.456463	2.18049	4.25224
GO:0002755	MyD88-dependent toll-like receptor signaling pathway	TAS	RIPK2	RIPK2	receptor-interacting serine-threonine kinase 2	7	596	75	13924	0.0524745	0.456463	2.18049	4.25224
GO:0002755	MyD88-dependent toll-like receptor signaling pathway	TAS	MAPKAPK3	MAPKAPK3	mitogen-activated protein kinase-activated protein kinase 3	7	596	75	13924	0.0524745	0.456463	2.18049	4.25224
GO:0000060	protein import into nucleus, translocation	IDA	TGFB1	TGFB1	transforming growth factor, beta 1	3	596	18	13924	0.0532895	0.456463	3.89374	4.23
GO:0000060	protein import into nucleus, translocation	IDA	RBM22	RBM22	RNA binding motif protein 22	3	596	18	13924	0.0532895	0.456463	3.89374	4.23
GO:0000060	protein import into nucleus, translocation	IGI	BCL6	BCL6	B-cell CLL/lymphoma 6	3	596	18	13924	0.0532895	0.456463	3.89374	4.23
GO:0019433	triglyceride catabolic process	IDA	LPL	LPL	lipoprotein lipase	3	596	18	13924	0.0532895	0.456463	3.89374	4.23
GO:0019433	triglyceride catabolic process	TAS	ABHD5	ABHD5	abhydrolase domain containing 5	3	596	18	13924	0.0532895	0.456463	3.89374	4.23
GO:0019433	triglyceride catabolic process	TAS	MGLL	MGLL	monoglyceride lipase	3	596	18	13924	0.0532895	0.456463	3.89374	4.23
GO:0019432	triglyceride biosynthetic process	TAS	TECR	TECR	trans-2,3-enoyl-CoA reductase	4	596	31	13924	0.0545532	0.456463	3.01451	4.19619
GO:0019432	triglyceride biosynthetic process	IDA	DGAT2	DGAT2	diacylglycerol O-acyltransferase 2	4	596	31	13924	0.0545532	0.456463	3.01451	4.19619
GO:0019432	triglyceride biosynthetic process	IEA	LPL	LPL	lipoprotein lipase	4	596	31	13924	0.0545532	0.456463	3.01451	4.19619
GO:0019432	triglyceride biosynthetic process	IDA	AGPAT9	AGPAT9	1-acylglycerol-3-phosphate O-acyltransferase 9	4	596	31	13924	0.0545532	0.456463	3.01451	4.19619
GO:0006869	lipid transport	IEA	OSBPL9	OSBPL9	oxysterol binding protein-like 9	6	596	61	13924	0.0576836	0.456463	2.29794	4.1157
GO:0006869	lipid transport	TAS	SFTPA1	SFTPA1	surfactant protein A1	6	596	61	13924	0.0576836	0.456463	2.29794	4.1157
GO:0006869	lipid transport	IEA	SLC27A6	SLC27A6	solute carrier family 27 (fatty acid transporter), member 6	6	596	61	13924	0.0576836	0.456463	2.29794	4.1157
GO:0006869	lipid transport	NAS	PCTP	PCTP	phosphatidylcholine transfer protein	6	596	61	13924	0.0576836	0.456463	2.29794	4.1157
GO:0006869	lipid transport	IEA	GULP1	GULP1	GULP, engulfment adaptor PTB domain containing 1	6	596	61	13924	0.0576836	0.456463	2.29794	4.1157
GO:0006869	lipid transport	IDA	CETP	CETP	cholesteryl ester transfer protein, plasma	6	596	61	13924	0.0576836	0.456463	2.29794	4.1157
GO:0030433	ER-associated protein catabolic process	IMP	DNAJB9	DNAJB9	DnaJ (Hsp40) homolog, subfamily B, member 9	4	596	32	13924	0.0594439	0.456463	2.9203	4.07233
GO:0030433	ER-associated protein catabolic process	TAS	HSPA5	HSPA5	heat shock 70kDa protein 5 (glucose-regulated protein, 78kDa)	4	596	32	13924	0.0594439	0.456463	2.9203	4.07233
GO:0070555	response to interleukin-1	ISS	CITED1	CITED1	Cbp/p300-interacting transactivator, with Glu/Asp-rich carboxy-terminal domain, 1	4	596	32	13924	0.0594439	0.456463	2.9203	4.07233
GO:0070555	response to interleukin-1	IDA	SNCA	SNCA	synuclein, alpha (non A4 component of amyloid precursor)	4	596	32	13924	0.0594439	0.456463	2.9203	4.07233
GO:0030433	ER-associated protein catabolic process	IDA	TRIM13	TRIM13	tripartite motif containing 13	4	596	32	13924	0.0594439	0.456463	2.9203	4.07233
GO:0070555	response to interleukin-1	IDA	IL1R1	IL1R1	interleukin 1 receptor, type I	4	596	32	13924	0.0594439	0.456463	2.9203	4.07233
GO:0030433	ER-associated protein catabolic process	IDA	AMFR	AMFR	autocrine motility factor receptor	4	596	32	13924	0.0594439	0.456463	2.9203	4.07233
GO:0070555	response to interleukin-1	IEA	RIPK2	RIPK2	receptor-interacting serine-threonine kinase 2	4	596	32	13924	0.0594439	0.456463	2.9203	4.07233
GO:0044419	interspecies interaction between organisms	IEA	ANKRD17	ANKRD17	ankyrin repeat domain 17	20	596	311	13924	0.059755	0.456463	1.50241	4.0648
GO:0044419	interspecies interaction between organisms	IEA	ATP6V1H	ATP6V1H	ATPase, H+ transporting, lysosomal 50/57kDa, V1 subunit H	20	596	311	13924	0.059755	0.456463	1.50241	4.0648
GO:0044419	interspecies interaction between organisms	IEA	ITGAV	ITGAV	integrin, alpha V (vitronectin receptor, alpha polypeptide, antigen CD51)	20	596	311	13924	0.059755	0.456463	1.50241	4.0648
GO:0044419	interspecies interaction between organisms	IEA	NUP98	NUP98	nucleoporin 98kDa	20	596	311	13924	0.059755	0.456463	1.50241	4.0648
GO:0044419	interspecies interaction between organisms	IEA	SGTA	SGTA	small glutamine-rich tetratricopeptide repeat (TPR)-containing, alpha	20	596	311	13924	0.059755	0.456463	1.50241	4.0648
GO:0044419	interspecies interaction between organisms	IEA	CD46	CD46	CD46 molecule, complement regulatory protein	20	596	311	13924	0.059755	0.456463	1.50241	4.0648
GO:0044419	interspecies interaction between organisms	IEA	RTN3	RTN3	reticulon 3	20	596	311	13924	0.059755	0.456463	1.50241	4.0648
GO:0044419	interspecies interaction between organisms	IEA	KAT5	KAT5	K(lysine) acetyltransferase 5	20	596	311	13924	0.059755	0.456463	1.50241	4.0648
GO:0044419	interspecies interaction between organisms	IEA	UCKL1	UCKL1	uridine-cytidine kinase 1-like 1	20	596	311	13924	0.059755	0.456463	1.50241	4.0648
GO:0044419	interspecies interaction between organisms	IEA	SCARB1	SCARB1	scavenger receptor class B, member 1	20	596	311	13924	0.059755	0.456463	1.50241	4.0648
GO:0044419	interspecies interaction between organisms	IEA	CCR5	CCR5	chemokine (C-C motif) receptor 5	20	596	311	13924	0.059755	0.456463	1.50241	4.0648
GO:0044419	interspecies interaction between organisms	IEA	CUL5	CUL5	cullin 5	20	596	311	13924	0.059755	0.456463	1.50241	4.0648
GO:0044419	interspecies interaction between organisms	IEA	ITGB3	ITGB3	integrin, beta 3 (platelet glycoprotein IIIa, antigen CD61)	20	596	311	13924	0.059755	0.456463	1.50241	4.0648
GO:0044419	interspecies interaction between organisms	IEA	SND1	SND1	staphylococcal nuclease and tudor domain containing 1	20	596	311	13924	0.059755	0.456463	1.50241	4.0648
GO:0044419	interspecies interaction between organisms	IEA	SMARCB1	SMARCB1	SWI/SNF related, matrix associated, actin dependent regulator of chromatin, subfamily b, member 1	20	596	311	13924	0.059755	0.456463	1.50241	4.0648
GO:0044419	interspecies interaction between organisms	IEA	TRIM23	TRIM23	tripartite motif containing 23	20	596	311	13924	0.059755	0.456463	1.50241	4.0648
GO:0044419	interspecies interaction between organisms	IEA	F11R	F11R	F11 receptor	20	596	311	13924	0.059755	0.456463	1.50241	4.0648
GO:0044419	interspecies interaction between organisms	IEA	PVRL1	PVRL1	poliovirus receptor-related 1 (herpesvirus entry mediator C)	20	596	311	13924	0.059755	0.456463	1.50241	4.0648
GO:0044419	interspecies interaction between organisms	IEA	CUL2	CUL2	cullin 2	20	596	311	13924	0.059755	0.456463	1.50241	4.0648
GO:0044419	interspecies interaction between organisms	IEA	EIF2AK2	EIF2AK2	eukaryotic translation initiation factor 2-alpha kinase 2	20	596	311	13924	0.059755	0.456463	1.50241	4.0648
GO:0048565	digestive tract development	IEA	TGFB1	TGFB1	transforming growth factor, beta 1	3	596	19	13924	0.0598712	0.456463	3.6888	4.06199
GO:0016358	dendrite development	ISS	PAK3	PAK3	p21 protein (Cdc42/Rac)-activated kinase 3	3	596	19	13924	0.0598712	0.456463	3.6888	4.06199
GO:0048565	digestive tract development	IEA	CYP1A1	CYP1A1	cytochrome P450, family 1, subfamily A, polypeptide 1	3	596	19	13924	0.0598712	0.456463	3.6888	4.06199
GO:0016358	dendrite development	ISS	HDAC2	HDAC2	histone deacetylase 2	3	596	19	13924	0.0598712	0.456463	3.6888	4.06199
GO:0048565	digestive tract development	IEA	DICER1	DICER1	dicer 1, ribonuclease type III	3	596	19	13924	0.0598712	0.456463	3.6888	4.06199
GO:0016358	dendrite development	IEA	NRP1	NRP1	neuropilin 1	3	596	19	13924	0.0598712	0.456463	3.6888	4.06199
GO:0061029	eyelid development in camera-type eye	ISS	INHBA	INHBA	inhibin, beta A	2	596	8	13924	0.0611278	0.456463	5.8406	4.03203
GO:0046718	entry of virus into host cell	TAS	ITGAV	ITGAV	integrin, alpha V (vitronectin receptor, alpha polypeptide, antigen CD51)	2	596	8	13924	0.0611278	0.456463	5.8406	4.03203
GO:0002827	positive regulation of T-helper 1 type immune response	IEA	IL27RA	IL27RA	interleukin 27 receptor, alpha	2	596	8	13924	0.0611278	0.456463	5.8406	4.03203
GO:0070723	response to cholesterol	IDA	TGFB1	TGFB1	transforming growth factor, beta 1	2	596	8	13924	0.0611278	0.456463	5.8406	4.03203
GO:0030856	regulation of epithelial cell differentiation	IEA	PRLR	PRLR	prolactin receptor	2	596	8	13924	0.0611278	0.456463	5.8406	4.03203
GO:0035024	negative regulation of Rho protein signal transduction	IEA	BCL6	BCL6	B-cell CLL/lymphoma 6	2	596	8	13924	0.0611278	0.456463	5.8406	4.03203
GO:0006983	ER overload response	IEA	HSPA5	HSPA5	heat shock 70kDa protein 5 (glucose-regulated protein, 78kDa)	2	596	8	13924	0.0611278	0.456463	5.8406	4.03203
GO:0061029	eyelid development in camera-type eye	ISS	HDAC2	HDAC2	histone deacetylase 2	2	596	8	13924	0.0611278	0.456463	5.8406	4.03203
GO:0042403	thyroid hormone metabolic process	IEA	SLCO4A1	SLCO4A1	solute carrier organic anion transporter family, member 4A1	2	596	8	13924	0.0611278	0.456463	5.8406	4.03203
GO:0070723	response to cholesterol	IMP	CCR5	CCR5	chemokine (C-C motif) receptor 5	2	596	8	13924	0.0611278	0.456463	5.8406	4.03203
GO:0030856	regulation of epithelial cell differentiation	IEA	STAT5B	STAT5B	signal transducer and activator of transcription 5B	2	596	8	13924	0.0611278	0.456463	5.8406	4.03203
GO:0006983	ER overload response	IEA	CCDC47	CCDC47	coiled-coil domain containing 47	2	596	8	13924	0.0611278	0.456463	5.8406	4.03203
GO:0042403	thyroid hormone metabolic process	IEA	CACNA1A	CACNA1A	calcium channel, voltage-dependent, P/Q type, alpha 1A subunit	2	596	8	13924	0.0611278	0.456463	5.8406	4.03203
GO:0042987	amyloid precursor protein catabolic process	TAS	NCSTN	NCSTN	nicastrin	2	596	8	13924	0.0611278	0.456463	5.8406	4.03203
GO:0048843	negative regulation of axon extension involved in axon guidance	IEA	SEMA3F	SEMA3F	sema domain, immunoglobulin domain (Ig), short basic domain, secreted, (semaphorin) 3F	2	596	8	13924	0.0611278	0.456463	5.8406	4.03203
GO:0002827	positive regulation of T-helper 1 type immune response	IEA	RIPK2	RIPK2	receptor-interacting serine-threonine kinase 2	2	596	8	13924	0.0611278	0.456463	5.8406	4.03203
GO:0046718	entry of virus into host cell	NAS	PVRL1	PVRL1	poliovirus receptor-related 1 (herpesvirus entry mediator C)	2	596	8	13924	0.0611278	0.456463	5.8406	4.03203
GO:0048843	negative regulation of axon extension involved in axon guidance	IEA	NRP1	NRP1	neuropilin 1	2	596	8	13924	0.0611278	0.456463	5.8406	4.03203
GO:0006491	N-glycan processing	TAS	MAN1A2	MAN1A2	mannosidase, alpha, class 1A, member 2	2	596	8	13924	0.0611278	0.456463	5.8406	4.03203
GO:0042987	amyloid precursor protein catabolic process	IDA	ABCG1	ABCG1	ATP-binding cassette, sub-family G (WHITE), member 1	2	596	8	13924	0.0611278	0.456463	5.8406	4.03203
GO:0035024	negative regulation of Rho protein signal transduction	IMP	TNFAIP1	TNFAIP1	tumor necrosis factor, alpha-induced protein 1 (endothelial)	2	596	8	13924	0.0611278	0.456463	5.8406	4.03203
GO:0006491	N-glycan processing	IDA	ST8SIA3	ST8SIA3	ST8 alpha-N-acetyl-neuraminide alpha-2,8-sialyltransferase 3	2	596	8	13924	0.0611278	0.456463	5.8406	4.03203
GO:0042632	cholesterol homeostasis	ISS	DGAT2	DGAT2	diacylglycerol O-acyltransferase 2	5	596	47	13924	0.0622616	0.456463	2.48536	4.00551
GO:0042632	cholesterol homeostasis	ISS	SCARB1	SCARB1	scavenger receptor class B, member 1	5	596	47	13924	0.0622616	0.456463	2.48536	4.00551
GO:0042632	cholesterol homeostasis	IDA	ABCG1	ABCG1	ATP-binding cassette, sub-family G (WHITE), member 1	5	596	47	13924	0.0622616	0.456463	2.48536	4.00551
GO:0042632	cholesterol homeostasis	IMP	CETP	CETP	cholesteryl ester transfer protein, plasma	5	596	47	13924	0.0622616	0.456463	2.48536	4.00551
GO:0042632	cholesterol homeostasis	ISS	EHD1	EHD1	EH-domain containing 1	5	596	47	13924	0.0622616	0.456463	2.48536	4.00551
GO:0034332	adherens junction organization	TAS	PVRL3	PVRL3	poliovirus receptor-related 3	4	596	33	13924	0.0645589	0.456463	2.83181	3.95324
GO:0034332	adherens junction organization	TAS	PVRL4	PVRL4	poliovirus receptor-related 4	4	596	33	13924	0.0645589	0.456463	2.83181	3.95324
GO:0071805	potassium ion transmembrane transport	TAS	TMEM38B	TMEM38B	transmembrane protein 38B	4	596	33	13924	0.0645589	0.456463	2.83181	3.95324
GO:0071805	potassium ion transmembrane transport	TAS	KCNMB1	KCNMB1	potassium large conductance calcium-activated channel, subfamily M, beta member 1	4	596	33	13924	0.0645589	0.456463	2.83181	3.95324
GO:0071805	potassium ion transmembrane transport	IDA	KCNK16	KCNK16	potassium channel, subfamily K, member 16	4	596	33	13924	0.0645589	0.456463	2.83181	3.95324
GO:0034332	adherens junction organization	TAS	PVRL1	PVRL1	poliovirus receptor-related 1 (herpesvirus entry mediator C)	4	596	33	13924	0.0645589	0.456463	2.83181	3.95324
GO:0034332	adherens junction organization	TAS	CDH9	CDH9	cadherin 9, type 2 (T1-cadherin)	4	596	33	13924	0.0645589	0.456463	2.83181	3.95324
GO:0071805	potassium ion transmembrane transport	TAS	KCNMB2	KCNMB2	potassium large conductance calcium-activated channel, subfamily M, beta member 2	4	596	33	13924	0.0645589	0.456463	2.83181	3.95324
GO:0008654	phospholipid biosynthetic process	IDA	PIP5K1A	PIP5K1A	phosphatidylinositol-4-phosphate 5-kinase, type I, alpha	5	596	48	13924	0.0665126	0.456463	2.43359	3.91023
GO:0006888	ER to Golgi vesicle-mediated transport	IEA	SEC23B	SEC23B	Sec23 homolog B (S. cerevisiae)	5	596	48	13924	0.0665126	0.456463	2.43359	3.91023
GO:0051591	response to cAMP	IEA	BSG	BSG	basigin (Ok blood group)	5	596	48	13924	0.0665126	0.456463	2.43359	3.91023
GO:0008654	phospholipid biosynthetic process	IEA	MBOAT7	MBOAT7	membrane bound O-acyltransferase domain containing 7	5	596	48	13924	0.0665126	0.456463	2.43359	3.91023
GO:0008654	phospholipid biosynthetic process	IEA	SERINC1	SERINC1	serine incorporator 1	5	596	48	13924	0.0665126	0.456463	2.43359	3.91023
GO:0051591	response to cAMP	ISS	CITED1	CITED1	Cbp/p300-interacting transactivator, with Glu/Asp-rich carboxy-terminal domain, 1	5	596	48	13924	0.0665126	0.456463	2.43359	3.91023
GO:0051591	response to cAMP	IEA	DUSP1	DUSP1	dual specificity phosphatase 1	5	596	48	13924	0.0665126	0.456463	2.43359	3.91023
GO:0006888	ER to Golgi vesicle-mediated transport	ISS	VAMP7	VAMP7	vesicle-associated membrane protein 7	5	596	48	13924	0.0665126	0.456463	2.43359	3.91023
GO:0008654	phospholipid biosynthetic process	IEA	ABHD5	ABHD5	abhydrolase domain containing 5	5	596	48	13924	0.0665126	0.456463	2.43359	3.91023
GO:0006888	ER to Golgi vesicle-mediated transport	TAS	TMED10	TMED10	transmembrane emp24-like trafficking protein 10 (yeast)	5	596	48	13924	0.0665126	0.456463	2.43359	3.91023
GO:0006888	ER to Golgi vesicle-mediated transport	IMP	ATL2	ATL2	atlastin GTPase 2	5	596	48	13924	0.0665126	0.456463	2.43359	3.91023
GO:0006888	ER to Golgi vesicle-mediated transport	IDA	COG3	COG3	component of oligomeric golgi complex 3	5	596	48	13924	0.0665126	0.456463	2.43359	3.91023
GO:0051591	response to cAMP	IEA	MAT2A	MAT2A	methionine adenosyltransferase II, alpha	5	596	48	13924	0.0665126	0.456463	2.43359	3.91023
GO:0051591	response to cAMP	IEA	ALDH3A1	ALDH3A1	aldehyde dehydrogenase 3 family, member A1	5	596	48	13924	0.0665126	0.456463	2.43359	3.91023
GO:0008654	phospholipid biosynthetic process	IEA	AGPAT9	AGPAT9	1-acylglycerol-3-phosphate O-acyltransferase 9	5	596	48	13924	0.0665126	0.456463	2.43359	3.91023
GO:0006805	xenobiotic metabolic process	TAS	CYP2C18	CYP2C18	cytochrome P450, family 2, subfamily C, polypeptide 18	10	596	131	13924	0.067449	0.456463	1.78339	3.89006
GO:0006805	xenobiotic metabolic process	TAS	MAOA	MAOA	monoamine oxidase A	10	596	131	13924	0.067449	0.456463	1.78339	3.89006
GO:0006805	xenobiotic metabolic process	TAS	CYP1A1	CYP1A1	cytochrome P450, family 1, subfamily A, polypeptide 1	10	596	131	13924	0.067449	0.456463	1.78339	3.89006
GO:0006805	xenobiotic metabolic process	TAS	CYP2C8	CYP2C8	cytochrome P450, family 2, subfamily C, polypeptide 8	10	596	131	13924	0.067449	0.456463	1.78339	3.89006
GO:0006805	xenobiotic metabolic process	TAS	CYP19A1	CYP19A1	cytochrome P450, family 19, subfamily A, polypeptide 1	10	596	131	13924	0.067449	0.456463	1.78339	3.89006
GO:0006805	xenobiotic metabolic process	TAS	CYP27A1	CYP27A1	cytochrome P450, family 27, subfamily A, polypeptide 1	10	596	131	13924	0.067449	0.456463	1.78339	3.89006
GO:0006805	xenobiotic metabolic process	TAS	GCLC	GCLC	glutamate-cysteine ligase, catalytic subunit	10	596	131	13924	0.067449	0.456463	1.78339	3.89006
GO:0006805	xenobiotic metabolic process	TAS	SMOX	SMOX	spermine oxidase	10	596	131	13924	0.067449	0.456463	1.78339	3.89006
GO:0006805	xenobiotic metabolic process	TAS	GSS	GSS	glutathione synthetase	10	596	131	13924	0.067449	0.456463	1.78339	3.89006
GO:0006805	xenobiotic metabolic process	TAS	MAT2A	MAT2A	methionine adenosyltransferase II, alpha	10	596	131	13924	0.067449	0.456463	1.78339	3.89006
GO:0032355	response to estradiol stimulus	IDA	TGFB1	TGFB1	transforming growth factor, beta 1	7	596	80	13924	0.0678173	0.456463	2.04421	3.8822
GO:0032355	response to estradiol stimulus	IEA	CALR	CALR	calreticulin	7	596	80	13924	0.0678173	0.456463	2.04421	3.8822
GO:0032355	response to estradiol stimulus	IDA	RNF14	RNF14	ring finger protein 14	7	596	80	13924	0.0678173	0.456463	2.04421	3.8822
GO:0032355	response to estradiol stimulus	IEA	DUSP1	DUSP1	dual specificity phosphatase 1	7	596	80	13924	0.0678173	0.456463	2.04421	3.8822
GO:0032355	response to estradiol stimulus	IDA	STAT5B	STAT5B	signal transducer and activator of transcription 5B	7	596	80	13924	0.0678173	0.456463	2.04421	3.8822
GO:0032355	response to estradiol stimulus	IEA	PAM	PAM	peptidylglycine alpha-amidating monooxygenase	7	596	80	13924	0.0678173	0.456463	2.04421	3.8822
GO:0032355	response to estradiol stimulus	IEA	CYP19A1	CYP19A1	cytochrome P450, family 19, subfamily A, polypeptide 1	7	596	80	13924	0.0678173	0.456463	2.04421	3.8822
GO:0002756	MyD88-independent toll-like receptor signaling pathway	TAS	RPS6KA5	RPS6KA5	ribosomal protein S6 kinase, 90kDa, polypeptide 5	6	596	65	13924	0.072278	0.456463	2.15653	3.7903
GO:0002756	MyD88-independent toll-like receptor signaling pathway		TMED7-TICAM2	TMED7-TICAM2	TMED7-TICAM2 readthrough	6	596	65	13924	0.072278	0.456463	2.15653	3.7903
GO:0002756	MyD88-independent toll-like receptor signaling pathway	TAS	RPS6KA2	RPS6KA2	ribosomal protein S6 kinase, 90kDa, polypeptide 2	6	596	65	13924	0.072278	0.456463	2.15653	3.7903
GO:0002756	MyD88-independent toll-like receptor signaling pathway	TAS	MAP2K6	MAP2K6	mitogen-activated protein kinase kinase 6	6	596	65	13924	0.072278	0.456463	2.15653	3.7903
GO:0002756	MyD88-independent toll-like receptor signaling pathway	TAS	RIPK2	RIPK2	receptor-interacting serine-threonine kinase 2	6	596	65	13924	0.072278	0.456463	2.15653	3.7903
GO:0002756	MyD88-independent toll-like receptor signaling pathway	TAS	MAPKAPK3	MAPKAPK3	mitogen-activated protein kinase-activated protein kinase 3	6	596	65	13924	0.072278	0.456463	2.15653	3.7903
GO:0070498	interleukin-1-mediated signaling pathway	IMP	RPS6KA5	RPS6KA5	ribosomal protein S6 kinase, 90kDa, polypeptide 5	2	596	9	13924	0.0727174	0.456463	5.19165	3.78156
GO:0035307	positive regulation of protein dephosphorylation	IMP	GBA	GBA	glucosidase, beta, acid	2	596	9	13924	0.0727174	0.456463	5.19165	3.78156
GO:0071577	zinc ion transmembrane transport	IMP	SLC39A6	SLC39A6	solute carrier family 39 (zinc transporter), member 6	2	596	9	13924	0.0727174	0.456463	5.19165	3.78156
GO:0035307	positive regulation of protein dephosphorylation	IDA	TGFB1	TGFB1	transforming growth factor, beta 1	2	596	9	13924	0.0727174	0.456463	5.19165	3.78156
GO:0002089	lens morphogenesis in camera-type eye	IEA	PVRL3	PVRL3	poliovirus receptor-related 3	2	596	9	13924	0.0727174	0.456463	5.19165	3.78156
GO:0043623	cellular protein complex assembly	ISS	PDE4DIP	PDE4DIP	phosphodiesterase 4D interacting protein	2	596	9	13924	0.0727174	0.456463	5.19165	3.78156
GO:0021675	nerve development	ISS	DICER1	DICER1	dicer 1, ribonuclease type III	2	596	9	13924	0.0727174	0.456463	5.19165	3.78156
GO:0021675	nerve development	IEA	NTF3	NTF3	neurotrophin 3	2	596	9	13924	0.0727174	0.456463	5.19165	3.78156
GO:0006911	phagocytosis, engulfment	ISS	VAMP7	VAMP7	vesicle-associated membrane protein 7	2	596	9	13924	0.0727174	0.456463	5.19165	3.78156
GO:0043623	cellular protein complex assembly	IEA	MBD2	MBD2	methyl-CpG binding domain protein 2	2	596	9	13924	0.0727174	0.456463	5.19165	3.78156
GO:0070498	interleukin-1-mediated signaling pathway	IDA	IL1R1	IL1R1	interleukin 1 receptor, type I	2	596	9	13924	0.0727174	0.456463	5.19165	3.78156
GO:0002089	lens morphogenesis in camera-type eye	IEA	PVRL1	PVRL1	poliovirus receptor-related 1 (herpesvirus entry mediator C)	2	596	9	13924	0.0727174	0.456463	5.19165	3.78156
GO:0006911	phagocytosis, engulfment	IDA	GULP1	GULP1	GULP, engulfment adaptor PTB domain containing 1	2	596	9	13924	0.0727174	0.456463	5.19165	3.78156
GO:0071577	zinc ion transmembrane transport	IDA	SLC11A2	SLC11A2	solute carrier family 11 (proton-coupled divalent metal ion transporters), member 2	2	596	9	13924	0.0727174	0.456463	5.19165	3.78156
GO:0009566	fertilization	IEA	PVRL3	PVRL3	poliovirus receptor-related 3	3	596	21	13924	0.0741011	0.456463	3.33749	3.75436
GO:0009566	fertilization	IEA	AAAS	AAAS	achalasia, adrenocortical insufficiency, alacrimia	3	596	21	13924	0.0741011	0.456463	3.33749	3.75436
GO:0030317	sperm motility	IEA	CELF3	CELF3	CUGBP, Elav-like family member 3	3	596	21	13924	0.0741011	0.456463	3.33749	3.75436
GO:0009566	fertilization	IEA	INSL6	INSL6	insulin-like 6	3	596	21	13924	0.0741011	0.456463	3.33749	3.75436
GO:0030317	sperm motility	IEA	INSL6	INSL6	insulin-like 6	3	596	21	13924	0.0741011	0.456463	3.33749	3.75436
GO:0030317	sperm motility	IEA	NEURL	NEURL	neuralized homolog (Drosophila)	3	596	21	13924	0.0741011	0.456463	3.33749	3.75436
GO:0043161	proteasomal ubiquitin-dependent protein catabolic process	IDA	UBE2D3	UBE2D3	ubiquitin-conjugating enzyme E2D 3	5	596	50	13924	0.0754849	0.456463	2.33624	3.72767
GO:0043161	proteasomal ubiquitin-dependent protein catabolic process	ISS	SIAH1	SIAH1	seven in absentia homolog 1 (Drosophila)	5	596	50	13924	0.0754849	0.456463	2.33624	3.72767
GO:0043161	proteasomal ubiquitin-dependent protein catabolic process	IDA	TRIM13	TRIM13	tripartite motif containing 13	5	596	50	13924	0.0754849	0.456463	2.33624	3.72767
GO:0043161	proteasomal ubiquitin-dependent protein catabolic process	IDA	UBE2B	UBE2B	ubiquitin-conjugating enzyme E2B	5	596	50	13924	0.0754849	0.456463	2.33624	3.72767
GO:0043161	proteasomal ubiquitin-dependent protein catabolic process	IDA	TNFAIP1	TNFAIP1	tumor necrosis factor, alpha-induced protein 1 (endothelial)	5	596	50	13924	0.0754849	0.456463	2.33624	3.72767
GO:0008203	cholesterol metabolic process	IEA	LEP	LEP	leptin	5	596	51	13924	0.0802037	0.456463	2.29043	3.64019
GO:0051403	stress-activated MAPK cascade	TAS	RPS6KA5	RPS6KA5	ribosomal protein S6 kinase, 90kDa, polypeptide 5	5	596	51	13924	0.0802037	0.456463	2.29043	3.64019
GO:0006338	chromatin remodeling	IC	HDAC2	HDAC2	histone deacetylase 2	5	596	51	13924	0.0802037	0.456463	2.29043	3.64019
GO:0006338	chromatin remodeling	IC	SMARCD3	SMARCD3	SWI/SNF related, matrix associated, actin dependent regulator of chromatin, subfamily d, member 3	5	596	51	13924	0.0802037	0.456463	2.29043	3.64019
GO:0006338	chromatin remodeling	TAS	HDAC5	HDAC5	histone deacetylase 5	5	596	51	13924	0.0802037	0.456463	2.29043	3.64019
GO:0008203	cholesterol metabolic process	IEA	PCTP	PCTP	phosphatidylcholine transfer protein	5	596	51	13924	0.0802037	0.456463	2.29043	3.64019
GO:0051403	stress-activated MAPK cascade	TAS	RPS6KA2	RPS6KA2	ribosomal protein S6 kinase, 90kDa, polypeptide 2	5	596	51	13924	0.0802037	0.456463	2.29043	3.64019
GO:0008203	cholesterol metabolic process	IEA	CYP27A1	CYP27A1	cytochrome P450, family 27, subfamily A, polypeptide 1	5	596	51	13924	0.0802037	0.456463	2.29043	3.64019
GO:0006338	chromatin remodeling	IDA	SMARCB1	SMARCB1	SWI/SNF related, matrix associated, actin dependent regulator of chromatin, subfamily b, member 1	5	596	51	13924	0.0802037	0.456463	2.29043	3.64019
GO:0051403	stress-activated MAPK cascade	TAS	MAP2K6	MAP2K6	mitogen-activated protein kinase kinase 6	5	596	51	13924	0.0802037	0.456463	2.29043	3.64019
GO:0051403	stress-activated MAPK cascade	TAS	RIPK2	RIPK2	receptor-interacting serine-threonine kinase 2	5	596	51	13924	0.0802037	0.456463	2.29043	3.64019
GO:0051403	stress-activated MAPK cascade	TAS	MAPKAPK3	MAPKAPK3	mitogen-activated protein kinase-activated protein kinase 3	5	596	51	13924	0.0802037	0.456463	2.29043	3.64019
GO:0008203	cholesterol metabolic process	IDA	ABCG1	ABCG1	ATP-binding cassette, sub-family G (WHITE), member 1	5	596	51	13924	0.0802037	0.456463	2.29043	3.64019
GO:0006338	chromatin remodeling	IDA	SMARCE1	SMARCE1	SWI/SNF related, matrix associated, actin dependent regulator of chromatin, subfamily e, member 1	5	596	51	13924	0.0802037	0.456463	2.29043	3.64019
GO:0008203	cholesterol metabolic process	IDA	CETP	CETP	cholesteryl ester transfer protein, plasma	5	596	51	13924	0.0802037	0.456463	2.29043	3.64019
GO:0002684	positive regulation of immune system process	IDA	AQP3	AQP3	aquaporin 3 (Gill blood group)	1	596	1	13924	0.0805328	0.456463	23.3624	3.63428
GO:0009892	negative regulation of metabolic process	IEA	LEP	LEP	leptin	1	596	1	13924	0.0805328	0.456463	23.3624	3.63428
GO:0033210	leptin-mediated signaling pathway	IEA	LEP	LEP	leptin	1	596	1	13924	0.0805328	0.456463	23.3624	3.63428
GO:0033686	positive regulation of luteinizing hormone secretion	IEA	LEP	LEP	leptin	1	596	1	13924	0.0805328	0.456463	23.3624	3.63428
GO:0051956	negative regulation of amino acid transport	IEA	LEP	LEP	leptin	1	596	1	13924	0.0805328	0.456463	23.3624	3.63428
GO:0060587	regulation of lipoprotein lipid oxidation	IEA	LEP	LEP	leptin	1	596	1	13924	0.0805328	0.456463	23.3624	3.63428
GO:0071298	cellular response to L-ascorbic acid	IEA	LEP	LEP	leptin	1	596	1	13924	0.0805328	0.456463	23.3624	3.63428
GO:0046880	regulation of follicle-stimulating hormone secretion	IGI	INHBA	INHBA	inhibin, beta A	1	596	1	13924	0.0805328	0.456463	23.3624	3.63428
GO:0060356	leucine import	ISS	SLC3A2	SLC3A2	solute carrier family 3 (activators of dibasic and neutral amino acid transport), member 2	1	596	1	13924	0.0805328	0.456463	23.3624	3.63428
GO:0043990	histone H2A-S1 phosphorylation	IDA	RPS6KA5	RPS6KA5	ribosomal protein S6 kinase, 90kDa, polypeptide 5	1	596	1	13924	0.0805328	0.456463	23.3624	3.63428
GO:0030497	fatty acid elongation	IDA	TECR	TECR	trans-2,3-enoyl-CoA reductase	1	596	1	13924	0.0805328	0.456463	23.3624	3.63428
GO:0006256	UDP catabolic process	IDA	ENTPD4	ENTPD4	ectonucleoside triphosphate diphosphohydrolase 4	1	596	1	13924	0.0805328	0.456463	23.3624	3.63428
GO:0009912	auditory receptor cell fate commitment	ISS	JAG2	JAG2	jagged 2	1	596	1	13924	0.0805328	0.456463	23.3624	3.63428
GO:0035635	entry of bacterium into host cell	IDA	ITGAV	ITGAV	integrin, alpha V (vitronectin receptor, alpha polypeptide, antigen CD51)	1	596	1	13924	0.0805328	0.456463	23.3624	3.63428
GO:0052066	entry of symbiont into host cell by promotion of host phagocytosis	NAS	ITGAV	ITGAV	integrin, alpha V (vitronectin receptor, alpha polypeptide, antigen CD51)	1	596	1	13924	0.0805328	0.456463	23.3624	3.63428
GO:2000425	regulation of apoptotic cell clearance	ISS	ITGAV	ITGAV	integrin, alpha V (vitronectin receptor, alpha polypeptide, antigen CD51)	1	596	1	13924	0.0805328	0.456463	23.3624	3.63428
GO:0097006	regulation of plasma lipoprotein particle levels	ISS	DGAT2	DGAT2	diacylglycerol O-acyltransferase 2	1	596	1	13924	0.0805328	0.456463	23.3624	3.63428
GO:0002460	adaptive immune response based on somatic recombination of immune receptors built from immunoglobulin superfamily domains	IEA	TGFB1	TGFB1	transforming growth factor, beta 1	1	596	1	13924	0.0805328	0.456463	23.3624	3.63428
GO:0009817	defense response to fungus, incompatible interaction	IEA	TGFB1	TGFB1	transforming growth factor, beta 1	1	596	1	13924	0.0805328	0.456463	23.3624	3.63428
GO:0051280	negative regulation of release of sequestered calcium ion into cytosol	IEA	TGFB1	TGFB1	transforming growth factor, beta 1	1	596	1	13924	0.0805328	0.456463	23.3624	3.63428
GO:0060751	branch elongation involved in mammary gland duct branching	IEA	TGFB1	TGFB1	transforming growth factor, beta 1	1	596	1	13924	0.0805328	0.456463	23.3624	3.63428
GO:0030070	insulin processing	IEA	CPE	CPE	carboxypeptidase E	1	596	1	13924	0.0805328	0.456463	23.3624	3.63428
GO:0061042	vascular wound healing	IEA	HPSE	HPSE	heparanase	1	596	1	13924	0.0805328	0.456463	23.3624	3.63428
GO:0090285	negative regulation of protein glycosylation in Golgi	IMP	ACER2	ACER2	alkaline ceramidase 2	1	596	1	13924	0.0805328	0.456463	23.3624	3.63428
GO:0042443	phenylethylamine metabolic process	IEA	MAOA	MAOA	monoamine oxidase A	1	596	1	13924	0.0805328	0.456463	23.3624	3.63428
GO:0071602	phytosphingosine biosynthetic process	IDA	ACER3	ACER3	alkaline ceramidase 3	1	596	1	13924	0.0805328	0.456463	23.3624	3.63428
GO:0046086	adenosine biosynthetic process	IEA	NT5E	NT5E	5'-nucleotidase, ecto (CD73)	1	596	1	13924	0.0805328	0.456463	23.3624	3.63428
GO:0051089	constitutive protein ectodomain proteolysis	IDA	ADAM10	ADAM10	ADAM metallopeptidase domain 10	1	596	1	13924	0.0805328	0.456463	23.3624	3.63428
GO:0015878	biotin transport	IEA	SLC5A6	SLC5A6	solute carrier family 5 (sodium-dependent vitamin transporter), member 6	1	596	1	13924	0.0805328	0.456463	23.3624	3.63428
GO:0015887	pantothenate transmembrane transport	IEA	SLC5A6	SLC5A6	solute carrier family 5 (sodium-dependent vitamin transporter), member 6	1	596	1	13924	0.0805328	0.456463	23.3624	3.63428
GO:0045136	development of secondary sexual characteristics	IEA	B4GALT1	B4GALT1	UDP-Gal:betaGlcNAc beta 1,4- galactosyltransferase, polypeptide 1	1	596	1	13924	0.0805328	0.456463	23.3624	3.63428
GO:0060058	positive regulation of apoptosis involved in mammary gland involution	IEA	B4GALT1	B4GALT1	UDP-Gal:betaGlcNAc beta 1,4- galactosyltransferase, polypeptide 1	1	596	1	13924	0.0805328	0.456463	23.3624	3.63428
GO:0031947	negative regulation of glucocorticoid biosynthetic process	IEA	ATP1A1	ATP1A1	ATPase, Na+/K+ transporting, alpha 1 polypeptide	1	596	1	13924	0.0805328	0.456463	23.3624	3.63428
GO:0045989	positive regulation of striated muscle contraction	IEA	ATP1A1	ATP1A1	ATPase, Na+/K+ transporting, alpha 1 polypeptide	1	596	1	13924	0.0805328	0.456463	23.3624	3.63428
GO:0043380	regulation of memory T cell differentiation	IEA	BCL6	BCL6	B-cell CLL/lymphoma 6	1	596	1	13924	0.0805328	0.456463	23.3624	3.63428
GO:0021589	cerebellum structural organization	IEA	HSPA5	HSPA5	heat shock 70kDa protein 5 (glucose-regulated protein, 78kDa)	1	596	1	13924	0.0805328	0.456463	23.3624	3.63428
GO:0060904	regulation of protein folding in endoplasmic reticulum	TAS	HSPA5	HSPA5	heat shock 70kDa protein 5 (glucose-regulated protein, 78kDa)	1	596	1	13924	0.0805328	0.456463	23.3624	3.63428
GO:0019341	dibenzo-p-dioxin catabolic process	IEA	CYP1A1	CYP1A1	cytochrome P450, family 1, subfamily A, polypeptide 1	1	596	1	13924	0.0805328	0.456463	23.3624	3.63428
GO:0002502	peptide antigen assembly with MHC class I protein complex	ISS	CALR	CALR	calreticulin	1	596	1	13924	0.0805328	0.456463	23.3624	3.63428
GO:0021919	BMP signaling pathway involved in spinal cord dorsal/ventral patterning	IMP	CHRD	CHRD	chordin	1	596	1	13924	0.0805328	0.456463	23.3624	3.63428
GO:0046885	regulation of hormone biosynthetic process	NAS	TRERF1	TRERF1	transcriptional regulating factor 1	1	596	1	13924	0.0805328	0.456463	23.3624	3.63428
GO:0021912	regulation of transcription from RNA polymerase II promoter involved in spinal cord motor neuron fate specification	IEA	NKX6-1	NKX6-1	NK6 homeobox 1	1	596	1	13924	0.0805328	0.456463	23.3624	3.63428
GO:0046331	lateral inhibition	IEA	HES1	HES1	hairy and enhancer of split 1, (Drosophila)	1	596	1	13924	0.0805328	0.456463	23.3624	3.63428
GO:0061106	negative regulation of stomach neuroendocrine cell differentiation	IEA	HES1	HES1	hairy and enhancer of split 1, (Drosophila)	1	596	1	13924	0.0805328	0.456463	23.3624	3.63428
GO:0072012	glomerulus vasculature development	IEA	HES1	HES1	hairy and enhancer of split 1, (Drosophila)	1	596	1	13924	0.0805328	0.456463	23.3624	3.63428
GO:0072141	renal interstitial cell development	IEA	HES1	HES1	hairy and enhancer of split 1, (Drosophila)	1	596	1	13924	0.0805328	0.456463	23.3624	3.63428
GO:2000227	negative regulation of pancreatic A cell differentiation	IEA	HES1	HES1	hairy and enhancer of split 1, (Drosophila)	1	596	1	13924	0.0805328	0.456463	23.3624	3.63428
GO:2000978	negative regulation of forebrain neuron differentiation	ISS	HES1	HES1	hairy and enhancer of split 1, (Drosophila)	1	596	1	13924	0.0805328	0.456463	23.3624	3.63428
GO:0009443	pyridoxal 5'-phosphate salvage	IEA	PDXK	PDXK	pyridoxal (pyridoxine, vitamin B6) kinase	1	596	1	13924	0.0805328	0.456463	23.3624	3.63428
GO:0071105	response to interleukin-11	ISS	CITED1	CITED1	Cbp/p300-interacting transactivator, with Glu/Asp-rich carboxy-terminal domain, 1	1	596	1	13924	0.0805328	0.456463	23.3624	3.63428
GO:0032290	peripheral nervous system myelin formation	ISS	DICER1	DICER1	dicer 1, ribonuclease type III	1	596	1	13924	0.0805328	0.456463	23.3624	3.63428
GO:0071335	hair follicle cell proliferation	IEA	DICER1	DICER1	dicer 1, ribonuclease type III	1	596	1	13924	0.0805328	0.456463	23.3624	3.63428
GO:0043381	negative regulation of memory T cell differentiation	IDA	IL29	IL29	interleukin 29 (interferon, lambda 1)	1	596	1	13924	0.0805328	0.456463	23.3624	3.63428
GO:0030186	melatonin metabolic process	IEA	CYP19A1	CYP19A1	cytochrome P450, family 19, subfamily A, polypeptide 1	1	596	1	13924	0.0805328	0.456463	23.3624	3.63428
GO:0006575	cellular modified amino acid metabolic process	TAS	CCBL1	CCBL1	cysteine conjugate-beta lyase, cytoplasmic	1	596	1	13924	0.0805328	0.456463	23.3624	3.63428
GO:0010918	positive regulation of mitochondrial membrane potential	ISS	BAD	BAD	BCL2-associated agonist of cell death	1	596	1	13924	0.0805328	0.456463	23.3624	3.63428
GO:0035774	positive regulation of insulin secretion involved in cellular response to glucose stimulus	IEA	BAD	BAD	BCL2-associated agonist of cell death	1	596	1	13924	0.0805328	0.456463	23.3624	3.63428
GO:0046031	ADP metabolic process	ISS	BAD	BAD	BCL2-associated agonist of cell death	1	596	1	13924	0.0805328	0.456463	23.3624	3.63428
GO:0018924	mandelate metabolic process	IEA	HAO2	HAO2	hydroxyacid oxidase 2 (long chain)	1	596	1	13924	0.0805328	0.456463	23.3624	3.63428
GO:2000097	regulation of smooth muscle cell-matrix adhesion	IDA	PLAU	PLAU	plasminogen activator, urokinase	1	596	1	13924	0.0805328	0.456463	23.3624	3.63428
GO:0006638	neutral lipid metabolic process	IEA	SNCA	SNCA	synuclein, alpha (non A4 component of amyloid precursor)	1	596	1	13924	0.0805328	0.456463	23.3624	3.63428
GO:0010517	regulation of phospholipase activity	IDA	SNCA	SNCA	synuclein, alpha (non A4 component of amyloid precursor)	1	596	1	13924	0.0805328	0.456463	23.3624	3.63428
GO:0032769	negative regulation of monooxygenase activity	IDA	SNCA	SNCA	synuclein, alpha (non A4 component of amyloid precursor)	1	596	1	13924	0.0805328	0.456463	23.3624	3.63428
GO:0050812	regulation of acyl-CoA biosynthetic process	IEA	SNCA	SNCA	synuclein, alpha (non A4 component of amyloid precursor)	1	596	1	13924	0.0805328	0.456463	23.3624	3.63428
GO:0051585	negative regulation of dopamine uptake	IDA	SNCA	SNCA	synuclein, alpha (non A4 component of amyloid precursor)	1	596	1	13924	0.0805328	0.456463	23.3624	3.63428
GO:0051622	negative regulation of norepinephrine uptake	IDA	SNCA	SNCA	synuclein, alpha (non A4 component of amyloid precursor)	1	596	1	13924	0.0805328	0.456463	23.3624	3.63428
GO:0070495	negative regulation of thrombin receptor signaling pathway	IDA	SNCA	SNCA	synuclein, alpha (non A4 component of amyloid precursor)	1	596	1	13924	0.0805328	0.456463	23.3624	3.63428
GO:0006683	galactosylceramide catabolic process	IEA	GALC	GALC	galactosylceramidase	1	596	1	13924	0.0805328	0.456463	23.3624	3.63428
GO:0003273	cell migration involved in endocardial cushion formation	IEA	ENG	ENG	endoglin	1	596	1	13924	0.0805328	0.456463	23.3624	3.63428
GO:0035964	COPI-coated vesicle budding	IDA	TMED10	TMED10	transmembrane emp24-like trafficking protein 10 (yeast)	1	596	1	13924	0.0805328	0.456463	23.3624	3.63428
GO:0048199	vesicle targeting, to, from or within Golgi	ISS	TMED10	TMED10	transmembrane emp24-like trafficking protein 10 (yeast)	1	596	1	13924	0.0805328	0.456463	23.3624	3.63428
GO:0021590	cerebellum maturation	IEA	CACNA1A	CACNA1A	calcium channel, voltage-dependent, P/Q type, alpha 1A subunit	1	596	1	13924	0.0805328	0.456463	23.3624	3.63428
GO:0021679	cerebellar molecular layer development	IEA	CACNA1A	CACNA1A	calcium channel, voltage-dependent, P/Q type, alpha 1A subunit	1	596	1	13924	0.0805328	0.456463	23.3624	3.63428
GO:0021750	vestibular nucleus development	IEA	CACNA1A	CACNA1A	calcium channel, voltage-dependent, P/Q type, alpha 1A subunit	1	596	1	13924	0.0805328	0.456463	23.3624	3.63428
GO:0032353	negative regulation of hormone biosynthetic process	IEA	CACNA1A	CACNA1A	calcium channel, voltage-dependent, P/Q type, alpha 1A subunit	1	596	1	13924	0.0805328	0.456463	23.3624	3.63428
GO:0071352	cellular response to interleukin-2	IEA	CPD	CPD	carboxypeptidase D	1	596	1	13924	0.0805328	0.456463	23.3624	3.63428
GO:0015700	arsenite transport	TAS	ASNA1	ASNA1	arsA arsenite transporter, ATP-binding, homolog 1 (bacterial)	1	596	1	13924	0.0805328	0.456463	23.3624	3.63428
GO:0071722	detoxification of arsenic-containing substance	IEA	ASNA1	ASNA1	arsA arsenite transporter, ATP-binding, homolog 1 (bacterial)	1	596	1	13924	0.0805328	0.456463	23.3624	3.63428
GO:0070972	protein localization in endoplasmic reticulum	IMP	VAPA	VAPA	VAMP (vesicle-associated membrane protein)-associated protein A, 33kDa	1	596	1	13924	0.0805328	0.456463	23.3624	3.63428
GO:0046520	sphingoid biosynthetic process	IDA	SPTLC3	SPTLC3	serine palmitoyltransferase, long chain base subunit 3	1	596	1	13924	0.0805328	0.456463	23.3624	3.63428
GO:0046208	spermine catabolic process	IDA	SMOX	SMOX	spermine oxidase	1	596	1	13924	0.0805328	0.456463	23.3624	3.63428
GO:0002761	regulation of myeloid leukocyte differentiation	IEA	NDFIP1	NDFIP1	Nedd4 family interacting protein 1	1	596	1	13924	0.0805328	0.456463	23.3624	3.63428
GO:0051252	regulation of RNA metabolic process	NAS	RASA1	RASA1	RAS p21 protein activator (GTPase activating protein) 1	1	596	1	13924	0.0805328	0.456463	23.3624	3.63428
GO:0033091	positive regulation of immature T cell proliferation	IEA	RIPK2	RIPK2	receptor-interacting serine-threonine kinase 2	1	596	1	13924	0.0805328	0.456463	23.3624	3.63428
GO:0070673	response to interleukin-18	IEA	RIPK2	RIPK2	receptor-interacting serine-threonine kinase 2	1	596	1	13924	0.0805328	0.456463	23.3624	3.63428
GO:0071224	cellular response to peptidoglycan	IEA	RIPK2	RIPK2	receptor-interacting serine-threonine kinase 2	1	596	1	13924	0.0805328	0.456463	23.3624	3.63428
GO:0044328	canonical Wnt receptor signaling pathway involved in positive regulation of endothelial cell migration	IMP	PPAP2B	PPAP2B	phosphatidic acid phosphatase type 2B	1	596	1	13924	0.0805328	0.456463	23.3624	3.63428
GO:0044329	canonical Wnt receptor signaling pathway involved in positive regulation of cell-cell adhesion	IMP	PPAP2B	PPAP2B	phosphatidic acid phosphatase type 2B	1	596	1	13924	0.0805328	0.456463	23.3624	3.63428
GO:0044330	canonical Wnt receptor signaling pathway involved in positive regulation of wound healing	IMP	PPAP2B	PPAP2B	phosphatidic acid phosphatase type 2B	1	596	1	13924	0.0805328	0.456463	23.3624	3.63428
GO:0046464	acylglycerol catabolic process	ISS	MGLL	MGLL	monoglyceride lipase	1	596	1	13924	0.0805328	0.456463	23.3624	3.63428
GO:0060301	positive regulation of cytokine activity	TAS	NRP1	NRP1	neuropilin 1	1	596	1	13924	0.0805328	0.456463	23.3624	3.63428
GO:0044205	'de novo' UMP biosynthetic process	IEA	UMPS	UMPS	uridine monophosphate synthetase	1	596	1	13924	0.0805328	0.456463	23.3624	3.63428
GO:0009236	cobalamin biosynthetic process	IEA	MMAB	MMAB	methylmalonic aciduria (cobalamin deficiency) cblB type	1	596	1	13924	0.0805328	0.456463	23.3624	3.63428
GO:0010845	positive regulation of reciprocal meiotic recombination	IEA	UBE2B	UBE2B	ubiquitin-conjugating enzyme E2B	1	596	1	13924	0.0805328	0.456463	23.3624	3.63428
GO:0070076	histone lysine demethylation	IEA	UBE2B	UBE2B	ubiquitin-conjugating enzyme E2B	1	596	1	13924	0.0805328	0.456463	23.3624	3.63428
GO:0070193	synaptonemal complex organization	IEA	UBE2B	UBE2B	ubiquitin-conjugating enzyme E2B	1	596	1	13924	0.0805328	0.456463	23.3624	3.63428
GO:0015888	thiamine transport	NAS	SLC19A2	SLC19A2	solute carrier family 19 (thiamine transporter), member 2	1	596	1	13924	0.0805328	0.456463	23.3624	3.63428
GO:0071934	thiamine transmembrane transport	TAS	SLC19A2	SLC19A2	solute carrier family 19 (thiamine transporter), member 2	1	596	1	13924	0.0805328	0.456463	23.3624	3.63428
GO:0032788	saturated monocarboxylic acid metabolic process	IDA	ACOT4	ACOT4	acyl-CoA thioesterase 4	1	596	1	13924	0.0805328	0.456463	23.3624	3.63428
GO:0032789	unsaturated monocarboxylic acid metabolic process	IDA	ACOT4	ACOT4	acyl-CoA thioesterase 4	1	596	1	13924	0.0805328	0.456463	23.3624	3.63428
GO:0043648	dicarboxylic acid metabolic process	IDA	ACOT4	ACOT4	acyl-CoA thioesterase 4	1	596	1	13924	0.0805328	0.456463	23.3624	3.63428
GO:0009720	detection of hormone stimulus	NAS	ABCG1	ABCG1	ATP-binding cassette, sub-family G (WHITE), member 1	1	596	1	13924	0.0805328	0.456463	23.3624	3.63428
GO:0061015	snRNA import into nucleus	IEA	SNUPN	SNUPN	snurportin 1	1	596	1	13924	0.0805328	0.456463	23.3624	3.63428
GO:0015675	nickel cation transport	IDA	SLC11A2	SLC11A2	solute carrier family 11 (proton-coupled divalent metal ion transporters), member 2	1	596	1	13924	0.0805328	0.456463	23.3624	3.63428
GO:0015676	vanadium ion transport	IDA	SLC11A2	SLC11A2	solute carrier family 11 (proton-coupled divalent metal ion transporters), member 2	1	596	1	13924	0.0805328	0.456463	23.3624	3.63428
GO:0015684	ferrous iron transport	IDA	SLC11A2	SLC11A2	solute carrier family 11 (proton-coupled divalent metal ion transporters), member 2	1	596	1	13924	0.0805328	0.456463	23.3624	3.63428
GO:0015692	lead ion transport	IDA	SLC11A2	SLC11A2	solute carrier family 11 (proton-coupled divalent metal ion transporters), member 2	1	596	1	13924	0.0805328	0.456463	23.3624	3.63428
GO:0035444	nickel cation transmembrane transport	IDA	SLC11A2	SLC11A2	solute carrier family 11 (proton-coupled divalent metal ion transporters), member 2	1	596	1	13924	0.0805328	0.456463	23.3624	3.63428
GO:0070627	ferrous iron import	IDA	SLC11A2	SLC11A2	solute carrier family 11 (proton-coupled divalent metal ion transporters), member 2	1	596	1	13924	0.0805328	0.456463	23.3624	3.63428
GO:0042340	keratan sulfate catabolic process	IEA	GNS	GNS	glucosamine (N-acetyl)-6-sulfatase	1	596	1	13924	0.0805328	0.456463	23.3624	3.63428
GO:0051589	negative regulation of neurotransmitter transport	IEA	SLC18A2	SLC18A2	solute carrier family 18 (vesicular monoamine), member 2	1	596	1	13924	0.0805328	0.456463	23.3624	3.63428
GO:0030329	prenylcysteine metabolic process	NAS	PCYOX1	PCYOX1	prenylcysteine oxidase 1	1	596	1	13924	0.0805328	0.456463	23.3624	3.63428
GO:0030683	evasion by virus of host immune response	TAS	EIF2AK2	EIF2AK2	eukaryotic translation initiation factor 2-alpha kinase 2	1	596	1	13924	0.0805328	0.456463	23.3624	3.63428
GO:0042157	lipoprotein metabolic process	TAS	SCARB1	SCARB1	scavenger receptor class B, member 1	4	596	36	13924	0.0812195	0.456463	2.59582	3.62203
GO:0042157	lipoprotein metabolic process	TAS	LPL	LPL	lipoprotein lipase	4	596	36	13924	0.0812195	0.456463	2.59582	3.62203
GO:0042157	lipoprotein metabolic process	TAS	ABCG1	ABCG1	ATP-binding cassette, sub-family G (WHITE), member 1	4	596	36	13924	0.0812195	0.456463	2.59582	3.62203
GO:0042157	lipoprotein metabolic process	TAS	CETP	CETP	cholesteryl ester transfer protein, plasma	4	596	36	13924	0.0812195	0.456463	2.59582	3.62203
GO:0033574	response to testosterone stimulus	IEA	CALR	CALR	calreticulin	3	596	22	13924	0.0817244	0.456463	3.18578	3.61309
GO:0033574	response to testosterone stimulus	IEA	DUSP1	DUSP1	dual specificity phosphatase 1	3	596	22	13924	0.0817244	0.456463	3.18578	3.61309
GO:0033574	response to testosterone stimulus	IEA	CYP19A1	CYP19A1	cytochrome P450, family 19, subfamily A, polypeptide 1	3	596	22	13924	0.0817244	0.456463	3.18578	3.61309
GO:0007165	signal transduction		CGB8	CGB8	chorionic gonadotropin, beta polypeptide 8	61	596	1165	13924	0.0847054	0.456463	1.22327	3.5614
GO:0007165	signal transduction		LEP	LEP	leptin	61	596	1165	13924	0.0847054	0.456463	1.22327	3.5614
GO:0007165	signal transduction	TAS	INHA	INHA	inhibin, alpha	61	596	1165	13924	0.0847054	0.456463	1.22327	3.5614
GO:0007165	signal transduction	TAS	CGB	CGB	chorionic gonadotropin, beta polypeptide	61	596	1165	13924	0.0847054	0.456463	1.22327	3.5614
GO:0007165	signal transduction		CGB7	CGB7	chorionic gonadotropin, beta polypeptide 7	61	596	1165	13924	0.0847054	0.456463	1.22327	3.5614
GO:0007165	signal transduction	NAS	MKLN1	MKLN1	muskelin 1, intracellular mediator containing kelch motifs	61	596	1165	13924	0.0847054	0.456463	1.22327	3.5614
GO:0007165	signal transduction	TAS	LHB	LHB	luteinizing hormone beta polypeptide	61	596	1165	13924	0.0847054	0.456463	1.22327	3.5614
GO:0007165	signal transduction	TAS	PIP5K1A	PIP5K1A	phosphatidylinositol-4-phosphate 5-kinase, type I, alpha	61	596	1165	13924	0.0847054	0.456463	1.22327	3.5614
GO:0007165	signal transduction		CGB5	CGB5	chorionic gonadotropin, beta polypeptide 5	61	596	1165	13924	0.0847054	0.456463	1.22327	3.5614
GO:0007165	signal transduction	TAS	CLIC3	CLIC3	chloride intracellular channel 3	61	596	1165	13924	0.0847054	0.456463	1.22327	3.5614
GO:0007165	signal transduction	TAS	ANXA4	ANXA4	annexin A4	61	596	1165	13924	0.0847054	0.456463	1.22327	3.5614
GO:0007165	signal transduction	TAS	SIRPB1	SIRPB1	signal-regulatory protein beta 1	61	596	1165	13924	0.0847054	0.456463	1.22327	3.5614
GO:0007165	signal transduction	IMP	NDFIP2	NDFIP2	Nedd4 family interacting protein 2	61	596	1165	13924	0.0847054	0.456463	1.22327	3.5614
GO:0007165	signal transduction	TAS	PXN	PXN	paxillin	61	596	1165	13924	0.0847054	0.456463	1.22327	3.5614
GO:0007165	signal transduction	IMP	ZDHHC13	ZDHHC13	zinc finger, DHHC-type containing 13	61	596	1165	13924	0.0847054	0.456463	1.22327	3.5614
GO:0007165	signal transduction	TAS	BCAR3	BCAR3	breast cancer anti-estrogen resistance 3	61	596	1165	13924	0.0847054	0.456463	1.22327	3.5614
GO:0007165	signal transduction	TAS	CD164	CD164	CD164 molecule, sialomucin	61	596	1165	13924	0.0847054	0.456463	1.22327	3.5614
GO:0007165	signal transduction	TAS	GDI1	GDI1	GDP dissociation inhibitor 1	61	596	1165	13924	0.0847054	0.456463	1.22327	3.5614
GO:0007165	signal transduction	TAS	IL1RAP	IL1RAP	interleukin 1 receptor accessory protein	61	596	1165	13924	0.0847054	0.456463	1.22327	3.5614
GO:0007165	signal transduction	IEA	TMED7-TICAM2	TMED7-TICAM2	TMED7-TICAM2 readthrough	61	596	1165	13924	0.0847054	0.456463	1.22327	3.5614
GO:0007165	signal transduction	IEA	ANGPTL4	ANGPTL4	angiopoietin-like 4	61	596	1165	13924	0.0847054	0.456463	1.22327	3.5614
GO:0007165	signal transduction	TAS	CRH	CRH	corticotropin releasing hormone	61	596	1165	13924	0.0847054	0.456463	1.22327	3.5614
GO:0007165	signal transduction	NAS	FAM126A	FAM126A	family with sequence similarity 126, member A	61	596	1165	13924	0.0847054	0.456463	1.22327	3.5614
GO:0007165	signal transduction	TAS	SIPA1	SIPA1	signal-induced proliferation-associated 1	61	596	1165	13924	0.0847054	0.456463	1.22327	3.5614
GO:0007165	signal transduction	TAS	DLG5	DLG5	discs, large homolog 5 (Drosophila)	61	596	1165	13924	0.0847054	0.456463	1.22327	3.5614
GO:0007165	signal transduction	TAS	CDC42SE1	CDC42SE1	CDC42 small effector 1	61	596	1165	13924	0.0847054	0.456463	1.22327	3.5614
GO:0007165	signal transduction	TAS	RNF14	RNF14	ring finger protein 14	61	596	1165	13924	0.0847054	0.456463	1.22327	3.5614
GO:0007165	signal transduction		RASSF1	RASSF1	Ras association (RalGDS/AF-6) domain family member 1	61	596	1165	13924	0.0847054	0.456463	1.22327	3.5614
GO:0007165	signal transduction	IEA	MRAS	MRAS	muscle RAS oncogene homolog	61	596	1165	13924	0.0847054	0.456463	1.22327	3.5614
GO:0007165	signal transduction	TAS	YWHAZ	YWHAZ	tyrosine 3-monooxygenase/tryptophan 5-monooxygenase activation protein, zeta polypeptide	61	596	1165	13924	0.0847054	0.456463	1.22327	3.5614
GO:0007165	signal transduction	TAS	TNFRSF17	TNFRSF17	tumor necrosis factor receptor superfamily, member 17	61	596	1165	13924	0.0847054	0.456463	1.22327	3.5614
GO:0007165	signal transduction	TAS	P2RX5	P2RX5	purinergic receptor P2X, ligand-gated ion channel, 5	61	596	1165	13924	0.0847054	0.456463	1.22327	3.5614
GO:0007165	signal transduction		GYPB	GYPB	glycophorin B (MNS blood group)	61	596	1165	13924	0.0847054	0.456463	1.22327	3.5614
GO:0007165	signal transduction	TAS	NTF3	NTF3	neurotrophin 3	61	596	1165	13924	0.0847054	0.456463	1.22327	3.5614
GO:0007165	signal transduction	IMP	ZDHHC17	ZDHHC17	zinc finger, DHHC-type containing 17	61	596	1165	13924	0.0847054	0.456463	1.22327	3.5614
GO:0007165	signal transduction	IDA	GAS6	GAS6	growth arrest-specific 6	61	596	1165	13924	0.0847054	0.456463	1.22327	3.5614
GO:0007165	signal transduction	TAS	PLAU	PLAU	plasminogen activator, urokinase	61	596	1165	13924	0.0847054	0.456463	1.22327	3.5614
GO:0007165	signal transduction	TAS	RSU1	RSU1	Ras suppressor protein 1	61	596	1165	13924	0.0847054	0.456463	1.22327	3.5614
GO:0007165	signal transduction	IMP	TMEM9B	TMEM9B	TMEM9 domain family, member B	61	596	1165	13924	0.0847054	0.456463	1.22327	3.5614
GO:0007165	signal transduction	IEA	STK3	STK3	serine/threonine kinase 3	61	596	1165	13924	0.0847054	0.456463	1.22327	3.5614
GO:0007165	signal transduction	IMP	TRIM13	TRIM13	tripartite motif containing 13	61	596	1165	13924	0.0847054	0.456463	1.22327	3.5614
GO:0007165	signal transduction	TAS	PKD2L1	PKD2L1	polycystic kidney disease 2-like 1	61	596	1165	13924	0.0847054	0.456463	1.22327	3.5614
GO:0007165	signal transduction	IEA	PLXNB3	PLXNB3	plexin B3	61	596	1165	13924	0.0847054	0.456463	1.22327	3.5614
GO:0007165	signal transduction	TAS	SH3BP2	SH3BP2	SH3-domain binding protein 2	61	596	1165	13924	0.0847054	0.456463	1.22327	3.5614
GO:0007165	signal transduction	IEA	RAP2C	RAP2C	RAP2C, member of RAS oncogene family	61	596	1165	13924	0.0847054	0.456463	1.22327	3.5614
GO:0007165	signal transduction	NAS	RPS6KA2	RPS6KA2	ribosomal protein S6 kinase, 90kDa, polypeptide 2	61	596	1165	13924	0.0847054	0.456463	1.22327	3.5614
GO:0007165	signal transduction	IEA	TLR5	TLR5	toll-like receptor 5	61	596	1165	13924	0.0847054	0.456463	1.22327	3.5614
GO:0007165	signal transduction	TAS	CSNK2A1	CSNK2A1	casein kinase 2, alpha 1 polypeptide	61	596	1165	13924	0.0847054	0.456463	1.22327	3.5614
GO:0007165	signal transduction	IMP	VAPA	VAPA	VAMP (vesicle-associated membrane protein)-associated protein A, 33kDa	61	596	1165	13924	0.0847054	0.456463	1.22327	3.5614
GO:0007165	signal transduction	TAS	AMFR	AMFR	autocrine motility factor receptor	61	596	1165	13924	0.0847054	0.456463	1.22327	3.5614
GO:0007165	signal transduction	TAS	MAP2K6	MAP2K6	mitogen-activated protein kinase kinase 6	61	596	1165	13924	0.0847054	0.456463	1.22327	3.5614
GO:0007165	signal transduction	IMP	NDFIP1	NDFIP1	Nedd4 family interacting protein 1	61	596	1165	13924	0.0847054	0.456463	1.22327	3.5614
GO:0007165	signal transduction	IDA	ERBB3	ERBB3	v-erb-b2 erythroblastic leukemia viral oncogene homolog 3 (avian)	61	596	1165	13924	0.0847054	0.456463	1.22327	3.5614
GO:0007165	signal transduction	IDA	RASA1	RASA1	RAS p21 protein activator (GTPase activating protein) 1	61	596	1165	13924	0.0847054	0.456463	1.22327	3.5614
GO:0007165	signal transduction	TAS	RIPK2	RIPK2	receptor-interacting serine-threonine kinase 2	61	596	1165	13924	0.0847054	0.456463	1.22327	3.5614
GO:0007165	signal transduction	TAS	MAPKAPK3	MAPKAPK3	mitogen-activated protein kinase-activated protein kinase 3	61	596	1165	13924	0.0847054	0.456463	1.22327	3.5614
GO:0007165	signal transduction	IDA	EGFR	EGFR	epidermal growth factor receptor	61	596	1165	13924	0.0847054	0.456463	1.22327	3.5614
GO:0007165	signal transduction	TAS	NRP1	NRP1	neuropilin 1	61	596	1165	13924	0.0847054	0.456463	1.22327	3.5614
GO:0007165	signal transduction	TAS	GULP1	GULP1	GULP, engulfment adaptor PTB domain containing 1	61	596	1165	13924	0.0847054	0.456463	1.22327	3.5614
GO:0007165	signal transduction		CHN1	CHN1	chimerin (chimaerin) 1	61	596	1165	13924	0.0847054	0.456463	1.22327	3.5614
GO:0007165	signal transduction	TAS	GDI2	GDI2	GDP dissociation inhibitor 2	61	596	1165	13924	0.0847054	0.456463	1.22327	3.5614
GO:0002244	hemopoietic progenitor cell differentiation	IDA	INHBA	INHBA	inhibin, beta A	2	596	10	13924	0.0849405	0.456463	4.67248	3.5574
GO:0006569	tryptophan catabolic process	TAS	KMO	KMO	kynurenine 3-monooxygenase (kynurenine 3-hydroxylase)	2	596	10	13924	0.0849405	0.456463	4.67248	3.5574
GO:0002244	hemopoietic progenitor cell differentiation	IDA	TGFB1	TGFB1	transforming growth factor, beta 1	2	596	10	13924	0.0849405	0.456463	4.67248	3.5574
GO:0034968	histone lysine methylation	ISS	SMYD3	SMYD3	SET and MYND domain containing 3	2	596	10	13924	0.0849405	0.456463	4.67248	3.5574
GO:0006513	protein monoubiquitination	IDA	UBE2D3	UBE2D3	ubiquitin-conjugating enzyme E2D 3	2	596	10	13924	0.0849405	0.456463	4.67248	3.5574
GO:0046685	response to arsenic-containing substance	IEA	CYP1A1	CYP1A1	cytochrome P450, family 1, subfamily A, polypeptide 1	2	596	10	13924	0.0849405	0.456463	4.67248	3.5574
GO:0006707	cholesterol catabolic process	IEA	SCARB1	SCARB1	scavenger receptor class B, member 1	2	596	10	13924	0.0849405	0.456463	4.67248	3.5574
GO:0006707	cholesterol catabolic process	NAS	TRERF1	TRERF1	transcriptional regulating factor 1	2	596	10	13924	0.0849405	0.456463	4.67248	3.5574
GO:0034968	histone lysine methylation	IDA	SUV420H1	SUV420H1	suppressor of variegation 4-20 homolog 1 (Drosophila)	2	596	10	13924	0.0849405	0.456463	4.67248	3.5574
GO:0045579	positive regulation of B cell differentiation	IEA	STAT5B	STAT5B	signal transducer and activator of transcription 5B	2	596	10	13924	0.0849405	0.456463	4.67248	3.5574
GO:0006569	tryptophan catabolic process	TAS	CCBL1	CCBL1	cysteine conjugate-beta lyase, cytoplasmic	2	596	10	13924	0.0849405	0.456463	4.67248	3.5574
GO:0045579	positive regulation of B cell differentiation	IEA	BAD	BAD	BCL2-associated agonist of cell death	2	596	10	13924	0.0849405	0.456463	4.67248	3.5574
GO:0046685	response to arsenic-containing substance	IEA	GCLC	GCLC	glutamate-cysteine ligase, catalytic subunit	2	596	10	13924	0.0849405	0.456463	4.67248	3.5574
GO:0006513	protein monoubiquitination	IMP	UBE2B	UBE2B	ubiquitin-conjugating enzyme E2B	2	596	10	13924	0.0849405	0.456463	4.67248	3.5574
GO:0034374	low-density lipoprotein particle remodeling	ISS	ABCG1	ABCG1	ATP-binding cassette, sub-family G (WHITE), member 1	2	596	10	13924	0.0849405	0.456463	4.67248	3.5574
GO:0032456	endocytic recycling	IEA	SLC18A2	SLC18A2	solute carrier family 18 (vesicular monoamine), member 2	2	596	10	13924	0.0849405	0.456463	4.67248	3.5574
GO:0034374	low-density lipoprotein particle remodeling	IDA	CETP	CETP	cholesteryl ester transfer protein, plasma	2	596	10	13924	0.0849405	0.456463	4.67248	3.5574
GO:0032456	endocytic recycling	IGI	EHD1	EHD1	EH-domain containing 1	2	596	10	13924	0.0849405	0.456463	4.67248	3.5574
GO:0007160	cell-matrix adhesion	NAS	ITGAV	ITGAV	integrin, alpha V (vitronectin receptor, alpha polypeptide, antigen CD51)	6	596	70	13924	0.0932091	0.456463	2.00249	3.42339
GO:0007160	cell-matrix adhesion		PXN	PXN	paxillin	6	596	70	13924	0.0932091	0.456463	2.00249	3.42339
GO:0007160	cell-matrix adhesion	IDA	HPSE	HPSE	heparanase	6	596	70	13924	0.0932091	0.456463	2.00249	3.42339
GO:0007160	cell-matrix adhesion	IDA	HOXD3	HOXD3	homeobox D3	6	596	70	13924	0.0932091	0.456463	2.00249	3.42339
GO:0007160	cell-matrix adhesion		C17orf57	C17orf57	chromosome 17 open reading frame 57	6	596	70	13924	0.0932091	0.456463	2.00249	3.42339
GO:0007160	cell-matrix adhesion	IEA	ITGB3	ITGB3	integrin, beta 3 (platelet glycoprotein IIIa, antigen CD61)	6	596	70	13924	0.0932091	0.456463	2.00249	3.42339
GO:0042733	embryonic digit morphogenesis	ISS	HDAC2	HDAC2	histone deacetylase 2	4	596	38	13924	0.0933845	0.456463	2.4592	3.42067
GO:0042733	embryonic digit morphogenesis	IEA	GNAQ	GNAQ	guanine nucleotide binding protein (G protein), q polypeptide	4	596	38	13924	0.0933845	0.456463	2.4592	3.42067
GO:0042733	embryonic digit morphogenesis	IEA	LMBR1	LMBR1	limb region 1 homolog (mouse)	4	596	38	13924	0.0933845	0.456463	2.4592	3.42067
GO:0042733	embryonic digit morphogenesis	IEA	FBXW4	FBXW4	F-box and WD repeat domain containing 4	4	596	38	13924	0.0933845	0.456463	2.4592	3.42067
GO:0043123	positive regulation of I-kappaB kinase/NF-kappaB cascade	IMP	NDFIP2	NDFIP2	Nedd4 family interacting protein 2	10	596	141	13924	0.0956219	0.456463	1.65691	3.38652
GO:0043123	positive regulation of I-kappaB kinase/NF-kappaB cascade	IEA	TGM2	TGM2	transglutaminase 2 (C polypeptide, protein-glutamine-gamma-glutamyltransferase)	10	596	141	13924	0.0956219	0.456463	1.65691	3.38652
GO:0043123	positive regulation of I-kappaB kinase/NF-kappaB cascade	IMP	ZDHHC13	ZDHHC13	zinc finger, DHHC-type containing 13	10	596	141	13924	0.0956219	0.456463	1.65691	3.38652
GO:0043123	positive regulation of I-kappaB kinase/NF-kappaB cascade		TMED7-TICAM2	TMED7-TICAM2	TMED7-TICAM2 readthrough	10	596	141	13924	0.0956219	0.456463	1.65691	3.38652
GO:0043123	positive regulation of I-kappaB kinase/NF-kappaB cascade	IMP	ZDHHC17	ZDHHC17	zinc finger, DHHC-type containing 17	10	596	141	13924	0.0956219	0.456463	1.65691	3.38652
GO:0043123	positive regulation of I-kappaB kinase/NF-kappaB cascade	IMP	TMEM9B	TMEM9B	TMEM9 domain family, member B	10	596	141	13924	0.0956219	0.456463	1.65691	3.38652
GO:0043123	positive regulation of I-kappaB kinase/NF-kappaB cascade	IMP	TRIM13	TRIM13	tripartite motif containing 13	10	596	141	13924	0.0956219	0.456463	1.65691	3.38652
GO:0043123	positive regulation of I-kappaB kinase/NF-kappaB cascade	IMP	VAPA	VAPA	VAMP (vesicle-associated membrane protein)-associated protein A, 33kDa	10	596	141	13924	0.0956219	0.456463	1.65691	3.38652
GO:0043123	positive regulation of I-kappaB kinase/NF-kappaB cascade	IMP	NDFIP1	NDFIP1	Nedd4 family interacting protein 1	10	596	141	13924	0.0956219	0.456463	1.65691	3.38652
GO:0043123	positive regulation of I-kappaB kinase/NF-kappaB cascade	IDA	RIPK2	RIPK2	receptor-interacting serine-threonine kinase 2	10	596	141	13924	0.0956219	0.456463	1.65691	3.38652
GO:0033189	response to vitamin A	IEA	TSHB	TSHB	thyroid stimulating hormone, beta	2	596	11	13924	0.0977251	0.456463	4.24771	3.35513
GO:0002028	regulation of sodium ion transport	IEA	TGFB1	TGFB1	transforming growth factor, beta 1	2	596	11	13924	0.0977251	0.456463	4.24771	3.35513
GO:0010800	positive regulation of peptidyl-threonine phosphorylation	IDA	TGFB1	TGFB1	transforming growth factor, beta 1	2	596	11	13924	0.0977251	0.456463	4.24771	3.35513
GO:0010800	positive regulation of peptidyl-threonine phosphorylation	IMP	PRKAG2	PRKAG2	protein kinase, AMP-activated, gamma 2 non-catalytic subunit	2	596	11	13924	0.0977251	0.456463	4.24771	3.35513
GO:0002028	regulation of sodium ion transport	ISS	ATP1A1	ATP1A1	ATPase, Na+/K+ transporting, alpha 1 polypeptide	2	596	11	13924	0.0977251	0.456463	4.24771	3.35513
GO:0051272	positive regulation of cellular component movement	IEA	BCL6	BCL6	B-cell CLL/lymphoma 6	2	596	11	13924	0.0977251	0.456463	4.24771	3.35513
GO:0033189	response to vitamin A	IEA	CYP1A1	CYP1A1	cytochrome P450, family 1, subfamily A, polypeptide 1	2	596	11	13924	0.0977251	0.456463	4.24771	3.35513
GO:0051272	positive regulation of cellular component movement	IEA	STAT5B	STAT5B	signal transducer and activator of transcription 5B	2	596	11	13924	0.0977251	0.456463	4.24771	3.35513
GO:0034130	toll-like receptor 1 signaling pathway	TAS	RPS6KA5	RPS6KA5	ribosomal protein S6 kinase, 90kDa, polypeptide 5	6	596	71	13924	0.0977468	0.456463	1.97429	3.35481
GO:0034134	toll-like receptor 2 signaling pathway	TAS	RPS6KA5	RPS6KA5	ribosomal protein S6 kinase, 90kDa, polypeptide 5	6	596	71	13924	0.0977468	0.456463	1.97429	3.35481
GO:0007265	Ras protein signal transduction	TAS	MAPK13	MAPK13	mitogen-activated protein kinase 13	6	596	71	13924	0.0977468	0.456463	1.97429	3.35481
GO:0034130	toll-like receptor 1 signaling pathway		TMED7-TICAM2	TMED7-TICAM2	TMED7-TICAM2 readthrough	6	596	71	13924	0.0977468	0.456463	1.97429	3.35481
GO:0034134	toll-like receptor 2 signaling pathway		TMED7-TICAM2	TMED7-TICAM2	TMED7-TICAM2 readthrough	6	596	71	13924	0.0977468	0.456463	1.97429	3.35481
GO:0007265	Ras protein signal transduction	NAS	G3BP2	G3BP2	GTPase activating protein (SH3 domain) binding protein 2	6	596	71	13924	0.0977468	0.456463	1.97429	3.35481
GO:0007265	Ras protein signal transduction	IDA	RASSF1	RASSF1	Ras association (RalGDS/AF-6) domain family member 1	6	596	71	13924	0.0977468	0.456463	1.97429	3.35481
GO:0007265	Ras protein signal transduction	TAS	MRAS	MRAS	muscle RAS oncogene homolog	6	596	71	13924	0.0977468	0.456463	1.97429	3.35481
GO:0007265	Ras protein signal transduction	IEA	RSU1	RSU1	Ras suppressor protein 1	6	596	71	13924	0.0977468	0.456463	1.97429	3.35481
GO:0034130	toll-like receptor 1 signaling pathway	TAS	RPS6KA2	RPS6KA2	ribosomal protein S6 kinase, 90kDa, polypeptide 2	6	596	71	13924	0.0977468	0.456463	1.97429	3.35481
GO:0034134	toll-like receptor 2 signaling pathway	TAS	RPS6KA2	RPS6KA2	ribosomal protein S6 kinase, 90kDa, polypeptide 2	6	596	71	13924	0.0977468	0.456463	1.97429	3.35481
GO:0034130	toll-like receptor 1 signaling pathway	TAS	MAP2K6	MAP2K6	mitogen-activated protein kinase kinase 6	6	596	71	13924	0.0977468	0.456463	1.97429	3.35481
GO:0034134	toll-like receptor 2 signaling pathway	TAS	MAP2K6	MAP2K6	mitogen-activated protein kinase kinase 6	6	596	71	13924	0.0977468	0.456463	1.97429	3.35481
GO:0034130	toll-like receptor 1 signaling pathway	TAS	RIPK2	RIPK2	receptor-interacting serine-threonine kinase 2	6	596	71	13924	0.0977468	0.456463	1.97429	3.35481
GO:0034134	toll-like receptor 2 signaling pathway	IDA	RIPK2	RIPK2	receptor-interacting serine-threonine kinase 2	6	596	71	13924	0.0977468	0.456463	1.97429	3.35481
GO:0007265	Ras protein signal transduction	TAS	MAPKAPK3	MAPKAPK3	mitogen-activated protein kinase-activated protein kinase 3	6	596	71	13924	0.0977468	0.456463	1.97429	3.35481
GO:0034130	toll-like receptor 1 signaling pathway	TAS	MAPKAPK3	MAPKAPK3	mitogen-activated protein kinase-activated protein kinase 3	6	596	71	13924	0.0977468	0.456463	1.97429	3.35481
GO:0034134	toll-like receptor 2 signaling pathway	TAS	MAPKAPK3	MAPKAPK3	mitogen-activated protein kinase-activated protein kinase 3	6	596	71	13924	0.0977468	0.456463	1.97429	3.35481
GO:0006641	triglyceride metabolic process	IEA	INSIG1	INSIG1	insulin induced gene 1	3	596	24	13924	0.0979201	0.456463	2.9203	3.35225
GO:0006641	triglyceride metabolic process	ISS	LPL	LPL	lipoprotein lipase	3	596	24	13924	0.0979201	0.456463	2.9203	3.35225
GO:0006641	triglyceride metabolic process	IDA	CETP	CETP	cholesteryl ester transfer protein, plasma	3	596	24	13924	0.0979201	0.456463	2.9203	3.35225
GO:0045768	positive regulation of anti-apoptosis	IDA	OPA1	OPA1	optic atrophy 1 (autosomal dominant)	4	596	39	13924	0.0997709	0.456463	2.39615	3.32524
GO:0045768	positive regulation of anti-apoptosis	IDA	CITED1	CITED1	Cbp/p300-interacting transactivator, with Glu/Asp-rich carboxy-terminal domain, 1	4	596	39	13924	0.0997709	0.456463	2.39615	3.32524
GO:0045768	positive regulation of anti-apoptosis	IEA	DUSP1	DUSP1	dual specificity phosphatase 1	4	596	39	13924	0.0997709	0.456463	2.39615	3.32524
GO:0045768	positive regulation of anti-apoptosis	IDA	RASA1	RASA1	RAS p21 protein activator (GTPase activating protein) 1	4	596	39	13924	0.0997709	0.456463	2.39615	3.32524
GO:0009653	anatomical structure morphogenesis	TAS	TSHB	TSHB	thyroid stimulating hormone, beta	7	596	89	13924	0.101501	0.456463	1.83749	3.30043
GO:0009653	anatomical structure morphogenesis	TAS	SCML1	SCML1	sex comb on midleg-like 1 (Drosophila)	7	596	89	13924	0.101501	0.456463	1.83749	3.30043
GO:0009653	anatomical structure morphogenesis	TAS	NFE2L1	NFE2L1	nuclear factor (erythroid-derived 2)-like 1	7	596	89	13924	0.101501	0.456463	1.83749	3.30043
GO:0009653	anatomical structure morphogenesis	TAS	SIAH1	SIAH1	seven in absentia homolog 1 (Drosophila)	7	596	89	13924	0.101501	0.456463	1.83749	3.30043
GO:0009653	anatomical structure morphogenesis	TAS	TRIM13	TRIM13	tripartite motif containing 13	7	596	89	13924	0.101501	0.456463	1.83749	3.30043
GO:0009653	anatomical structure morphogenesis	TAS	GPC3	GPC3	glypican 3	7	596	89	13924	0.101501	0.456463	1.83749	3.30043
GO:0009653	anatomical structure morphogenesis	TAS	EYA4	EYA4	eyes absent homolog 4 (Drosophila)	7	596	89	13924	0.101501	0.456463	1.83749	3.30043
GO:0050728	negative regulation of inflammatory response	IC	GBA	GBA	glucosidase, beta, acid	4	596	40	13924	0.106353	0.456463	2.33624	3.23307
GO:0030163	protein catabolic process	NAS	TPP1	TPP1	tripeptidyl peptidase I	4	596	40	13924	0.106353	0.456463	2.33624	3.23307
GO:0050728	negative regulation of inflammatory response	IEA	NT5E	NT5E	5'-nucleotidase, ecto (CD73)	4	596	40	13924	0.106353	0.456463	2.33624	3.23307
GO:0050728	negative regulation of inflammatory response	IEA	TNFRSF1B	TNFRSF1B	tumor necrosis factor receptor superfamily, member 1B	4	596	40	13924	0.106353	0.456463	2.33624	3.23307
GO:0030163	protein catabolic process	IDA	SIAH1	SIAH1	seven in absentia homolog 1 (Drosophila)	4	596	40	13924	0.106353	0.456463	2.33624	3.23307
GO:0030163	protein catabolic process	NAS	CLN5	CLN5	ceroid-lipofuscinosis, neuronal 5	4	596	40	13924	0.106353	0.456463	2.33624	3.23307
GO:0050728	negative regulation of inflammatory response	IEA	NDFIP1	NDFIP1	Nedd4 family interacting protein 1	4	596	40	13924	0.106353	0.456463	2.33624	3.23307
GO:0030163	protein catabolic process	IEA	CUL2	CUL2	cullin 2	4	596	40	13924	0.106353	0.456463	2.33624	3.23307
GO:0006730	one-carbon metabolic process	IEA	CA1	CA1	carbonic anhydrase I	3	596	25	13924	0.106464	0.456463	2.80349	3.23156
GO:0048010	vascular endothelial growth factor receptor signaling pathway	IDA	FLT1	FLT1	fms-related tyrosine kinase 1 (vascular endothelial growth factor/vascular permeability factor receptor)	3	596	25	13924	0.106464	0.456463	2.80349	3.23156
GO:0048010	vascular endothelial growth factor receptor signaling pathway	IDA	FLT4	FLT4	fms-related tyrosine kinase 4	3	596	25	13924	0.106464	0.456463	2.80349	3.23156
GO:0006890	retrograde vesicle-mediated transport, Golgi to ER	TAS	COPZ1	COPZ1	coatomer protein complex, subunit zeta 1	3	596	25	13924	0.106464	0.456463	2.80349	3.23156
GO:0051865	protein autoubiquitination	IDA	TRIM13	TRIM13	tripartite motif containing 13	3	596	25	13924	0.106464	0.456463	2.80349	3.23156
GO:0006890	retrograde vesicle-mediated transport, Golgi to ER	ISS	TMED10	TMED10	transmembrane emp24-like trafficking protein 10 (yeast)	3	596	25	13924	0.106464	0.456463	2.80349	3.23156
GO:0051865	protein autoubiquitination	IDA	UBE2A	UBE2A	ubiquitin-conjugating enzyme E2A	3	596	25	13924	0.106464	0.456463	2.80349	3.23156
GO:0006730	one-carbon metabolic process	IEA	CA4	CA4	carbonic anhydrase IV	3	596	25	13924	0.106464	0.456463	2.80349	3.23156
GO:0006890	retrograde vesicle-mediated transport, Golgi to ER	IMP	COG3	COG3	component of oligomeric golgi complex 3	3	596	25	13924	0.106464	0.456463	2.80349	3.23156
GO:0006730	one-carbon metabolic process		MAT2A	MAT2A	methionine adenosyltransferase II, alpha	3	596	25	13924	0.106464	0.456463	2.80349	3.23156
GO:0048010	vascular endothelial growth factor receptor signaling pathway	IMP	NRP1	NRP1	neuropilin 1	3	596	25	13924	0.106464	0.456463	2.80349	3.23156
GO:0051865	protein autoubiquitination	IDA	UBE2B	UBE2B	ubiquitin-conjugating enzyme E2B	3	596	25	13924	0.106464	0.456463	2.80349	3.23156
GO:0016578	histone deubiquitination	IDA	USP3	USP3	ubiquitin specific peptidase 3	2	596	12	13924	0.111004	0.456463	3.89374	3.17131
GO:0035066	positive regulation of histone acetylation	IMP	RPS6KA5	RPS6KA5	ribosomal protein S6 kinase, 90kDa, polypeptide 5	2	596	12	13924	0.111004	0.456463	3.89374	3.17131
GO:0019048	virus-host interaction	TAS	TGFB1	TGFB1	transforming growth factor, beta 1	2	596	12	13924	0.111004	0.456463	3.89374	3.17131
GO:0035066	positive regulation of histone acetylation	IEA	TGFB1	TGFB1	transforming growth factor, beta 1	2	596	12	13924	0.111004	0.456463	3.89374	3.17131
GO:0043393	regulation of protein binding	IEA	SMARCD3	SMARCD3	SWI/SNF related, matrix associated, actin dependent regulator of chromatin, subfamily d, member 3	2	596	12	13924	0.111004	0.456463	3.89374	3.17131
GO:0007274	neuromuscular synaptic transmission	IEA	NTF3	NTF3	neurotrophin 3	2	596	12	13924	0.111004	0.456463	3.89374	3.17131
GO:0001508	regulation of action potential	IBA	GNAQ	GNAQ	guanine nucleotide binding protein (G protein), q polypeptide	2	596	12	13924	0.111004	0.456463	3.89374	3.17131
GO:0043393	regulation of protein binding	IMP	HDAC5	HDAC5	histone deacetylase 5	2	596	12	13924	0.111004	0.456463	3.89374	3.17131
GO:0035329	hippo signaling cascade	IDA	STK3	STK3	serine/threonine kinase 3	2	596	12	13924	0.111004	0.456463	3.89374	3.17131
GO:0007274	neuromuscular synaptic transmission	IEA	CACNA1A	CACNA1A	calcium channel, voltage-dependent, P/Q type, alpha 1A subunit	2	596	12	13924	0.111004	0.456463	3.89374	3.17131
GO:0035329	hippo signaling cascade	IDA	TEAD3	TEAD3	TEA domain family member 3	2	596	12	13924	0.111004	0.456463	3.89374	3.17131
GO:0016578	histone deubiquitination	IDA	SUPT3H	SUPT3H	suppressor of Ty 3 homolog (S. cerevisiae)	2	596	12	13924	0.111004	0.456463	3.89374	3.17131
GO:0019048	virus-host interaction	TAS	EIF2AK2	EIF2AK2	eukaryotic translation initiation factor 2-alpha kinase 2	2	596	12	13924	0.111004	0.456463	3.89374	3.17131
GO:0001508	regulation of action potential	IDA	KCNMB2	KCNMB2	potassium large conductance calcium-activated channel, subfamily M, beta member 2	2	596	12	13924	0.111004	0.456463	3.89374	3.17131
GO:0006184	GTP catabolic process	IDA	RAB5A	RAB5A	RAB5A, member RAS oncogene family	10	596	146	13924	0.111954	0.456463	1.60017	3.15902
GO:0006184	GTP catabolic process	TAS	OPA1	OPA1	optic atrophy 1 (autosomal dominant)	10	596	146	13924	0.111954	0.456463	1.60017	3.15902
GO:0006184	GTP catabolic process	TAS	GSPT1	GSPT1	G1 to S phase transition 1	10	596	146	13924	0.111954	0.456463	1.60017	3.15902
GO:0006184	GTP catabolic process	TAS	RAB35	RAB35	RAB35, member RAS oncogene family	10	596	146	13924	0.111954	0.456463	1.60017	3.15902
GO:0006184	GTP catabolic process	TAS	MRAS	MRAS	muscle RAS oncogene homolog	10	596	146	13924	0.111954	0.456463	1.60017	3.15902
GO:0006184	GTP catabolic process	TAS	RAB7L1	RAB7L1	RAB7, member RAS oncogene family-like 1	10	596	146	13924	0.111954	0.456463	1.60017	3.15902
GO:0006184	GTP catabolic process	NAS	EEFSEC	EEFSEC	eukaryotic elongation factor, selenocysteine-tRNA-specific	10	596	146	13924	0.111954	0.456463	1.60017	3.15902
GO:0006184	GTP catabolic process	TAS	GNAQ	GNAQ	guanine nucleotide binding protein (G protein), q polypeptide	10	596	146	13924	0.111954	0.456463	1.60017	3.15902
GO:0006184	GTP catabolic process	IDA	TRIM23	TRIM23	tripartite motif containing 23	10	596	146	13924	0.111954	0.456463	1.60017	3.15902
GO:0006184	GTP catabolic process	NAS	ATL2	ATL2	atlastin GTPase 2	10	596	146	13924	0.111954	0.456463	1.60017	3.15902
GO:0030155	regulation of cell adhesion	IEA	JAG2	JAG2	jagged 2	4	596	41	13924	0.113125	0.456463	2.27926	3.14401
GO:0050679	positive regulation of epithelial cell proliferation	IEA	DLX5	DLX5	distal-less homeobox 5	4	596	41	13924	0.113125	0.456463	2.27926	3.14401
GO:0050679	positive regulation of epithelial cell proliferation	IEA	TGFB1	TGFB1	transforming growth factor, beta 1	4	596	41	13924	0.113125	0.456463	2.27926	3.14401
GO:0030155	regulation of cell adhesion	IEA	PRLR	PRLR	prolactin receptor	4	596	41	13924	0.113125	0.456463	2.27926	3.14401
GO:0030155	regulation of cell adhesion	IEA	STAT5B	STAT5B	signal transducer and activator of transcription 5B	4	596	41	13924	0.113125	0.456463	2.27926	3.14401
GO:0050679	positive regulation of epithelial cell proliferation	IMP	BAD	BAD	BCL2-associated agonist of cell death	4	596	41	13924	0.113125	0.456463	2.27926	3.14401
GO:0030155	regulation of cell adhesion	TAS	ENG	ENG	endoglin	4	596	41	13924	0.113125	0.456463	2.27926	3.14401
GO:0050679	positive regulation of epithelial cell proliferation	IDA	EGFR	EGFR	epidermal growth factor receptor	4	596	41	13924	0.113125	0.456463	2.27926	3.14401
GO:0007040	lysosome organization	IEA	GBA	GBA	glucosidase, beta, acid	3	596	26	13924	0.115286	0.456463	2.69566	3.11671
GO:0032729	positive regulation of interferon-gamma production	IEA	IL27RA	IL27RA	interleukin 27 receptor, alpha	3	596	26	13924	0.115286	0.456463	2.69566	3.11671
GO:0048754	branching morphogenesis of a tube	IEA	PXN	PXN	paxillin	3	596	26	13924	0.115286	0.456463	2.69566	3.11671
GO:0007040	lysosome organization	ISS	TPP1	TPP1	tripeptidyl peptidase I	3	596	26	13924	0.115286	0.456463	2.69566	3.11671
GO:0048754	branching morphogenesis of a tube	IEA	B4GALT1	B4GALT1	UDP-Gal:betaGlcNAc beta 1,4- galactosyltransferase, polypeptide 1	3	596	26	13924	0.115286	0.456463	2.69566	3.11671
GO:0048754	branching morphogenesis of a tube	IEA	DICER1	DICER1	dicer 1, ribonuclease type III	3	596	26	13924	0.115286	0.456463	2.69566	3.11671
GO:0032729	positive regulation of interferon-gamma production	IDA	IL29	IL29	interleukin 29 (interferon, lambda 1)	3	596	26	13924	0.115286	0.456463	2.69566	3.11671
GO:0007040	lysosome organization	IEA	CLN5	CLN5	ceroid-lipofuscinosis, neuronal 5	3	596	26	13924	0.115286	0.456463	2.69566	3.11671
GO:0000096	sulfur amino acid metabolic process	IEA	CACNA1A	CACNA1A	calcium channel, voltage-dependent, P/Q type, alpha 1A subunit	3	596	26	13924	0.115286	0.456463	2.69566	3.11671
GO:0000096	sulfur amino acid metabolic process	TAS	GCLC	GCLC	glutamate-cysteine ligase, catalytic subunit	3	596	26	13924	0.115286	0.456463	2.69566	3.11671
GO:0000096	sulfur amino acid metabolic process	TAS	MAT2A	MAT2A	methionine adenosyltransferase II, alpha	3	596	26	13924	0.115286	0.456463	2.69566	3.11671
GO:0032729	positive regulation of interferon-gamma production	IEA	RIPK2	RIPK2	receptor-interacting serine-threonine kinase 2	3	596	26	13924	0.115286	0.456463	2.69566	3.11671
GO:0070295	renal water absorption	IEA	AQP3	AQP3	aquaporin 3 (Gill blood group)	1	596	2	13924	0.118329	0.456463	11.6812	3.07912
GO:0006114	glycerol biosynthetic process	IEA	LEP	LEP	leptin	1	596	2	13924	0.118329	0.456463	11.6812	3.07912
GO:0050867	positive regulation of cell activation	IEA	LEP	LEP	leptin	1	596	2	13924	0.118329	0.456463	11.6812	3.07912
GO:0070093	negative regulation of glucagon secretion	IEA	LEP	LEP	leptin	1	596	2	13924	0.118329	0.456463	11.6812	3.07912
GO:0042701	progesterone secretion	IGI	INHBA	INHBA	inhibin, beta A	1	596	2	13924	0.118329	0.456463	11.6812	3.07912
GO:0048333	mesodermal cell differentiation	IEA	INHBA	INHBA	inhibin, beta A	1	596	2	13924	0.118329	0.456463	11.6812	3.07912
GO:0060279	positive regulation of ovulation	ISS	INHBA	INHBA	inhibin, beta A	1	596	2	13924	0.118329	0.456463	11.6812	3.07912
GO:0009181	purine ribonucleoside diphosphate catabolic process	IEA	ENTPD1	ENTPD1	ectonucleoside triphosphate diphosphohydrolase 1	1	596	2	13924	0.118329	0.456463	11.6812	3.07912
GO:0015827	tryptophan transport	ISS	SLC3A2	SLC3A2	solute carrier family 3 (activators of dibasic and neutral amino acid transport), member 2	1	596	2	13924	0.118329	0.456463	11.6812	3.07912
GO:0097178	ruffle assembly	IMP	PIP5K1A	PIP5K1A	phosphatidylinositol-4-phosphate 5-kinase, type I, alpha	1	596	2	13924	0.118329	0.456463	11.6812	3.07912
GO:0043987	histone H3-S10 phosphorylation	IMP	RPS6KA5	RPS6KA5	ribosomal protein S6 kinase, 90kDa, polypeptide 5	1	596	2	13924	0.118329	0.456463	11.6812	3.07912
GO:0043988	histone H3-S28 phosphorylation	IMP	RPS6KA5	RPS6KA5	ribosomal protein S6 kinase, 90kDa, polypeptide 5	1	596	2	13924	0.118329	0.456463	11.6812	3.07912
GO:0006680	glucosylceramide catabolic process	IMP	GBA	GBA	glucosidase, beta, acid	1	596	2	13924	0.118329	0.456463	11.6812	3.07912
GO:0071578	zinc ion import	IDA	SLC39A6	SLC39A6	solute carrier family 39 (zinc transporter), member 6	1	596	2	13924	0.118329	0.456463	11.6812	3.07912
GO:0045061	thymic T cell selection	IDA	JAG2	JAG2	jagged 2	1	596	2	13924	0.118329	0.456463	11.6812	3.07912
GO:0035336	long-chain fatty-acyl-CoA metabolic process	IDA	DGAT2	DGAT2	diacylglycerol O-acyltransferase 2	1	596	2	13924	0.118329	0.456463	11.6812	3.07912
GO:0019049	evasion of host defenses by virus	IDA	TGFB1	TGFB1	transforming growth factor, beta 1	1	596	2	13924	0.118329	0.456463	11.6812	3.07912
GO:0032943	mononuclear cell proliferation	IEA	TGFB1	TGFB1	transforming growth factor, beta 1	1	596	2	13924	0.118329	0.456463	11.6812	3.07912
GO:0042306	regulation of protein import into nucleus	ISS	TGFB1	TGFB1	transforming growth factor, beta 1	1	596	2	13924	0.118329	0.456463	11.6812	3.07912
GO:0043932	ossification involved in bone remodeling	IEP	TGFB1	TGFB1	transforming growth factor, beta 1	1	596	2	13924	0.118329	0.456463	11.6812	3.07912
GO:0045066	regulatory T cell differentiation	IEA	TGFB1	TGFB1	transforming growth factor, beta 1	1	596	2	13924	0.118329	0.456463	11.6812	3.07912
GO:0046732	active induction of host immune response by virus	TAS	TGFB1	TGFB1	transforming growth factor, beta 1	1	596	2	13924	0.118329	0.456463	11.6812	3.07912
GO:0048298	positive regulation of isotype switching to IgA isotypes	IDA	TGFB1	TGFB1	transforming growth factor, beta 1	1	596	2	13924	0.118329	0.456463	11.6812	3.07912
GO:0051152	positive regulation of smooth muscle cell differentiation	IEA	TGFB1	TGFB1	transforming growth factor, beta 1	1	596	2	13924	0.118329	0.456463	11.6812	3.07912
GO:0050906	detection of stimulus involved in sensory perception	IEA	PPEF1	PPEF1	protein phosphatase, EF-hand calcium binding domain 1	1	596	2	13924	0.118329	0.456463	11.6812	3.07912
GO:0000059	protein import into nucleus, docking	NAS	NUP98	NUP98	nucleoporin 98kDa	1	596	2	13924	0.118329	0.456463	11.6812	3.07912
GO:2000286	receptor internalization involved in canonical Wnt receptor signaling pathway	IMP	RAB5A	RAB5A	RAB5A, member RAS oncogene family	1	596	2	13924	0.118329	0.456463	11.6812	3.07912
GO:0018153	isopeptide cross-linking via N6-(L-isoglutamyl)-L-lysine	IEA	TGM2	TGM2	transglutaminase 2 (C polypeptide, protein-glutamine-gamma-glutamyltransferase)	1	596	2	13924	0.118329	0.456463	11.6812	3.07912
GO:0051797	regulation of hair follicle development	IDA	HPSE	HPSE	heparanase	1	596	2	13924	0.118329	0.456463	11.6812	3.07912
GO:0007007	inner mitochondrial membrane organization	IDA	OPA1	OPA1	optic atrophy 1 (autosomal dominant)	1	596	2	13924	0.118329	0.456463	11.6812	3.07912
GO:0035873	lactate transmembrane transport	EXP	BSG	BSG	basigin (Ok blood group)	1	596	2	13924	0.118329	0.456463	11.6812	3.07912
GO:0006576	cellular biogenic amine metabolic process	TAS	MAOA	MAOA	monoamine oxidase A	1	596	2	13924	0.118329	0.456463	11.6812	3.07912
GO:0010841	positive regulation of circadian sleep/wake cycle, wakefulness	NAS	CRH	CRH	corticotropin releasing hormone	1	596	2	13924	0.118329	0.456463	11.6812	3.07912
GO:0042322	negative regulation of circadian sleep/wake cycle, REM sleep	NAS	CRH	CRH	corticotropin releasing hormone	1	596	2	13924	0.118329	0.456463	11.6812	3.07912
GO:0051464	positive regulation of cortisol secretion	IDA	CRH	CRH	corticotropin releasing hormone	1	596	2	13924	0.118329	0.456463	11.6812	3.07912
GO:0006196	AMP catabolic process	IEA	NT5E	NT5E	5'-nucleotidase, ecto (CD73)	1	596	2	13924	0.118329	0.456463	11.6812	3.07912
GO:0006768	biotin metabolic process	TAS	SLC5A6	SLC5A6	solute carrier family 5 (sodium-dependent vitamin transporter), member 6	1	596	2	13924	0.118329	0.456463	11.6812	3.07912
GO:0005989	lactose biosynthetic process	IEA	B4GALT1	B4GALT1	UDP-Gal:betaGlcNAc beta 1,4- galactosyltransferase, polypeptide 1	1	596	2	13924	0.118329	0.456463	11.6812	3.07912
GO:0051270	regulation of cellular component movement	IEA	B4GALT1	B4GALT1	UDP-Gal:betaGlcNAc beta 1,4- galactosyltransferase, polypeptide 1	1	596	2	13924	0.118329	0.456463	11.6812	3.07912
GO:0014827	intestine smooth muscle contraction	IMP	HTR1D	HTR1D	5-hydroxytryptamine (serotonin) receptor 1D	1	596	2	13924	0.118329	0.456463	11.6812	3.07912
GO:0060312	regulation of blood vessel remodeling	ISS	FLT4	FLT4	fms-related tyrosine kinase 4	1	596	2	13924	0.118329	0.456463	11.6812	3.07912
GO:0032764	negative regulation of mast cell cytokine production	IEA	BCL6	BCL6	B-cell CLL/lymphoma 6	1	596	2	13924	0.118329	0.456463	11.6812	3.07912
GO:0000115	regulation of transcription involved in S phase of mitotic cell cycle	IDA	KLF11	KLF11	Kruppel-like factor 11	1	596	2	13924	0.118329	0.456463	11.6812	3.07912
GO:0070863	positive regulation of protein exit from endoplasmic reticulum	IDA	TMEM30A	TMEM30A	transmembrane protein 30A	1	596	2	13924	0.118329	0.456463	11.6812	3.07912
GO:0010041	response to iron(III) ion	IEA	CYP1A1	CYP1A1	cytochrome P450, family 1, subfamily A, polypeptide 1	1	596	2	13924	0.118329	0.456463	11.6812	3.07912
GO:0017143	insecticide metabolic process	IEA	CYP1A1	CYP1A1	cytochrome P450, family 1, subfamily A, polypeptide 1	1	596	2	13924	0.118329	0.456463	11.6812	3.07912
GO:0048007	antigen processing and presentation, exogenous lipid antigen via MHC class Ib	IEA	AP3B1	AP3B1	adaptor-related protein complex 3, beta 1 subunit	1	596	2	13924	0.118329	0.456463	11.6812	3.07912
GO:0010899	regulation of phosphatidylcholine catabolic process	ISS	SCARB1	SCARB1	scavenger receptor class B, member 1	1	596	2	13924	0.118329	0.456463	11.6812	3.07912
GO:0015920	lipopolysaccharide transport	IDA	SCARB1	SCARB1	scavenger receptor class B, member 1	1	596	2	13924	0.118329	0.456463	11.6812	3.07912
GO:0051856	adhesion to symbiont	IMP	SCARB1	SCARB1	scavenger receptor class B, member 1	1	596	2	13924	0.118329	0.456463	11.6812	3.07912
GO:0006643	membrane lipid metabolic process	TAS	B4GALT4	B4GALT4	UDP-Gal:betaGlcNAc beta 1,4- galactosyltransferase, polypeptide 4	1	596	2	13924	0.118329	0.456463	11.6812	3.07912
GO:0035791	platelet-derived growth factor receptor-beta signaling pathway	TAS	PDGFRL	PDGFRL	platelet-derived growth factor receptor-like	1	596	2	13924	0.118329	0.456463	11.6812	3.07912
GO:0023052	signaling	IEP	CCR5	CCR5	chemokine (C-C motif) receptor 5	1	596	2	13924	0.118329	0.456463	11.6812	3.07912
GO:0050779	RNA destabilization	IEA	TNFRSF1B	TNFRSF1B	tumor necrosis factor receptor superfamily, member 1B	1	596	2	13924	0.118329	0.456463	11.6812	3.07912
GO:0019377	glycolipid catabolic process	NAS	GM2A	GM2A	GM2 ganglioside activator	1	596	2	13924	0.118329	0.456463	11.6812	3.07912
GO:0031119	tRNA pseudouridine synthesis	IEA	PUS1	PUS1	pseudouridylate synthase 1	1	596	2	13924	0.118329	0.456463	11.6812	3.07912
GO:0021913	regulation of transcription from RNA polymerase II promoter involved in ventral spinal cord interneuron specification	IEA	NKX6-1	NKX6-1	NK6 homeobox 1	1	596	2	13924	0.118329	0.456463	11.6812	3.07912
GO:0045686	negative regulation of glial cell differentiation	IEA	NKX6-1	NKX6-1	NK6 homeobox 1	1	596	2	13924	0.118329	0.456463	11.6812	3.07912
GO:0072560	type B pancreatic cell maturation	ISS	NKX6-1	NKX6-1	NK6 homeobox 1	1	596	2	13924	0.118329	0.456463	11.6812	3.07912
GO:0021557	oculomotor nerve development	IEA	HES1	HES1	hairy and enhancer of split 1, (Drosophila)	1	596	2	13924	0.118329	0.456463	11.6812	3.07912
GO:0021558	trochlear nerve development	IEA	HES1	HES1	hairy and enhancer of split 1, (Drosophila)	1	596	2	13924	0.118329	0.456463	11.6812	3.07912
GO:0045608	negative regulation of auditory receptor cell differentiation	IEA	HES1	HES1	hairy and enhancer of split 1, (Drosophila)	1	596	2	13924	0.118329	0.456463	11.6812	3.07912
GO:0060164	regulation of timing of neuron differentiation	IEA	HES1	HES1	hairy and enhancer of split 1, (Drosophila)	1	596	2	13924	0.118329	0.456463	11.6812	3.07912
GO:0060253	negative regulation of glial cell proliferation	ISS	HES1	HES1	hairy and enhancer of split 1, (Drosophila)	1	596	2	13924	0.118329	0.456463	11.6812	3.07912
GO:0060675	ureteric bud morphogenesis	IEA	HES1	HES1	hairy and enhancer of split 1, (Drosophila)	1	596	2	13924	0.118329	0.456463	11.6812	3.07912
GO:0061309	cardiac neural crest cell development involved in outflow tract morphogenesis	IEA	HES1	HES1	hairy and enhancer of split 1, (Drosophila)	1	596	2	13924	0.118329	0.456463	11.6812	3.07912
GO:2000974	negative regulation of pro-B cell differentiation	IMP	HES1	HES1	hairy and enhancer of split 1, (Drosophila)	1	596	2	13924	0.118329	0.456463	11.6812	3.07912
GO:0042816	vitamin B6 metabolic process	IC	PDXK	PDXK	pyridoxal (pyridoxine, vitamin B6) kinase	1	596	2	13924	0.118329	0.456463	11.6812	3.07912
GO:0042823	pyridoxal phosphate biosynthetic process	IDA	PDXK	PDXK	pyridoxal (pyridoxine, vitamin B6) kinase	1	596	2	13924	0.118329	0.456463	11.6812	3.07912
GO:0071104	response to interleukin-9	ISS	CITED1	CITED1	Cbp/p300-interacting transactivator, with Glu/Asp-rich carboxy-terminal domain, 1	1	596	2	13924	0.118329	0.456463	11.6812	3.07912
GO:0071107	response to parathyroid hormone stimulus	ISS	CITED1	CITED1	Cbp/p300-interacting transactivator, with Glu/Asp-rich carboxy-terminal domain, 1	1	596	2	13924	0.118329	0.456463	11.6812	3.07912
GO:0002553	histamine secretion by mast cell	IEA	YWHAZ	YWHAZ	tyrosine 3-monooxygenase/tryptophan 5-monooxygenase activation protein, zeta polypeptide	1	596	2	13924	0.118329	0.456463	11.6812	3.07912
GO:0010070	zygote asymmetric cell division	IEA	DICER1	DICER1	dicer 1, ribonuclease type III	1	596	2	13924	0.118329	0.456463	11.6812	3.07912
GO:0014040	positive regulation of Schwann cell differentiation	ISS	DICER1	DICER1	dicer 1, ribonuclease type III	1	596	2	13924	0.118329	0.456463	11.6812	3.07912
GO:0060576	intestinal epithelial cell development	IEA	DICER1	DICER1	dicer 1, ribonuclease type III	1	596	2	13924	0.118329	0.456463	11.6812	3.07912
GO:0070173	regulation of enamel mineralization	IEA	DICER1	DICER1	dicer 1, ribonuclease type III	1	596	2	13924	0.118329	0.456463	11.6812	3.07912
GO:0019218	regulation of steroid metabolic process	IEA	STAT5B	STAT5B	signal transducer and activator of transcription 5B	1	596	2	13924	0.118329	0.456463	11.6812	3.07912
GO:0046543	development of secondary female sexual characteristics	IEA	STAT5B	STAT5B	signal transducer and activator of transcription 5B	1	596	2	13924	0.118329	0.456463	11.6812	3.07912
GO:0017186	peptidyl-pyroglutamic acid biosynthetic process, using glutaminyl-peptide cyclotransferase	IDA	QPCT	QPCT	glutaminyl-peptide cyclotransferase	1	596	2	13924	0.118329	0.456463	11.6812	3.07912
GO:0007403	glial cell fate determination	IEA	NTF3	NTF3	neurotrophin 3	1	596	2	13924	0.118329	0.456463	11.6812	3.07912
GO:0045634	regulation of melanocyte differentiation	IEA	GNAQ	GNAQ	guanine nucleotide binding protein (G protein), q polypeptide	1	596	2	13924	0.118329	0.456463	11.6812	3.07912
GO:0010164	response to cesium ion	IEA	CYP19A1	CYP19A1	cytochrome P450, family 19, subfamily A, polypeptide 1	1	596	2	13924	0.118329	0.456463	11.6812	3.07912
GO:0006949	syncytium formation	IEA	CCNG1	CCNG1	cyclin G1	1	596	2	13924	0.118329	0.456463	11.6812	3.07912
GO:0002361	CD4-positive, CD25-positive, alpha-beta regulatory T cell differentiation	IEA	FUT7	FUT7	fucosyltransferase 7 (alpha (1,3) fucosyltransferase)	1	596	2	13924	0.118329	0.456463	11.6812	3.07912
GO:0002522	leukocyte migration involved in immune response	IEA	FUT7	FUT7	fucosyltransferase 7 (alpha (1,3) fucosyltransferase)	1	596	2	13924	0.118329	0.456463	11.6812	3.07912
GO:0046931	pore complex assembly	IDA	BAD	BAD	BCL2-associated agonist of cell death	1	596	2	13924	0.118329	0.456463	11.6812	3.07912
GO:0043308	eosinophil degranulation	ISS	VAMP7	VAMP7	vesicle-associated membrane protein 7	1	596	2	13924	0.118329	0.456463	11.6812	3.07912
GO:0006597	spermine biosynthetic process	IEA	AMD1	AMD1	adenosylmethionine decarboxylase 1	1	596	2	13924	0.118329	0.456463	11.6812	3.07912
GO:0008295	spermidine biosynthetic process	IEA	AMD1	AMD1	adenosylmethionine decarboxylase 1	1	596	2	13924	0.118329	0.456463	11.6812	3.07912
GO:0046511	sphinganine biosynthetic process	IEA	SPTLC1	SPTLC1	serine palmitoyltransferase, long chain base subunit 1	1	596	2	13924	0.118329	0.456463	11.6812	3.07912
GO:0061041	regulation of wound healing	IC	PLAU	PLAU	plasminogen activator, urokinase	1	596	2	13924	0.118329	0.456463	11.6812	3.07912
GO:0030967	ER-nuclear sterol response pathway	IDA	INSIG1	INSIG1	insulin induced gene 1	1	596	2	13924	0.118329	0.456463	11.6812	3.07912
GO:0001956	positive regulation of neurotransmitter secretion	IEA	SNCA	SNCA	synuclein, alpha (non A4 component of amyloid precursor)	1	596	2	13924	0.118329	0.456463	11.6812	3.07912
GO:0010040	response to iron(II) ion	IDA	SNCA	SNCA	synuclein, alpha (non A4 component of amyloid precursor)	1	596	2	13924	0.118329	0.456463	11.6812	3.07912
GO:0014048	regulation of glutamate secretion	IEA	SNCA	SNCA	synuclein, alpha (non A4 component of amyloid precursor)	1	596	2	13924	0.118329	0.456463	11.6812	3.07912
GO:0045920	negative regulation of exocytosis	IMP	SNCA	SNCA	synuclein, alpha (non A4 component of amyloid precursor)	1	596	2	13924	0.118329	0.456463	11.6812	3.07912
GO:0051612	negative regulation of serotonin uptake	IDA	SNCA	SNCA	synuclein, alpha (non A4 component of amyloid precursor)	1	596	2	13924	0.118329	0.456463	11.6812	3.07912
GO:0090051	negative regulation of cell migration involved in sprouting angiogenesis	IMP	HDAC5	HDAC5	histone deacetylase 5	1	596	2	13924	0.118329	0.456463	11.6812	3.07912
GO:0003157	endocardium development	IEA	STK3	STK3	serine/threonine kinase 3	1	596	2	13924	0.118329	0.456463	11.6812	3.07912
GO:0061097	regulation of protein tyrosine kinase activity	ISS	RAP2C	RAP2C	RAP2C, member of RAS oncogene family	1	596	2	13924	0.118329	0.456463	11.6812	3.07912
GO:0014909	smooth muscle cell migration	IMP	ITGB3	ITGB3	integrin, beta 3 (platelet glycoprotein IIIa, antigen CD61)	1	596	2	13924	0.118329	0.456463	11.6812	3.07912
GO:0034111	negative regulation of homotypic cell-cell adhesion	ISS	ZNF703	ZNF703	zinc finger protein 703	1	596	2	13924	0.118329	0.456463	11.6812	3.07912
GO:0010866	regulation of triglyceride biosynthetic process	IEA	THRSP	THRSP	thyroid hormone responsive	1	596	2	13924	0.118329	0.456463	11.6812	3.07912
GO:0046890	regulation of lipid biosynthetic process	ISS	THRSP	THRSP	thyroid hormone responsive	1	596	2	13924	0.118329	0.456463	11.6812	3.07912
GO:0006427	histidyl-tRNA aminoacylation	IEA	HARS	HARS	histidyl-tRNA synthetase	1	596	2	13924	0.118329	0.456463	11.6812	3.07912
GO:0045090	retroviral genome replication	IDA	SMARCB1	SMARCB1	SWI/SNF related, matrix associated, actin dependent regulator of chromatin, subfamily b, member 1	1	596	2	13924	0.118329	0.456463	11.6812	3.07912
GO:0001300	chronological cell aging	IEA	ENG	ENG	endoglin	1	596	2	13924	0.118329	0.456463	11.6812	3.07912
GO:0070483	detection of hypoxia	IDA	ENG	ENG	endoglin	1	596	2	13924	0.118329	0.456463	11.6812	3.07912
GO:0014051	gamma-aminobutyric acid secretion	IEA	CACNA1A	CACNA1A	calcium channel, voltage-dependent, P/Q type, alpha 1A subunit	1	596	2	13924	0.118329	0.456463	11.6812	3.07912
GO:0014056	regulation of acetylcholine secretion	IEA	CACNA1A	CACNA1A	calcium channel, voltage-dependent, P/Q type, alpha 1A subunit	1	596	2	13924	0.118329	0.456463	11.6812	3.07912
GO:0050883	musculoskeletal movement, spinal reflex action	IEA	CACNA1A	CACNA1A	calcium channel, voltage-dependent, P/Q type, alpha 1A subunit	1	596	2	13924	0.118329	0.456463	11.6812	3.07912
GO:0035574	histone H4-K20 demethylation	IDA	JHDM1D	JHDM1D	jumonji C domain containing histone demethylase 1 homolog D (S. cerevisiae)	1	596	2	13924	0.118329	0.456463	11.6812	3.07912
GO:0071557	histone H3-K27 demethylation	IDA	JHDM1D	JHDM1D	jumonji C domain containing histone demethylase 1 homolog D (S. cerevisiae)	1	596	2	13924	0.118329	0.456463	11.6812	3.07912
GO:0042985	negative regulation of amyloid precursor protein biosynthetic process	IMP	BACE2	BACE2	beta-site APP-cleaving enzyme 2	1	596	2	13924	0.118329	0.456463	11.6812	3.07912
GO:0051900	regulation of mitochondrial depolarization	IEA	GCLC	GCLC	glutamate-cysteine ligase, catalytic subunit	1	596	2	13924	0.118329	0.456463	11.6812	3.07912
GO:0070427	nucleotide-binding oligomerization domain containing 1 signaling pathway	IEA	RIPK2	RIPK2	receptor-interacting serine-threonine kinase 2	1	596	2	13924	0.118329	0.456463	11.6812	3.07912
GO:0070671	response to interleukin-12	IEA	RIPK2	RIPK2	receptor-interacting serine-threonine kinase 2	1	596	2	13924	0.118329	0.456463	11.6812	3.07912
GO:0044351	macropinocytosis	ISS	MAPKAPK3	MAPKAPK3	mitogen-activated protein kinase-activated protein kinase 3	1	596	2	13924	0.118329	0.456463	11.6812	3.07912
GO:0043006	activation of phospholipase A2 activity by calcium-mediated signaling	TAS	EGFR	EGFR	epidermal growth factor receptor	1	596	2	13924	0.118329	0.456463	11.6812	3.07912
GO:2000124	regulation of endocannabinoid signaling pathway	ISS	MGLL	MGLL	monoglyceride lipase	1	596	2	13924	0.118329	0.456463	11.6812	3.07912
GO:0021636	trigeminal nerve morphogenesis	IEA	NRP1	NRP1	neuropilin 1	1	596	2	13924	0.118329	0.456463	11.6812	3.07912
GO:0031056	regulation of histone modification	IEA	UBE2B	UBE2B	ubiquitin-conjugating enzyme E2B	1	596	2	13924	0.118329	0.456463	11.6812	3.07912
GO:0033128	negative regulation of histone phosphorylation	IEA	UBE2B	UBE2B	ubiquitin-conjugating enzyme E2B	1	596	2	13924	0.118329	0.456463	11.6812	3.07912
GO:0006163	purine nucleotide metabolic process	IDA	GUK1	GUK1	guanylate kinase 1	1	596	2	13924	0.118329	0.456463	11.6812	3.07912
GO:0019605	butyrate metabolic process	IDA	ACOT4	ACOT4	acyl-CoA thioesterase 4	1	596	2	13924	0.118329	0.456463	11.6812	3.07912
GO:0046459	short-chain fatty acid metabolic process	IDA	ACOT4	ACOT4	acyl-CoA thioesterase 4	1	596	2	13924	0.118329	0.456463	11.6812	3.07912
GO:0010872	regulation of cholesterol esterification	ISS	ABCG1	ABCG1	ATP-binding cassette, sub-family G (WHITE), member 1	1	596	2	13924	0.118329	0.456463	11.6812	3.07912
GO:0034436	glycoprotein transport	IDA	ABCG1	ABCG1	ATP-binding cassette, sub-family G (WHITE), member 1	1	596	2	13924	0.118329	0.456463	11.6812	3.07912
GO:0055099	response to high density lipoprotein particle stimulus	IEA	ABCG1	ABCG1	ATP-binding cassette, sub-family G (WHITE), member 1	1	596	2	13924	0.118329	0.456463	11.6812	3.07912
GO:0030327	prenylated protein catabolic process	IDA	PCYOX1	PCYOX1	prenylcysteine oxidase 1	1	596	2	13924	0.118329	0.456463	11.6812	3.07912
GO:0030328	prenylcysteine catabolic process	IEA	PCYOX1	PCYOX1	prenylcysteine oxidase 1	1	596	2	13924	0.118329	0.456463	11.6812	3.07912
GO:0042407	cristae formation	IMP	TAZ	TAZ	tafazzin	1	596	2	13924	0.118329	0.456463	11.6812	3.07912
GO:0010874	regulation of cholesterol efflux	IMP	CETP	CETP	cholesteryl ester transfer protein, plasma	1	596	2	13924	0.118329	0.456463	11.6812	3.07912
GO:2000009	negative regulation of protein localization at cell surface	IDA	TAX1BP3	TAX1BP3	Tax1 (human T-cell leukemia virus type I) binding protein 3	1	596	2	13924	0.118329	0.456463	11.6812	3.07912
GO:0043065	positive regulation of apoptotic process	IEA	RAD9A	RAD9A	RAD9 homolog A (S. pombe)	11	596	167	13924	0.119395	0.456463	1.53884	3.06618
GO:0043065	positive regulation of apoptotic process	IDA	BCL6	BCL6	B-cell CLL/lymphoma 6	11	596	167	13924	0.119395	0.456463	1.53884	3.06618
GO:0043065	positive regulation of apoptotic process	IDA	KLF11	KLF11	Kruppel-like factor 11	11	596	167	13924	0.119395	0.456463	1.53884	3.06618
GO:0043065	positive regulation of apoptotic process	IMP	STK17A	STK17A	serine/threonine kinase 17a	11	596	167	13924	0.119395	0.456463	1.53884	3.06618
GO:0043065	positive regulation of apoptotic process	IEA	DUSP1	DUSP1	dual specificity phosphatase 1	11	596	167	13924	0.119395	0.456463	1.53884	3.06618
GO:0043065	positive regulation of apoptotic process	IDA	SIAH1	SIAH1	seven in absentia homolog 1 (Drosophila)	11	596	167	13924	0.119395	0.456463	1.53884	3.06618
GO:0043065	positive regulation of apoptotic process	IDA	BAD	BAD	BCL2-associated agonist of cell death	11	596	167	13924	0.119395	0.456463	1.53884	3.06618
GO:0043065	positive regulation of apoptotic process	ISS	STK3	STK3	serine/threonine kinase 3	11	596	167	13924	0.119395	0.456463	1.53884	3.06618
GO:0043065	positive regulation of apoptotic process	IDA	RPS6KA2	RPS6KA2	ribosomal protein S6 kinase, 90kDa, polypeptide 2	11	596	167	13924	0.119395	0.456463	1.53884	3.06618
GO:0043065	positive regulation of apoptotic process	IEA	MAP2K6	MAP2K6	mitogen-activated protein kinase kinase 6	11	596	167	13924	0.119395	0.456463	1.53884	3.06618
GO:0043065	positive regulation of apoptotic process	IEA	RIPK2	RIPK2	receptor-interacting serine-threonine kinase 2	11	596	167	13924	0.119395	0.456463	1.53884	3.06618
GO:0000398	nuclear mRNA splicing, via spliceosome	IC	WDR83	WDR83	WD repeat domain 83	11	596	168	13924	0.12274	0.456463	1.52968	3.02632
GO:0000398	nuclear mRNA splicing, via spliceosome	IC	RBM22	RBM22	RNA binding motif protein 22	11	596	168	13924	0.12274	0.456463	1.52968	3.02632
GO:0000398	nuclear mRNA splicing, via spliceosome	IC	DHX38	DHX38	DEAH (Asp-Glu-Ala-His) box polypeptide 38	11	596	168	13924	0.12274	0.456463	1.52968	3.02632
GO:0000398	nuclear mRNA splicing, via spliceosome	IC	HNRNPF	HNRNPF	heterogeneous nuclear ribonucleoprotein F	11	596	168	13924	0.12274	0.456463	1.52968	3.02632
GO:0000398	nuclear mRNA splicing, via spliceosome	IDA	PHF5A	PHF5A	PHD finger protein 5A	11	596	168	13924	0.12274	0.456463	1.52968	3.02632
GO:0000398	nuclear mRNA splicing, via spliceosome	NAS	CELF3	CELF3	CUGBP, Elav-like family member 3	11	596	168	13924	0.12274	0.456463	1.52968	3.02632
GO:0000398	nuclear mRNA splicing, via spliceosome	IC	SF1	SF1	splicing factor 1	11	596	168	13924	0.12274	0.456463	1.52968	3.02632
GO:0000398	nuclear mRNA splicing, via spliceosome	TAS	CPSF7	CPSF7	cleavage and polyadenylation specific factor 7, 59kDa	11	596	168	13924	0.12274	0.456463	1.52968	3.02632
GO:0000398	nuclear mRNA splicing, via spliceosome	TAS	PCBP1	PCBP1	poly(rC) binding protein 1	11	596	168	13924	0.12274	0.456463	1.52968	3.02632
GO:0000398	nuclear mRNA splicing, via spliceosome	IC	SF3B4	SF3B4	splicing factor 3b, subunit 4, 49kDa	11	596	168	13924	0.12274	0.456463	1.52968	3.02632
GO:0000398	nuclear mRNA splicing, via spliceosome	TAS	HNRNPL	HNRNPL	heterogeneous nuclear ribonucleoprotein L	11	596	168	13924	0.12274	0.456463	1.52968	3.02632
[truncated: 2,924 more rows]

## Sheet: DownGO_Result
GOID	GOTerm	DifGene	AllDifGene	GeneInGOID	AllGene	P-Value	FDR	Enrichment	(-log2P)
[truncated: 1,179 more rows]

[truncated: 4 more sheets: DownGene2GO, Up-GO-Fig-P, Down-GO-Fig-P, All-GO-Fig-E]
