# Supplementary material for: LncRNAs Expression in Preeclampsia Placenta Reveals the Potential Role of LncRNAs Contributing to Preeclampsia Pathogenesis
Source: PLoS One. 2013 Nov 28;8(11):e81437. doi: 10.1371/journal.pone.0081437 (PMC3842959; doi:10.1371/journal.pone.0081437)
Supplement: Table S8 — Delta-Ct values of Real-Time qPCR in 80 cases and p value. (XLS) [file pone.0081437.s008.xls]

## Sheet: Sheet1
	1.82504	-0.233086	4.28687	3.63893	0.193245	-0.620119
	6.33308	2.33062	9.55289	5.5169	4.23924	0.879576
	3.39264	3.60419	4.93587	6.64307	2.07148	2.85962
	6.80925	2.05493	8.97592	4.87154	5.13891	0.588186
	6.69627	-0.455956	9.61725	2.94705	5.19611	-1.63016
	4.19903	0.189049	7.01332	3.58179	3.00477	-1.37138
	1.72303	0.960875	4.90486	4.29778	0.393082	0.15077
	1.55644	0.47027	4.35247	4.69867	1.29354	-0.48983
	1.68653	1.5711	4.71686	4.73653	0.54653	-0.0324764
	1.02667	3.7361	4.3267	7.41663	-0.3682	1.6188
	0.878479	1.29861	4.26569	4.40202	0.0881844	-0.300152
	1.38201	0.111513	4.26736	3.43507	0.520731	-1.26098
	1.8191	0.296103	5.06198	4.16061	0.807133	-1.09865
	1.95359	0.463749	5.48537	4.18307	1.36957	0.595514
	2.21272	1.35199	4.95609	4.9917	0.891741	0.230485
	1.07897	-0.329683	4.10151	4.5503	-0.0899792	-1.76547
	2.88116	1.53404	6.73143	5.21546	1.21447	0.269119
	0.880219	-0.0022831	4.28478	4.653	-0.241522	-1.92207
	2.05198	1.05892	5.37666	4.40355	0.83285	0.0554924
	0.505266	0.37921	3.78213	4.45556	-0.776144	-0.848831
	0.0706673	1.28976	3.52231	4.75079	-1.02115	-0.176188
	1.57854	1.07786	5.40444	4.66041	1.07932	-0.795647
	2.36374	1.10145	5.93171	4.92282	1.45819	0.118126
	1.16439	0.568321	3.65126	4.09141	0.732796	-0.410147
	0.329596	0.984007	3.60058	4.53801	-1.02685	0.0874825
	2.08171	-1.96702	5.56568	1.35408	0.784681	-4.1899
	3.24948	0.924543	5.88075	4.69514	2.18739	-0.832232
	2.47556	1.71443	6.22778	4.46932	1.78135	-0.0354671
	1.90852	1.23622	5.17726	4.33427	1.08634	-0.098074
	6.256	1.6299	9.7615	4.95988	4.94969	0.546183
	1.86936	1.62533	4.10021	5.10322	0.567394	0.343215
	1.41155	1.24272	4.46194	4.28947	0.0897522	-0.0995522
	1.19203	1.4775	4.46321	4.53455	-0.320915	0.432167
	0.899376	1.46804	4.53283	4.40988	-0.0392876	0.854342
	1.26878	1.07145	5.56117	5.61667	-0.251282	-0.446121
	1.34137	1.07992	4.59364	4.71896	0.355703	0.107767
	1.55751	1.38554	4.83021	4.79734	0.50588	0.76506
	1.41807	1.24305	4.55996	5.93954	-0.670168	0.81741
	1.95169	1.44542	4.61088	4.75009	1.64811	0.0615921
	1.57255	1.88139	4.75699	5.291	1.22039	1.57229
lncRNAs		LOC391533		LOC284100		CEACAMP8
p value		0.000623405		0.0245458		0.000276188
